# Supplementary material for: Cell type-specific multi-omics analysis of cocaine use disorder in the human caudate nucleus
Source: Nat Commun. 2025 Apr 9;16:3381. doi: 10.1038/s41467-025-57339-y (PMC11982542; doi:10.1038/s41467-025-57339-y)
Supplement: Supplementary file 3 — Supplementary Dataset 1 [file 41467_2025_57339_MOESM3_ESM.xlsx]

## Sheet: S1
Supplementary Table S1. Phenotypic information and quality
ID	ID2	Gender	Age	PMI (hrs)	Drugs at time of death	Overdose	Diagnosis	Cells preQC	ATAC	Median Genes	Doublets
Sample1	Ctrl-1	Male	56	30.25	not assessed	no	control	2443	21459	1364	71
Sample2	Ctrl-2	Male	61	37.4	not assessed	no	control	1242	29947	3069	28
Sample3	CocUD-1	Male	53	28.65	cocaine and ethanol	yes	CocUD	11643	6662	1616	340
Sample5	Ctrl-3	Female	64	28.0333	negative	no	control	1731	17918	1524	50
Sample6	Ctrl-4	Male	62	27.6	not assessed	no	control	2072	18624	1770	60
Sample7	CocUD-2	Male	47	18.4167	cannabis, benzoylecogonine	no	CocUD	2420	20038	1569	71
Sample8	CocUD-3	Female	45	13.0667	cocaine and metabolites	yes	CocUD	903	47347	2273	19
Sample9	Ctrl-5	Female	45	26.4	negative	no	control	2115	8546	736	33
Sample10	Ctrl-6	Female	69	20.3167	negative	no	control	2795	10355	1692	76
Sample11	CocUD-4	Male	58	29.7667	cocaine	yes	CocUD	13419	2102	859	186
Sample12	CocUD-5	Female	52	30.1333	cocaine, benzoylecgonine, cocaethylene	no	CocUD	1711	9489	758	17
Sample13	Ctrl-7	Male	28	39.8333	negative	no	control	2996	10918	1666	77
Sample14	Ctrl-8	Male	72	24.4167	not assessed	no	control	3550	10546	2564	113
Sample15	CocUD-6	Male	70	27.3167	not assessed	no	CocUD	1671	21800	3080	40
PMI=postmortem interval, CocUD = cocaine use disorder

## Sheet: S2
Supplementary Table S2. Differentially Expressed Genes identified by a two-sided Wilcoxon rank sum test at nominal significance (p<0.05) in all major cell types, with Bonferroni adjustment for multiple testing (P adj) .
	Astrocytes					D1 MSN					D2 MSN					Microglia					Oligodendrocytes					OPC
Gene	P	avg log2FC	pct1	pct2	P adj	P	avg log2FC	pct1	pct2	P adj	P	avg log2FC	pct1	pct2	P adj	P	avg log2FC	pct1	pct2	P adj	P	avg log2FC	pct1	pct2	P adj	P	avg log2FC	pct1	pct2	P adj
LSAMP	2.03019e-172	-0.83647	0.987	0.999	7.4307e-168	1.12591e-94	-0.662716	0.966	0.997	4.12093e-90	9.97103e-92	-0.568364	0.953	0.998	3.6495e-87	2.31657e-21	1.45481	0.395	0.175	8.47889e-17	0.000135213	-0.12774	0.801	0.814	1	2.79029e-38	-0.406524	0.983	0.995	1.02127e-33
CTNNA3	5.5643e-168	2.53552	0.638	0.167	2.03659e-163	6.23995e-41	1.29455	0.754	0.765	2.28388e-36	2.83426e-35	1.2696	0.673	0.698	1.03737e-30	1.80248e-13	0.713008	0.483	0.293	6.59724e-09	4.8462e-97	-0.321712	0.95	0.972	1.77376e-92	0.000506463	0.927257	0.476	0.515	1
ST18	1.986e-166	2.52535	0.578	0.102	7.26896e-162	3.86456e-55	1.65839	0.294	0.095	1.41447e-50	1.28912e-68	1.74973	0.291	0.087	4.71832e-64	2.53909e-17	0.944211	0.409	0.181	9.29331e-13	1.82618e-48	-0.251793	0.921	0.95	6.68401e-44	4.8273e-20	1.21344	0.312	0.131	1.76684e-15
NRXN1	6.28739e-164	-1.02912	0.948	0.994	2.30125e-159	1.11058e-32	-0.18649	0.871	0.983	4.06483e-28	2.88824e-38	-0.135186	0.817	0.963	1.05712e-33	4.93971e-09	0.785179	0.144	0.044	0.000180798	1.26556e-22	0.606322	0.1	0.056	4.63208e-18	1.74674e-51	-0.536344	0.973	0.993	6.39324e-47
ANK3	1.98639e-162	2.46383	0.602	0.139	7.27038e-158	2.12401e-42	-0.19391	0.974	0.998	7.77409e-38	1.31962e-50	-0.22059	0.958	0.997	4.82993e-46	1.097e-17	0.929978	0.426	0.202	4.01515e-13	1.2669e-40	-0.22251	0.932	0.938	4.63698e-36	0.145419	0.241226	0.776	0.866	1
NRXN3	1.49921e-160	2.63484	0.612	0.166	5.48726e-156	4.82179e-180	-0.606964	0.988	0.999	1.76482e-175	6.69502e-203	-0.591087	0.982	0.999	2.45045e-198	2.83993e-22	1.34478	0.416	0.179	1.03944e-17	0.0216337	0.00196077	0.894	0.869	1	1.17016e-05	0.526536	0.628	0.635	0.428292
SOX5	2.4563e-160	-1.05176	0.794	0.982	8.99031e-156	9.13016e-07	0.496916	0.098	0.056	0.0334173	6.21208e-13	0.583948	0.119	0.059	2.27368e-08	0.166945	-0.181856	0.23	0.262	1	0.600002	0.0690828	0.058	0.056	1	7.38515e-43	-0.615934	0.845	0.952	2.70304e-38
ELMO1	8.4316e-159	2.18802	0.56	0.105	3.08605e-154	0.0724338	0.317069	0.738	0.898	1	0.739815	0.34286	0.715	0.874	1	2.19525e-09	-0.341624	0.876	0.894	8.03484e-05	2.48879e-25	-0.196963	0.847	0.891	9.10922e-21	0.69874	0.238979	0.569	0.684	1
SLC1A2	5.58623e-158	-1.09906	0.957	0.991	2.04462e-153	2.98638e-05	0.676811	0.309	0.449	1	0.0597881	0.778867	0.287	0.382	1	0.00132568	0.649944	0.139	0.085	1	0.0769359	0.388377	0.107	0.102	1	5.23773e-06	-0.11839	0.663	0.817	0.191706
IL1RAPL1	6.69393e-158	2.61939	0.637	0.186	2.45005e-153	9.23163e-51	-0.290888	0.989	0.999	3.37887e-46	1.02753e-81	-0.340818	0.979	0.998	3.76085e-77	4.48032e-18	0.974437	0.445	0.212	1.63984e-13	2.02159e-164	-0.401474	0.973	0.978	7.39924e-160	0.0522096	-0.0518854	0.931	0.978	1
EDIL3	8.14614e-158	2.29481	0.58	0.123	2.98157e-153	0.869368	0.531893	0.626	0.755	1	0.621723	0.477956	0.61	0.759	1	5.15533e-16	0.876028	0.384	0.175	1.8869e-11	1.53098e-60	-0.260898	0.875	0.912	5.60353e-56	5.33344e-05	-0.180631	0.794	0.91	1
MBP	1.11588e-157	2.19107	0.72	0.312	4.08424e-153	7.83182e-48	1.50549	0.568	0.46	2.86653e-43	1.03514e-85	1.63003	0.572	0.386	3.78873e-81	2.85296e-19	0.838874	0.653	0.476	1.04421e-14	0.000334156	0.0474297	0.947	0.945	1	1.02776e-21	1.00493	0.689	0.667	3.76171e-17
SLC24A2	1.97091e-155	2.36905	0.597	0.144	7.21374e-151	1.1704e-12	-0.102094	0.964	0.995	4.28377e-08	3.21375e-14	-0.0888842	0.949	0.994	1.17627e-09	4.3757e-18	0.874139	0.422	0.187	1.60155e-13	1.3171e-101	-0.373303	0.933	0.969	4.82072e-97	2.18494e-13	0.964088	0.544	0.478	7.9971e-09
NRG3	2.10139e-155	-0.960853	0.926	0.993	7.6913e-151	5.78024e-119	-0.561437	0.937	0.997	2.11562e-114	2.71194e-171	-0.625142	0.898	0.993	9.92598e-167	7.35855e-09	0.742547	0.122	0.031	0.00026933	1.33221e-22	0.607951	0.066	0.031	4.87604e-18	7.64814e-16	-0.450511	0.71	0.869	2.7993e-11
MARCH1	2.4617e-154	2.30054	0.572	0.123	9.01007e-150	7.96101e-24	-0.141072	0.918	0.982	2.91381e-19	0.175417	0.241601	0.81	0.922	1	0.490401	-0.0545151	0.614	0.678	1	8.23431e-30	-0.219226	0.862	0.89	3.01384e-25	1.01715e-12	-0.308543	0.855	0.952	3.72288e-08
TTLL7	6.42728e-154	2.21957	0.552	0.104	2.35245e-149	4.19384e-13	0.621743	0.76	0.839	1.53499e-08	1.52002e-07	0.700723	0.643	0.777	0.00556341	2.3887e-15	0.852588	0.386	0.177	8.74288e-11	2.67222e-10	-0.0928628	0.876	0.898	9.78059e-06	0.0235647	0.711433	0.465	0.537	1
PDE1A	8.8424e-153	2.17434	0.497	0.064	3.23641e-148	1.47367e-39	1.14263	0.228	0.075	5.39377e-35	1.02803e-56	1.22813	0.232	0.059	3.76271e-52	8.84887e-16	0.988007	0.34	0.148	3.23877e-11	4.59888e-19	0.148879	0.801	0.763	1.68323e-14	4.62772e-22	1.22744	0.229	0.063	1.69379e-17
MGAT4C	2.87468e-150	-1.10185	0.731	0.971	1.05216e-145	2.55821e-144	-0.828477	0.308	0.737	9.36332e-140	1.10937e-120	-0.5572	0.208	0.567	4.06039e-116	1.27312e-05	0.396564	0.059	0.01	0.465976	7.48383e-06	0.167919	0.025	0.015	0.273915	0.259246	0.137265	0.037	0.027	1
PLP1	4.78825e-150	2.58351	0.708	0.322	1.75255e-145	9.6392e-76	1.81663	0.642	0.487	3.52804e-71	3.47596e-89	1.73796	0.63	0.463	1.27224e-84	1.316e-22	1.12219	0.555	0.31	4.8167e-18	1.31351e-40	0.203213	0.942	0.912	4.80757e-36	1.48184e-34	1.60164	0.553	0.339	5.42367e-30
NLGN1	3.23192e-149	2.38742	0.584	0.144	1.18292e-144	1.49583e-112	-0.449577	0.982	0.997	5.4749e-108	3.49602e-132	-0.472295	0.971	0.998	1.27958e-127	4.5324e-19	1.09616	0.408	0.181	1.6589e-14	5.40527e-24	-0.235463	0.893	0.9	1.97838e-19	2.20187e-31	-0.365534	0.975	0.993	8.05908e-27
ADGRV1	2.57895e-148	-0.914449	0.928	0.995	9.43923e-144	1.23199e-15	0.242859	0.271	0.456	4.50919e-11	1.36087e-18	0.302332	0.23	0.402	4.98091e-14	1.34646e-06	0.552637	0.082	0.019	0.0492816	0.11342	0.121927	0.045	0.04	1	0.942564	0.201838	0.059	0.061	1
FRMD4B	6.15388e-148	2.01765	0.529	0.094	2.25238e-143	0.206057	0.155872	0.809	0.951	1	0.574296	0.192905	0.775	0.933	1	0.995785	-0.0289143	0.518	0.536	1	0.00894821	0.0285999	0.827	0.849	1	0.239854	0.344375	0.504	0.604	1
PREX2	1.79156e-147	-1.02373	0.816	0.973	6.5573e-143	0.533959	0.355022	0.189	0.22	1	0.835496	0.449163	0.158	0.181	1	1.38704e-10	0.658927	0.192	0.069	5.07672e-06	3.01373e-08	0.185536	0.367	0.34	0.00110306	6.11776e-12	-0.280818	0.609	0.822	2.23916e-07
GPM6A	3.84401e-147	-0.913902	0.947	0.996	1.40694e-142	3.82278e-27	0.384125	0.896	0.977	1.39918e-22	2.75124e-26	0.393904	0.864	0.962	1.00698e-21	8.54433e-12	1.0013	0.207	0.073	3.12731e-07	7.45194e-31	0.548085	0.147	0.087	2.72748e-26	9.48693e-13	-0.282048	0.884	0.97	3.47231e-08
SPOCK3	1.15548e-146	2.19046	0.56	0.124	4.22918e-142	4.13444e-26	-0.175139	0.961	0.994	1.51325e-21	8.6222e-62	-0.309423	0.944	0.993	3.15581e-57	1.94617e-16	0.840778	0.402	0.181	7.12318e-12	1.95282e-46	-0.268847	0.864	0.905	7.14753e-42	0.071059	0.328113	0.639	0.728	1
OBI1-AS1	1.33325e-146	-1.01119	0.855	0.991	4.87984e-142	0.000890716	0.360389	0.054	0.032	1	3.53198e-09	0.469113	0.078	0.036	0.000129274	1.86375e-06	0.428534	0.055	0.004	0.0682152	7.93943e-14	0.240291	0.028	0.01	2.90591e-09	0.779428	0.11754	0.034	0.037	1
DOCK10	2.62982e-145	2.05261	0.545	0.109	9.62541e-141	0.859435	0.739037	0.372	0.467	1	6.62337e-09	0.968889	0.375	0.377	0.000242422	0.914244	-0.0224196	0.74	0.778	1	0.226395	-0.0447497	0.856	0.88	1	0.0130838	0.242756	0.733	0.835	1
GPC5	3.25253e-142	-0.911386	0.961	0.997	1.19046e-137	1.06831e-109	-0.589972	0.983	0.996	3.91014e-105	8.60695e-187	-0.786942	0.964	0.993	3.15023e-182	2.03227e-10	1.19461	0.171	0.056	7.43831e-06	3.04361e-10	0.55821	0.128	0.098	1.11399e-05	0.193056	0.330437	0.151	0.189	1
ANO4	1.73529e-140	1.96476	0.473	0.064	6.35134e-136	3.12775e-33	0.895779	0.194	0.061	1.14479e-28	5.31625e-42	0.983841	0.202	0.062	1.9458e-37	2.88013e-15	1.04186	0.319	0.139	1.05416e-10	1.38473e-07	0.0605888	0.753	0.758	0.00506825	0.292511	0.147696	0.497	0.63	1
DTNA	1.58599e-138	-0.902772	0.871	0.989	5.80488e-134	3.77216e-15	-0.114331	0.766	0.946	1.38065e-10	4.71448e-18	-0.0854234	0.742	0.922	1.72555e-13	0.0131759	-0.464124	0.412	0.455	1	1.26163e-05	0.21226	0.28	0.259	0.461768	4.81035e-11	-0.286785	0.659	0.851	1.76064e-06
MIR99AHG	1.81685e-138	-0.775601	0.942	0.991	6.64983e-134	0.846639	0.249699	0.778	0.89	1	0.646882	0.350103	0.692	0.841	1	0.0183299	0.147103	0.604	0.561	1	9.52899e-21	-0.215523	0.663	0.74	3.4877e-16	3.13102e-14	-0.301776	0.84	0.955	1.14599e-09
GABRB1	8.15518e-138	-1.02458	0.778	0.976	2.98488e-133	2.80636e-58	-0.396727	0.855	0.986	1.02716e-53	1.20845e-79	-0.461961	0.804	0.968	4.42305e-75	8.49329e-07	0.496485	0.108	0.033	0.0310863	0.608996	0.0522746	0.102	0.1	1	2.03049e-07	-0.197236	0.365	0.529	0.0074318
KCNH8	4.76711e-137	1.96569	0.49	0.08	1.74481e-132	1.98005e-47	1.02871	0.218	0.049	7.24718e-43	3.55234e-53	1.06649	0.218	0.053	1.30019e-48	7.93612e-15	0.917706	0.334	0.146	2.9047e-10	6.06002e-09	-0.115987	0.815	0.869	0.000221803	0.389225	0.0615163	0.626	0.754	1
ZNF536	2.51678e-136	1.85199	0.476	0.07	9.21168e-132	1.23056e-33	0.933264	0.2	0.066	4.50398e-29	2.44133e-47	1.00974	0.207	0.056	8.93553e-43	1.3935e-14	0.836557	0.335	0.146	5.10034e-10	8.93489e-12	-0.1463	0.77	0.823	3.27026e-07	0.0576003	0.530559	0.317	0.322	1
NPAS3	6.06606e-134	-0.81183	0.959	0.995	2.22024e-129	0.0282213	0.0855437	0.882	0.964	1	3.27793e-07	-0.00388828	0.857	0.97	0.0119976	1.86355e-15	0.867119	0.456	0.262	6.82078e-11	2.21521e-22	-0.194167	0.852	0.879	8.10788e-18	1.37249e-16	-0.30759	0.925	0.98	5.02344e-12
TMEFF2	1.90989e-133	1.75911	0.47	0.066	6.99039e-129	0.00053957	0.350947	0.453	0.617	1	0.529957	0.616517	0.372	0.482	1	1.51303e-12	0.646075	0.326	0.15	5.53782e-08	2.35295e-26	-0.279341	0.7	0.765	8.61204e-22	0.951117	0.175017	0.373	0.428	1
PDE1C	3.59449e-133	1.99394	0.491	0.087	1.31562e-128	4.2812e-09	0.405903	0.418	0.62	0.000156696	6.11427e-15	0.389897	0.39	0.614	2.23788e-10	1.10219e-10	0.754066	0.326	0.173	4.03413e-06	2.00012e-141	-0.534855	0.725	0.848	7.32063e-137	0.0341984	0.105488	0.472	0.612	1
SH3GL3	2.14059e-129	1.75945	0.457	0.067	7.83477e-125	2.18012e-06	0.121342	0.705	0.882	0.0797947	6.39204e-05	0.20654	0.644	0.842	1	3.20422e-16	0.934469	0.32	0.127	1.17278e-11	1.25543e-15	0.186114	0.715	0.69	4.59499e-11	3.14841e-11	0.780554	0.282	0.167	1.15235e-06
LINC01608	1.09868e-126	1.81372	0.456	0.07	4.02129e-122	3.17523e-40	0.947184	0.195	0.047	1.16217e-35	7.64913e-46	0.964792	0.186	0.043	2.79966e-41	1.32198e-12	0.782686	0.321	0.15	4.83857e-08	1.89699e-25	-0.213366	0.711	0.776	6.94316e-21	5.55577e-18	0.996652	0.205	0.061	2.03347e-13
RNF220	4.68711e-125	2.1403	0.523	0.136	1.71553e-120	1.1522e-26	1.00218	0.367	0.255	4.21717e-22	3.84157e-52	1.14664	0.386	0.221	1.40605e-47	1.52061e-13	0.800665	0.383	0.202	5.56559e-09	6.46054e-05	-0.0967437	0.857	0.905	1	2.85466e-14	0.994639	0.293	0.153	1.04483e-09
DPYD	4.16035e-123	1.7785	0.494	0.103	1.52273e-118	1.97652e-12	0.0122441	0.723	0.916	7.23427e-08	2.38663e-28	-0.0565698	0.678	0.907	8.73532e-24	1.18847e-05	0.271654	0.359	0.241	0.434992	8.08891e-12	-0.13231	0.745	0.802	2.96062e-07	0.00635957	0.604151	0.287	0.265	1
AC092691.1	1.23851e-122	-1.00694	0.796	0.968	4.53306e-118	4.1416e-103	-0.765295	0.786	0.97	1.51587e-98	4.16518e-110	-0.680235	0.726	0.957	1.5245e-105	1.32462e-08	0.636565	0.144	0.048	0.000484826	0.257583	-0.0128014	0.179	0.189	1	3.6348e-21	-0.462784	0.773	0.918	1.33037e-16
ENPP2	6.66635e-122	1.75598	0.464	0.086	2.43995e-117	1.3579e-27	0.884314	0.258	0.132	4.97004e-23	1.47359e-31	0.880063	0.242	0.119	5.39349e-27	3.30491e-10	0.664644	0.337	0.181	1.20963e-05	0.0417618	0.0378511	0.777	0.805	1	5.60724e-17	0.913426	0.265	0.113	2.05231e-12
PALM2-AKAP2	3.96781e-121	1.8958	0.501	0.119	1.45226e-116	0.6605	0.519895	0.526	0.667	1	0.185537	0.604858	0.487	0.628	1	3.5303e-14	0.900201	0.351	0.166	1.29212e-09	0.000145889	-0.106227	0.791	0.815	1	4.76002e-18	1.10771	0.255	0.101	1.74221e-13
NTM	1.40132e-118	-0.740728	0.931	0.997	5.12897e-114	8.95407e-105	-0.487985	0.909	0.997	3.27728e-100	1.93269e-89	-0.444573	0.875	0.982	7.07386e-85	1.68841e-13	0.951132	0.298	0.135	6.17974e-09	0.050558	-0.128442	0.582	0.606	1	1.21619e-18	-0.294784	0.923	0.989	4.45138e-14
PLCL1	4.34577e-117	1.78027	0.571	0.188	1.59059e-112	1.29909e-10	0.086978	0.739	0.913	4.75481e-06	1.73728e-20	0.0404477	0.651	0.869	6.35862e-16	1.542e-06	0.512249	0.467	0.364	0.0564388	7.70687e-31	-0.251107	0.812	0.854	2.82079e-26	0.286311	0.362483	0.502	0.557	1
SLC1A3	1.35365e-115	-0.848886	0.816	0.97	4.95448e-111	8.25372e-14	0.541144	0.127	0.057	3.02095e-09	5.15766e-23	0.553304	0.139	0.049	1.88776e-18	8.59424e-34	-1.03806	0.652	0.832	3.14558e-29	3.29623e-07	-0.0784802	0.36	0.42	0.0120645	0.000336806	0.0215206	0.436	0.615	1
NAV3	1.79416e-115	-0.917611	0.8	0.967	6.56682e-111	1.09633e-78	-0.44679	0.837	0.982	4.01269e-74	2.00772e-107	-0.516519	0.775	0.973	7.34846e-103	1.16824e-27	-0.869239	0.793	0.869	4.27586e-23	0.126632	0.0370449	0.308	0.33	1	3.68045e-26	-0.516982	0.766	0.94	1.34708e-21
KIRREL3	3.74222e-113	1.76211	0.454	0.093	1.36969e-108	4.17754e-110	-0.660203	0.853	0.98	1.52902e-105	2.05644e-122	-0.64521	0.849	0.973	7.52678e-118	1.62215e-08	0.58681	0.315	0.177	0.000593724	2.50655e-26	-0.36298	0.632	0.696	9.17423e-22	4.71388e-07	0.784856	0.253	0.169	0.0172533
AK5	3.35302e-111	1.45374	0.437	0.076	1.22724e-106	1.72032e-10	-0.0609998	0.751	0.923	6.29654e-06	6.13978e-31	-0.17138	0.691	0.901	2.24722e-26	4.73116e-11	0.623012	0.294	0.139	1.73165e-06	2.36584e-34	-0.292548	0.623	0.719	8.65921e-30	0.0185577	0.500203	0.327	0.321	1
TNIK	3.38597e-111	-0.791939	0.91	0.981	1.2393e-106	2.20349e-11	-0.0519767	0.863	0.985	8.06501e-07	4.71173e-25	-0.146721	0.822	0.968	1.72454e-20	2.30936e-06	0.578718	0.315	0.208	0.0845249	1.9267e-17	-0.208846	0.527	0.605	7.05191e-13	3.15864e-06	-0.131595	0.578	0.79	0.115609
CREB5	3.45684e-111	1.88585	0.472	0.117	1.26524e-106	3.10438e-36	0.836099	0.193	0.054	1.13624e-31	3.81911e-46	0.913532	0.21	0.06	1.39783e-41	1.15419e-14	0.905308	0.343	0.156	4.22447e-10	4.70805e-05	0.193096	0.755	0.794	1	0.461267	0.242443	0.558	0.671	1
HPSE2	1.54428e-109	-0.916051	0.833	0.973	5.65222e-105	0.797168	0.339082	0.06	0.065	1	1.18578e-05	0.378598	0.076	0.045	0.434009	6.44622e-06	0.426804	0.062	0.01	0.235938	1.50103e-09	0.159688	0.025	0.011	5.49392e-05	0.333322	0.0989045	0.024	0.031	1
RORA	2.10747e-109	-0.79983	0.903	0.989	7.71353e-105	1.75975e-161	-0.594577	0.957	0.997	6.44087e-157	4.1641e-235	-0.678931	0.945	1	1.5241e-230	1.50982e-08	0.883277	0.206	0.098	0.000552608	0.595552	0.0802392	0.222	0.232	1	9.32189e-13	-0.268384	0.878	0.967	3.4119e-08
LINC00639	2.58302e-109	1.46362	0.409	0.063	9.4541e-105	6.29369e-29	0.717586	0.158	0.044	2.30355e-24	2.18468e-36	0.761452	0.156	0.037	7.99616e-32	1.55691e-11	0.761946	0.286	0.133	5.69846e-07	5.20257e-08	-0.120074	0.647	0.701	0.00190419	0.123271	0.358426	0.363	0.378	1
BCAS1	3.85247e-107	1.58232	0.444	0.092	1.41004e-102	3.40826e-28	0.818448	0.219	0.093	1.24746e-23	1.10484e-41	0.90337	0.224	0.079	4.04383e-37	3.67647e-12	0.701444	0.324	0.154	1.34562e-07	0.00849725	0.0805619	0.704	0.726	1	0.0130412	-0.189177	0.614	0.777	1
RANBP3L	4.15416e-107	-0.988117	0.445	0.846	1.52046e-102	0.172447	0.096162	0.021	0.015	1	0.377109	0.0852398	0.024	0.021	1	0.0125188	0.0970222	0.017	0.002	1	0.663494	0.0327754	0.008	0.008	1	0.768902	0.0340324	0.018	0.02	1
CNDP1	6.25017e-107	1.67555	0.418	0.073	2.28762e-102	3.36744e-19	0.568268	0.165	0.071	1.23252e-14	2.00961e-22	0.581377	0.156	0.064	7.35539e-18	1.39472e-11	0.830571	0.291	0.135	5.10483e-07	1.17505e-21	0.428416	0.699	0.705	4.3008e-17	1.22159e-12	0.836677	0.185	0.072	4.47112e-08
PRUNE2	7.16912e-106	1.76019	0.537	0.187	2.62397e-101	3.6923e-07	0.540846	0.646	0.772	0.0135142	0.00021967	0.529282	0.581	0.712	1	5.31289e-11	0.759879	0.357	0.2	1.94457e-06	4.30632e-23	-0.205721	0.812	0.869	1.57615e-18	0.000356829	0.710689	0.41	0.425	1
RAPGEF5	8.04108e-106	1.52373	0.41	0.073	2.94311e-101	5.48555e-56	-0.399324	0.906	0.987	2.00776e-51	3.81494e-90	-0.485401	0.868	0.986	1.39631e-85	2.25037e-07	0.695299	0.274	0.164	0.00823657	2.43445e-11	-0.135712	0.565	0.642	8.91031e-07	0.0168705	0.575039	0.213	0.187	1
MOBP	1.87321e-105	1.58385	0.438	0.087	6.85614e-101	1.39258e-17	0.838377	0.247	0.155	5.09699e-13	1.7835e-24	0.844432	0.24	0.136	6.52778e-20	4.99814e-12	0.643138	0.315	0.143	1.82937e-07	2.04149e-31	-0.261775	0.691	0.765	7.47206e-27	1.6672e-14	0.719628	0.214	0.082	6.10213e-10
OPALIN	4.23159e-105	1.43634	0.403	0.066	1.54881e-100	4.17852e-25	0.6244	0.182	0.07	1.52938e-20	7.44624e-25	0.656188	0.181	0.08	2.7254e-20	7.73966e-13	0.796056	0.291	0.131	2.83279e-08	0.000476281	0.106792	0.64	0.641	1	1.55694e-16	0.745597	0.201	0.064	5.69855e-12
SLC4A4	4.90749e-105	-1.06786	0.615	0.906	1.79619e-100	1.39349e-44	-0.28665	0.82	0.985	5.10033e-40	2.18093e-62	-0.340474	0.767	0.966	7.98243e-58	4.684e-05	0.494803	0.071	0.021	1	1.42144e-08	0.302015	0.034	0.019	0.000520262	0.0550865	0.0916084	0.14	0.186	1
NEBL	1.65846e-103	-0.85261	0.762	0.96	6.07013e-99	1.00592e-57	-0.357002	0.84	0.977	3.68178e-53	2.4911e-103	-0.470049	0.804	0.98	9.11769e-99	3.98182e-05	0.387176	0.076	0.023	1	2.0948e-18	0.371518	0.047	0.02	7.66718e-14	1.12595e-13	-0.266913	0.535	0.786	4.12109e-09
ERBB4	3.42862e-103	-0.721701	0.939	0.986	1.25491e-98	1.92069e-43	-0.314362	0.972	0.999	7.02993e-39	1.80323e-32	-0.166517	0.885	0.962	6.60002e-28	2.45801e-17	0.942713	0.403	0.191	8.99655e-13	6.35211e-68	-0.432364	0.852	0.878	2.32493e-63	4.05119e-25	-0.391186	0.933	0.978	1.48278e-20
LRP1B	5.93095e-103	-0.716944	0.913	0.989	2.17079e-98	9.71361e-69	-0.411085	0.95	0.997	3.55528e-64	3.31666e-64	-0.352228	0.936	0.99	1.21393e-59	3.35425e-15	0.827106	0.411	0.214	1.22769e-10	0.135574	-0.0903791	0.792	0.795	1	4.40303e-47	-0.461328	0.974	0.993	1.61155e-42
PTPRZ1	4.126e-102	-0.920803	0.623	0.902	1.51016e-97	0.0324593	0.284927	0.095	0.125	1	0.002036	0.443643	0.112	0.09	1	0.000193032	0.281085	0.069	0.023	1	1.181e-09	0.249042	0.035	0.018	4.32257e-05	1.61837e-34	-0.43516	0.933	0.969	5.92338e-30
FMN2	9.8547e-101	-0.889038	0.689	0.939	3.60692e-96	4.06133e-100	-0.505745	0.688	0.95	1.48649e-95	5.12552e-120	-0.547351	0.64	0.933	1.87599e-115	0.0106212	0.260619	0.05	0.023	1	0.248875	0.131782	0.046	0.051	1	1.14352e-09	-0.127296	0.358	0.563	4.18541e-05
DSCAML1	1.03473e-100	1.34812	0.407	0.075	3.7872e-96	2.67673e-73	-0.381488	0.581	0.889	9.79708e-69	9.5699e-84	-0.414685	0.599	0.907	3.50268e-79	1.34982e-12	0.801523	0.28	0.123	4.94048e-08	0.000499922	-0.104529	0.61	0.663	1	0.0310373	-0.038345	0.657	0.811	1
NRCAM	2.04236e-100	-0.928297	0.604	0.903	7.47525e-96	1.10694e-22	-0.151819	0.649	0.893	4.05152e-18	2.76641e-26	-0.129547	0.631	0.881	1.01254e-21	2.02726e-06	0.342627	0.081	0.019	0.0741997	2.33242e-06	0.174034	0.034	0.021	0.0853687	1.29232e-15	-0.334216	0.798	0.936	4.73003e-11
SLCO3A1	3.32315e-100	1.49003	0.426	0.091	1.21631e-95	1.88532e-09	0.228651	0.399	0.602	6.90045e-05	0.00756261	0.350708	0.391	0.534	1	1.70561e-12	0.819935	0.297	0.137	6.24271e-08	0.18623	-0.0326412	0.704	0.754	1	1.86782e-07	0.717836	0.243	0.16	0.0068364
AC008571.2	1.26472e-99	1.4015	0.328	0.029	4.62899e-95	1.81216e-12	0.519899	0.133	0.066	6.6327e-08	1.17085e-15	0.50607	0.125	0.056	4.28545e-11	1.07097e-12	0.923579	0.226	0.081	3.91985e-08	5.02481e-34	0.262284	0.535	0.434	1.83913e-29	1.82592e-16	0.839479	0.139	0.026	6.68304e-12
BMPR1B	2.27693e-99	-0.930132	0.528	0.866	8.33379e-95	0.192223	0.0879595	0.026	0.034	1	0.11052	0.162358	0.043	0.034	1	0.0273163	0.0891263	0.022	0.006	1	0.00168624	0.0813299	0.011	0.006	1	2.08577e-20	-0.516148	0.057	0.206	7.63411e-16
QDPR	1.63944e-98	1.59454	0.519	0.183	6.00051e-94	4.68471e-27	0.724577	0.592	0.57	1.71465e-22	4.14209e-31	0.778719	0.554	0.549	1.51605e-26	3.80599e-14	0.779394	0.391	0.202	1.39303e-09	8.72339e-11	0.13189	0.757	0.746	3.19285e-06	5.24546e-10	0.848136	0.322	0.223	1.91989e-05
MED12L	9.08444e-98	-1.03864	0.536	0.852	3.325e-93	1.93959e-45	-0.256301	0.629	0.887	7.09908e-41	6.18505e-52	-0.232521	0.549	0.859	2.26379e-47	0.502915	-0.0391993	0.239	0.26	1	2.00945e-05	0.15609	0.023	0.014	0.735478	7.43719e-18	-0.358643	0.319	0.574	2.72209e-13
GALNT13	3.1454e-97	1.44572	0.397	0.071	1.15125e-92	0.0236411	0.12738	0.743	0.907	1	4.08741e-19	-0.0903742	0.726	0.924	1.49603e-14	1.03809e-11	0.542289	0.289	0.129	3.79952e-07	4.15625e-06	-0.130741	0.613	0.655	0.152123	3.52771e-11	-0.309189	0.77	0.908	1.29118e-06
UGT8	8.51354e-97	1.28146	0.368	0.055	3.11604e-92	7.35611e-29	0.615245	0.143	0.033	2.69241e-24	1.42766e-23	0.528037	0.134	0.045	5.22539e-19	4.23945e-07	0.498863	0.258	0.146	0.0155168	2.63585e-07	-0.12106	0.595	0.658	0.00964748	0.0396876	0.0927818	0.324	0.425	1
MYO1D	9.37982e-96	1.34042	0.376	0.063	3.43311e-91	2.07377e-28	-0.000666189	0.412	0.681	7.5902e-24	6.05314e-40	0.00989995	0.339	0.625	2.21551e-35	3.81622e-06	0.412805	0.261	0.16	0.139678	4.24567e-05	-0.160944	0.598	0.645	1	2.98993e-06	0.482481	0.16	0.089	0.109435
PCP4	9.9159e-96	1.60218	0.495	0.15	3.62932e-91	3.23748e-205	1.39715	0.939	0.977	1.18495e-200	5.36481e-274	1.59077	0.932	0.957	1.96357e-269	2.64769e-34	1.42806	0.479	0.162	9.69081e-30	4.0214e-264	1.33928	0.419	0.17	1.47187e-259	8.20358e-35	1.39526	0.401	0.157	3.00259e-30
GABRA2	1.48586e-95	-0.985033	0.494	0.844	5.4384e-91	5.18649e-20	-0.101613	0.629	0.868	1.89831e-15	4.21591e-40	-0.163954	0.531	0.835	1.54306e-35	0.00607888	0.226716	0.041	0.015	1	0.0107738	0.137588	0.021	0.016	1	0.404951	0.120046	0.04	0.033	1
TRPM3	2.28502e-95	-1.20971	0.519	0.824	8.3634e-91	0.00164718	0.0569417	0.201	0.259	1	0.0132464	0.111202	0.125	0.158	1	0.507383	0.0031241	0.056	0.064	1	0.685107	0.0341466	0.019	0.018	1	1.44022e-06	-0.0675838	0.117	0.212	0.0527135
CPE	2.59592e-95	-0.845594	0.744	0.943	9.50134e-91	1.94223e-17	0.444803	0.77	0.884	7.10877e-13	4.22802e-12	0.385865	0.728	0.868	1.5475e-07	2.30703e-05	0.631085	0.137	0.067	0.844398	6.1111e-05	0.239335	0.125	0.106	1	0.0600344	0.188871	0.506	0.656	1
RBMS3	4.92796e-95	-0.989667	0.628	0.898	1.80368e-90	1.31323e-33	-0.195289	0.53	0.793	4.80656e-29	1.36111e-45	-0.153238	0.429	0.724	4.98179e-41	0.756895	-0.262061	0.104	0.106	1	0.710764	0.062269	0.049	0.048	1	1.27971e-13	-0.329974	0.55	0.764	4.68386e-09
ATP1B1	5.10671e-95	1.22508	0.389	0.07	1.86911e-90	3.29025e-85	0.930109	0.767	0.762	1.20426e-80	1.29328e-91	0.905035	0.737	0.72	4.73354e-87	2.05029e-08	0.663308	0.304	0.177	0.000750428	1.25578e-15	0.297166	0.507	0.483	4.59627e-11	5.16037e-06	0.64974	0.301	0.235	0.188875
ADCY2	1.4042e-94	-0.983236	0.605	0.883	5.13953e-90	0.00467637	0.122986	0.071	0.1	1	0.0329907	0.148469	0.052	0.04	1	0.0164417	0.225429	0.037	0.015	1	0.00518086	-0.0213082	0.019	0.025	1	4.42299e-10	-0.176415	0.333	0.529	1.61886e-05
MOG	1.60969e-94	1.2664	0.348	0.049	5.89162e-90	1.18502e-18	0.425463	0.131	0.047	4.33728e-14	1.01977e-23	0.478642	0.119	0.034	3.73246e-19	2.59927e-11	0.696896	0.267	0.121	9.51359e-07	2.257e-10	0.197505	0.62	0.624	8.26083e-06	2.82566e-09	0.589733	0.195	0.098	0.000103422
FAM107B	2.10406e-94	1.33842	0.397	0.08	7.70108e-90	8.89599e-21	0.573482	0.188	0.086	3.25602e-16	4.99377e-22	0.545776	0.177	0.082	1.82777e-17	8.7706e-07	0.53792	0.289	0.179	0.0321013	0.000153778	-0.0710868	0.607	0.669	1	5.49791e-08	0.601564	0.211	0.122	0.00201229
PIP4K2A	3.62709e-94	1.63078	0.688	0.454	1.32755e-89	0.0687257	0.737991	0.611	0.753	1	0.0723211	0.735241	0.562	0.728	1	0.017645	0.252508	0.567	0.561	1	3.51196e-53	-0.259064	0.883	0.915	1.28541e-48	0.000673081	0.534594	0.59	0.649	1
PLD1	6.61611e-94	1.30106	0.358	0.055	2.42156e-89	5.32238e-15	0.502247	0.149	0.071	1.94804e-10	3.17933e-11	0.480714	0.134	0.078	1.16366e-06	0.000664386	-0.319965	0.424	0.522	1	0.593078	-0.01945	0.57	0.604	1	0.000290018	0.458098	0.199	0.142	1
CTNND2	8.59331e-94	-0.641008	0.953	0.993	3.14524e-89	9.97297e-109	-0.470729	0.948	0.995	3.65021e-104	1.44133e-142	-0.52526	0.921	0.993	5.2754e-138	1.90887e-15	0.84765	0.388	0.195	6.98664e-11	1.87606e-35	-0.283227	0.766	0.823	6.86658e-31	2.36583e-11	-0.251838	0.903	0.967	8.65917e-07
ST6GALNAC3	2.32206e-93	1.45262	0.45	0.117	8.49896e-89	7.87479e-12	-0.0487421	0.645	0.85	2.88225e-07	3.52654e-10	0.0788754	0.555	0.744	1.29075e-05	0.000146968	-0.303434	0.804	0.825	1	5.0117e-51	-0.433611	0.537	0.65	1.83433e-46	4.84476e-07	0.611914	0.215	0.133	0.0177323
ADGRB3	2.54149e-93	-0.690212	0.908	0.987	9.30211e-89	7.51515e-170	-0.547106	0.986	1	2.75062e-165	7.19926e-257	-0.640558	0.986	0.998	2.635e-252	1.87411e-18	0.957704	0.421	0.195	6.85941e-14	4.64038e-06	-0.117575	0.674	0.707	0.169843	1.39346e-22	-0.355875	0.927	0.974	5.10021e-18
MAPK10	4.69109e-93	-0.746777	0.751	0.961	1.71699e-88	8.54083e-58	-0.344856	0.786	0.973	3.12603e-53	1.86438e-60	-0.319647	0.748	0.952	6.82382e-56	0.000322873	0.367739	0.223	0.148	1	0.00235989	-0.0164529	0.29	0.324	1	5.77721e-21	-0.443686	0.653	0.874	2.11452e-16
NKAIN3	1.27254e-92	-0.831891	0.83	0.978	4.65763e-88	7.21262e-11	0.0324886	0.373	0.544	2.63989e-06	0.00716222	0.256248	0.256	0.332	1	5.18277e-06	0.38015	0.067	0.012	0.189695	2.15702e-13	0.238072	0.033	0.014	7.89492e-09	1.38186e-27	-0.583942	0.647	0.873	5.05775e-23
PEX5L	3.30943e-92	1.54634	0.563	0.238	1.21128e-87	3.19512e-11	0.842823	0.295	0.236	1.16945e-06	7.0799e-11	0.881789	0.284	0.24	2.59131e-06	1.81434e-12	0.922719	0.325	0.16	6.64068e-08	7.70869e-25	-0.28059	0.8	0.846	2.82146e-20	1.76682e-14	0.963098	0.352	0.214	6.46672e-10
TRPS1	4.25301e-92	-0.797693	0.767	0.941	1.55665e-87	2.15642e-08	0.0400234	0.727	0.907	0.000789271	6.30942e-19	-0.0694666	0.689	0.911	2.30931e-14	0.667895	-0.076375	0.363	0.343	1	1.41159e-19	-0.219382	0.367	0.45	5.16654e-15	2.16972e-10	-0.283247	0.484	0.687	7.94141e-06
SHROOM4	4.68396e-91	1.19492	0.342	0.048	1.71438e-86	4.16099e-20	0.505864	0.119	0.035	1.52296e-15	7.83212e-25	0.536282	0.118	0.032	2.86663e-20	5.49542e-11	0.697724	0.251	0.11	2.01138e-06	5.47131e-08	-0.146185	0.563	0.633	0.00200256	0.468389	0.176539	0.351	0.433	1
HECW2	5.99553e-91	1.22275	0.374	0.066	2.19442e-86	5.38213e-20	-0.133843	0.742	0.927	1.96991e-15	1.83966e-33	-0.125503	0.661	0.913	6.73334e-29	8.18053e-09	0.516849	0.25	0.127	0.000299416	0.00029061	-0.0717872	0.554	0.602	1	0.0245412	0.0612214	0.397	0.523	1
PTPRD	2.20503e-90	1.37309	0.767	0.631	8.07063e-86	1.24131e-15	-0.17949	0.969	0.999	4.54333e-11	4.07017e-24	-0.196351	0.964	0.993	1.48972e-19	6.56359e-17	0.925721	0.418	0.202	2.40234e-12	4.87559e-22	-0.140835	0.922	0.93	1.78451e-17	0.0478139	0.0953862	0.87	0.926	1
SYNJ2	5.21328e-90	1.12317	0.33	0.041	1.90811e-85	5.20628e-09	0.359547	0.134	0.078	0.000190555	1.81586e-14	0.380015	0.127	0.06	6.64624e-10	1.29746e-09	0.600676	0.214	0.094	4.74883e-05	0.0455348	0.0873744	0.501	0.515	1	4.59475e-08	0.43879	0.148	0.067	0.00168172
SLCO1A2	1.82898e-89	1.24644	0.363	0.065	6.69426e-85	5.46303e-22	0.534991	0.133	0.04	1.99952e-17	1.9641e-30	0.662257	0.147	0.042	7.18879e-26	3.3247e-09	0.564062	0.25	0.121	0.000121687	1.63758e-24	-0.211464	0.581	0.673	5.9937e-20	4.24722e-14	0.685163	0.166	0.051	1.55453e-09
HHIP	1.9049e-89	1.35549	0.394	0.086	6.97211e-85	1.80262e-09	0.527446	0.206	0.145	6.59776e-05	7.07185e-09	0.555969	0.186	0.137	0.000258837	1.41985e-11	0.78645	0.258	0.112	5.1968e-07	4.42301e-06	0.134503	0.589	0.592	0.161887	9.82438e-06	0.485046	0.172	0.104	0.359582
AC012494.1	3.09322e-89	1.49741	0.346	0.051	1.13215e-84	1.12197e-22	0.808218	0.151	0.052	4.10653e-18	1.53641e-26	0.861202	0.151	0.053	5.62341e-22	2.6928e-08	0.567027	0.229	0.108	0.000985592	5.13798e-30	-0.495827	0.45	0.523	1.88055e-25	0.000155952	0.378518	0.169	0.108	1
SPON1	3.66196e-89	-0.930931	0.483	0.82	1.34031e-84	7.79051e-33	-0.260187	0.162	0.339	2.8514e-28	1.88297e-55	-0.305424	0.162	0.378	6.89187e-51	0.00290537	0.222702	0.041	0.012	1	0.0308306	0.0581658	0.012	0.008	1	9.30174e-14	-0.219151	0.221	0.418	3.40453e-09
MAG	4.59082e-88	1.1897	0.339	0.05	1.68029e-83	1.1738e-23	0.398487	0.153	0.05	4.29623e-19	8.10521e-23	0.420487	0.14	0.051	2.96659e-18	7.43904e-08	0.695293	0.237	0.129	0.00272276	6.93369e-48	0.411952	0.589	0.526	2.5378e-43	6.73279e-14	0.585311	0.176	0.057	2.46427e-09
NECAB1	5.63579e-88	1.22379	0.366	0.066	2.06276e-83	8.64574e-08	-0.065632	0.773	0.939	0.00316443	1.99746e-41	-0.264377	0.776	0.949	7.31092e-37	1.34283e-08	0.655361	0.248	0.129	0.00049149	1.71057e-06	-0.102116	0.523	0.583	0.0626084	1.23747e-10	0.599094	0.182	0.081	4.52925e-06
APLP1	2.53135e-86	1.48725	0.402	0.099	9.265e-82	1.12484e-51	0.794853	0.697	0.683	4.11702e-47	1.86008e-61	0.784793	0.671	0.623	6.80809e-57	5.71241e-11	0.740513	0.298	0.148	2.0908e-06	2.40902e-32	0.315933	0.675	0.643	8.81726e-28	1.00457e-15	0.90678	0.271	0.128	3.67683e-11
TMEM144	5.20313e-86	1.6979	0.563	0.283	1.9044e-81	9.51099e-35	1.06148	0.281	0.132	3.48112e-30	3.97749e-48	1.13358	0.268	0.103	1.4558e-43	2.43957e-10	0.796475	0.401	0.256	8.92906e-06	5.64105e-40	-0.223785	0.848	0.882	2.06468e-35	7.54071e-25	1.30141	0.282	0.092	2.75998e-20
CERCAM	1.62579e-85	1.40881	0.402	0.096	5.95055e-81	1.7118e-09	0.500411	0.158	0.1	6.26535e-05	2.50233e-18	0.557247	0.156	0.074	9.15878e-14	4.49134e-12	0.822954	0.284	0.131	1.64388e-07	0.263476	0.0570388	0.678	0.715	1	1.01786e-06	0.620151	0.215	0.139	0.0372546
SPOCK1	2.04242e-85	1.4926	0.513	0.199	7.47547e-81	4.04433e-05	0.055245	0.815	0.944	1	6.15065e-15	-0.0561623	0.791	0.956	2.2512e-10	6.63566e-15	0.783693	0.335	0.143	2.42872e-10	1.04642e-40	-0.365229	0.728	0.779	3.83001e-36	0.138835	0.200409	0.652	0.753	1
PLEKHH1	2.67908e-85	1.42967	0.463	0.153	9.80571e-81	0.00340356	0.549905	0.237	0.234	1	0.000268231	0.60274	0.222	0.21	1	1.15725e-08	0.60438	0.32	0.189	0.000423565	0.297486	0.0242356	0.742	0.784	1	0.00176228	0.614009	0.303	0.286	1
VRK2	1.55129e-84	1.15832	0.335	0.051	5.67786e-80	5.74247e-14	0.446158	0.132	0.06	2.1018e-09	4.28016e-11	0.402291	0.115	0.06	1.56658e-06	0.0178656	0.1728	0.359	0.299	1	6.86542e-21	-0.228523	0.475	0.567	2.51281e-16	0.661978	0.185341	0.208	0.238	1
SLC44A1	2.15184e-84	1.50637	0.709	0.515	7.87596e-80	3.92334e-07	0.821112	0.674	0.804	0.0143598	2.49028e-11	0.827136	0.672	0.812	9.11466e-07	1.44837e-11	0.669852	0.489	0.331	5.30117e-07	2.02111e-122	-0.341074	0.922	0.957	7.39747e-118	0.000676065	0.550908	0.611	0.697	1
FOLH1	2.48481e-84	1.09931	0.306	0.038	9.09466e-80	2.38932e-16	0.372547	0.091	0.024	8.74514e-12	2.80231e-20	0.427769	0.099	0.027	1.02567e-15	1.73437e-06	0.423931	0.219	0.119	0.0634799	7.29418e-06	-0.0855824	0.521	0.576	0.266974	2.10894e-16	0.659377	0.159	0.037	7.71893e-12
PPP1R14A	6.28918e-84	1.35663	0.355	0.066	2.3019e-79	1.31181e-23	0.552667	0.239	0.121	4.80137e-19	6.49085e-27	0.589447	0.217	0.104	2.37571e-22	1.4543e-11	0.733359	0.291	0.135	5.32288e-07	2.72347e-42	0.367977	0.619	0.547	9.96816e-38	4.55689e-19	0.973786	0.264	0.105	1.66787e-14
CARMIL1	9.72804e-84	-0.77515	0.629	0.905	3.56056e-79	2.73612e-21	-0.0174666	0.461	0.737	1.00145e-16	1.95135e-32	-0.112471	0.458	0.754	7.14213e-28	0.602036	0.0589376	0.199	0.214	1	4.2434e-09	0.180801	0.021	0.008	0.000155313	0.0437732	0.199023	0.044	0.026	1
PLLP	1.459e-83	1.22022	0.354	0.066	5.3401e-79	6.50466e-14	0.400669	0.142	0.068	2.38077e-09	5.19028e-19	0.438782	0.14	0.059	1.89969e-14	1.83261e-07	0.590266	0.245	0.135	0.00670752	9.9409e-09	0.180215	0.623	0.627	0.000363847	0.0895242	0.143969	0.583	0.652	1
GLDN	1.51035e-83	1.0581	0.305	0.038	5.52804e-79	4.27275e-06	0.2467	0.163	0.252	0.156387	0.400917	0.333569	0.141	0.167	1	0.936724	-0.227766	0.353	0.358	1	1.12986e-30	0.304449	0.465	0.397	4.13541e-26	1.11368e-12	0.4838	0.138	0.038	4.07617e-08
MT-CO1	1.81763e-83	1.2147	0.937	0.854	6.65269e-79	4.6043e-68	0.695266	0.988	0.994	1.68522e-63	9.0576e-93	0.699646	0.988	0.993	3.31517e-88	1.41266e-30	1.0292	0.898	0.755	5.17047e-26	4.0249e-239	0.859899	0.894	0.764	1.47316e-234	3.24431e-27	1.06986	0.888	0.884	1.18745e-22
CNTNAP2	2.74529e-83	1.60455	0.429	0.123	1.0048e-78	8.75372e-128	-0.559461	0.951	0.999	3.20395e-123	3.05545e-168	-0.605581	0.931	0.996	1.11833e-163	4.49893e-05	0.22382	0.277	0.179	1	5.73366e-52	-0.538249	0.499	0.589	2.09858e-47	0.00394228	-0.234492	0.369	0.452	1
MT-ATP6	7.08541e-83	0.966397	0.975	0.918	2.59333e-78	6.65736e-17	0.277487	0.996	0.999	2.43666e-12	2.68113e-33	0.301047	0.999	0.999	9.81319e-29	1.40469e-58	1.26056	0.957	0.813	5.1413e-54	0	1.06565	0.967	0.837	0	6.28394e-57	1.07199	0.968	0.955	2.29999e-52
TF	9.24569e-83	1.45875	0.487	0.183	3.38401e-78	1.3049e-23	0.767412	0.242	0.128	4.77607e-19	1.37879e-30	0.787442	0.232	0.112	5.0465e-26	9.72334e-15	0.912689	0.353	0.17	3.55884e-10	4.93285e-36	0.277278	0.77	0.762	1.80547e-31	1.85591e-11	0.839561	0.295	0.18	6.79283e-07
RNASE1	1.11128e-82	1.41151	0.365	0.073	4.0674e-78	3.83481e-19	0.600879	0.25	0.146	1.40358e-14	4.54772e-29	0.646637	0.24	0.121	1.66451e-24	2.99884e-09	0.706257	0.352	0.21	0.000109761	4.56669e-28	0.184183	0.668	0.583	1.67145e-23	1.5959e-19	0.862375	0.245	0.083	5.84114e-15
MT-CO3	1.13358e-82	0.994745	0.965	0.91	4.14901e-78	2.2585e-47	0.53413	0.996	0.999	8.26633e-43	2.16804e-71	0.552813	0.997	0.998	7.93523e-67	1.49643e-56	1.20162	0.966	0.784	5.47707e-52	0	1.07219	0.96	0.828	0	2.0209e-58	1.26203	0.949	0.937	7.39671e-54
LPAR1	1.46272e-82	1.41666	0.487	0.176	5.35369e-78	1.00411e-34	0.89393	0.204	0.066	3.67516e-30	9.56302e-41	0.902048	0.207	0.067	3.50016e-36	0.0134083	0.204565	0.5	0.464	1	1.98788e-23	-0.206919	0.729	0.794	7.27585e-19	4.22857e-15	0.753104	0.217	0.081	1.5477e-10
SLAIN1	3.24278e-82	1.42427	0.534	0.238	1.18689e-77	0.0202969	0.518925	0.536	0.65	1	0.00698509	0.561295	0.479	0.587	1	3.37644e-10	0.654023	0.357	0.204	1.23581e-05	0.026315	-0.0511298	0.743	0.785	1	0.0376401	0.0339095	0.522	0.658	1
SPP1	3.91828e-82	1.21757	0.369	0.074	1.43413e-77	1.05586e-55	0.805187	0.433	0.231	3.86454e-51	2.75147e-36	0.728669	0.333	0.198	1.00707e-31	0.287074	-0.0652919	0.553	0.514	1	0.179222	-0.138654	0.565	0.575	1	4.09699e-18	0.743593	0.183	0.046	1.49954e-13
SOX6	4.14299e-82	-0.806666	0.568	0.866	1.51638e-77	0.459538	0.261843	0.102	0.101	1	0.011436	0.394285	0.118	0.101	1	0.0024398	0.270857	0.078	0.037	1	0.0193117	0.161667	0.074	0.065	1	8.2979e-57	-0.783679	0.882	0.97	3.03712e-52
LRRTM3	4.17826e-82	1.2585	0.354	0.069	1.52928e-77	8.25886e-88	-0.48287	0.903	0.997	3.02282e-83	2.63214e-98	-0.488838	0.847	0.988	9.63391e-94	1.78241e-09	0.695671	0.226	0.102	6.52382e-05	3.55489e-07	-0.045019	0.388	0.446	0.0130113	4.79563e-10	-0.282416	0.692	0.859	1.75525e-05
APP	6.59358e-82	1.39057	0.627	0.375	2.41332e-77	7.71512e-47	0.437418	0.905	0.978	2.82381e-42	1.80064e-39	0.408929	0.884	0.965	6.59051e-35	1.88219e-10	0.636123	0.436	0.287	6.88901e-06	0.204136	0.0374491	0.808	0.819	1	0.139523	0.192795	0.688	0.801	1
STON2	2.01781e-81	-0.872505	0.437	0.788	7.38537e-77	3.28174e-22	0.0565206	0.149	0.305	1.20115e-17	1.22023e-16	0.0111875	0.093	0.186	4.46616e-12	0.62019	0.0588231	0.094	0.104	1	0.491017	0.0598526	0.015	0.014	1	0.120463	0.037187	0.045	0.063	1
MAST4	2.98757e-81	-0.808842	0.636	0.894	1.09348e-76	0.186339	0.231041	0.081	0.073	1	0.176061	0.266759	0.092	0.085	1	1.58804e-05	0.32826	0.082	0.025	0.581237	0.132856	0.0680761	0.147	0.14	1	1.97063e-12	-0.216964	0.345	0.559	7.21269e-08
ADGRL3	3.53057e-81	-0.631482	0.898	0.975	1.29223e-76	1.27476e-83	-0.39628	0.978	1	4.66575e-79	2.48274e-118	-0.450991	0.968	0.997	9.08707e-114	6.08597e-17	1.16912	0.354	0.16	2.22753e-12	0.0206431	-0.0726852	0.693	0.704	1	1.39748e-49	-0.549564	0.951	0.975	5.11492e-45
FA2H	7.11936e-81	1.09901	0.333	0.057	2.60576e-76	1.70759e-13	0.308236	0.094	0.033	6.24994e-09	5.19014e-25	0.422367	0.113	0.027	1.89964e-20	8.72834e-09	0.511831	0.229	0.106	0.000319466	4.52308e-11	0.165507	0.567	0.562	1.65549e-06	0.00131789	0.592828	0.352	0.342	1
APOD	3.11794e-80	1.26724	0.396	0.096	1.1412e-75	1.83932e-08	0.560654	0.258	0.203	0.000673211	1.54145e-16	0.622809	0.235	0.154	5.64187e-12	1.55208e-09	0.526511	0.314	0.16	5.68075e-05	4.53523e-14	-0.332756	0.634	0.647	1.65994e-09	0.511222	-0.21057	0.737	0.772	1
PCDH7	1.47501e-79	-0.838547	0.597	0.882	5.39869e-75	2.55574e-24	-0.325038	0.789	0.87	9.35426e-20	2.26243e-53	-0.478873	0.716	0.866	8.2807e-49	3.4356e-10	0.510175	0.118	0.021	1.25746e-05	4.44828e-11	0.261624	0.106	0.075	1.62811e-06	1.6804e-22	-0.507647	0.744	0.923	6.15045e-18
ABLIM1	1.96036e-79	-0.781896	0.697	0.93	7.17511e-75	1.49886e-12	0.0554917	0.493	0.711	5.48596e-08	2.25698e-17	0.0593624	0.436	0.678	8.26076e-13	0.0330728	0.18678	0.047	0.025	1	0.00148361	0.0939921	0.023	0.016	1	0.367134	0.17829	0.116	0.105	1
AC097518.2	2.06765e-79	-1.17818	0.312	0.664	7.5678e-75	0.953935	0.0470129	0.014	0.014	1	0.253963	0.0514738	0.014	0.019	1	0.745572	-0.00563511	0.01	0.008	1	0.740479	-0.00181826	0.006	0.005	1	0.162933	0.0115723	0.004	0.01	1
NHSL1	5.05835e-79	-0.80468	0.647	0.908	1.85141e-74	0.20798	0.112048	0.044	0.054	1	0.539548	0.163649	0.047	0.044	1	0.00621967	-0.408156	0.209	0.27	1	0.00358838	0.0518817	0.013	0.008	1	1.22224e-13	-0.281172	0.224	0.419	4.47352e-09
DNAJC6	1.03106e-78	1.42265	0.533	0.245	3.77377e-74	0.0195434	0.371146	0.692	0.837	1	0.160523	0.409295	0.631	0.776	1	2.16594e-14	0.910813	0.332	0.15	7.92754e-10	4.96994e-06	-0.079847	0.747	0.792	0.181905	0.990683	0.405838	0.427	0.538	1
EFEMP1	1.49303e-78	-0.90122	0.453	0.783	5.46465e-74	0.260182	0.071729	0.024	0.031	1	0.12883	0.0931769	0.028	0.021	1	0.00812051	0.140404	0.03	0.008	1	0.933134	0.0260168	0.016	0.016	1	0.384955	0.050453	0.017	0.012	1
NFIA	3.43381e-78	-0.64716	0.853	0.965	1.25681e-73	0.0163058	0.51212	0.303	0.408	1	0.00831504	0.584883	0.291	0.397	1	0.511266	-0.119049	0.505	0.541	1	5.9209e-08	-0.129702	0.671	0.728	0.00216711	9.00743e-12	-0.288505	0.825	0.934	3.29681e-07
CNTNAP4	4.0024e-78	1.26892	0.368	0.084	1.46492e-73	2.53243e-27	0.0216024	0.399	0.661	9.26895e-23	6.36409e-24	0.671463	0.15	0.057	2.32932e-19	1.12607e-08	0.391774	0.246	0.114	0.000412153	5.53693e-34	-0.388713	0.552	0.64	2.02657e-29	1.5869e-05	0.553474	0.179	0.112	0.58082
ABCA8	4.33613e-78	0.995303	0.318	0.049	1.58707e-73	2.48834e-16	0.398109	0.105	0.033	9.10758e-12	4.35779e-18	0.373578	0.096	0.029	1.595e-13	1.74058e-06	0.391844	0.231	0.129	0.0637071	4.48181e-30	-0.282397	0.497	0.606	1.64039e-25	8.29885e-10	0.449763	0.131	0.045	3.03746e-05
CNP	6.30481e-78	1.33949	0.458	0.158	2.30762e-73	2.297e-21	0.65472	0.298	0.19	8.40723e-17	3.40964e-29	0.707299	0.296	0.176	1.24796e-24	4.76915e-10	0.645484	0.326	0.177	1.74556e-05	1.32717e-08	0.148085	0.688	0.69	0.000485758	0.00565122	0.617742	0.352	0.351	1
GLUD1	1.08803e-77	-0.82616	0.495	0.804	3.9823e-73	0.157901	0.17179	0.293	0.369	1	0.00276993	0.205868	0.237	0.322	1	0.408095	0.204371	0.173	0.158	1	6.56674e-13	-0.0610738	0.162	0.216	2.40349e-08	0.00193656	0.0735999	0.194	0.277	1
MRVI1	2.62931e-77	-0.851197	0.346	0.701	9.62355e-73	0.0101026	0.0218639	0.018	0.031	1	0.602043	0.0469949	0.021	0.024	1	0.415554	0.0659191	0.03	0.023	1	0.226853	0.0211116	0.008	0.006	1	0.0520784	0.0174755	0.01	0.022	1
PXK	2.8894e-77	1.33204	0.489	0.194	1.05755e-72	0.293869	0.40094	0.379	0.489	1	0.232902	0.39628	0.355	0.459	1	1.07956e-07	0.550492	0.328	0.206	0.00395131	1.40217e-05	-0.0885209	0.696	0.761	0.513209	0.0122458	0.4988	0.391	0.41	1
PPP1R16B	3.973e-77	1.04179	0.341	0.068	1.45416e-72	1.62158e-29	-0.221093	0.772	0.962	5.93513e-25	3.46649e-28	-0.194833	0.748	0.957	1.26877e-23	6.80685e-11	0.694622	0.229	0.098	2.49137e-06	8.66439e-06	0.139496	0.474	0.471	0.317125	0.383799	0.261289	0.319	0.336	1
PDE10A	1.34651e-76	1.76936	0.474	0.173	4.92836e-72	3.38762e-108	-0.505963	0.99	1	1.2399e-103	2.04401e-166	-0.538928	0.985	0.999	7.48129e-162	9.51167e-09	1.05634	0.184	0.077	0.000348137	7.89004e-20	0.775386	0.174	0.126	2.88783e-15	0.274762	0.67545	0.3	0.316	1
CLDN11	1.55697e-76	1.13544	0.364	0.085	5.69868e-72	4.8309e-21	0.47173	0.155	0.059	1.76816e-16	3.88559e-20	0.517486	0.151	0.066	1.42217e-15	1.53233e-08	0.650638	0.254	0.131	0.000560848	0.00348428	0.08674	0.603	0.632	1	6.8183e-12	0.655361	0.166	0.06	2.49557e-07
SLC7A14-AS1	5.32081e-76	1.32217	0.394	0.109	1.94747e-71	1.63472e-06	0.635817	0.273	0.241	0.0598323	0.00244498	0.665837	0.245	0.247	1	2.51161e-13	0.741042	0.279	0.112	9.19273e-09	0.410809	-0.0602113	0.578	0.589	1	3.47661e-09	0.6832	0.168	0.078	0.000127248
CDH20	1.00842e-75	-0.6888	0.811	0.969	3.69091e-71	1.49384e-29	0.794475	0.17	0.051	5.46761e-25	1.24917e-45	0.978983	0.191	0.046	4.57208e-41	8.87171e-12	0.813215	0.308	0.148	3.24714e-07	2.22414e-16	-0.242344	0.662	0.722	8.14057e-12	4.31342e-11	-0.355067	0.695	0.888	1.57875e-06
DDAH1	2.88128e-75	-0.872983	0.427	0.766	1.05458e-70	1.55184e-06	0.0261375	0.069	0.117	0.056799	0.46536	0.148741	0.072	0.082	1	0.193818	0.0855877	0.03	0.019	1	0.281129	0.0394044	0.016	0.014	1	5.16613e-16	-0.417656	0.284	0.499	1.89086e-11
CNTN2	5.46863e-75	1.08459	0.327	0.062	2.00157e-70	2.38769e-05	0.337432	0.188	0.15	0.873917	6.53751e-06	0.358933	0.176	0.14	0.23928	2.37422e-06	0.51219	0.223	0.125	0.0868987	5.35919e-11	0.217384	0.569	0.569	1.96152e-06	9.30867e-06	0.413397	0.17	0.101	0.340707
XIST	7.99383e-75	-1.22445	0.158	0.506	2.92582e-70	1.14032e-234	-2.15486	0.028	0.468	4.17369e-230	0	-2.2773	0.013	0.441	0	4.02793e-42	-1.73238	0.035	0.26	1.47426e-37	0	-1.93265	0.06	0.414	0	1.198e-39	-1.1764	0.133	0.415	4.38479e-35
GRAMD2B	1.24299e-74	-0.771378	0.571	0.845	4.54946e-70	4.64151e-07	0.289075	0.071	0.033	0.0169884	1.28972e-11	0.317514	0.083	0.034	4.72051e-07	0.00219599	0.298319	0.153	0.098	1	0.0771241	0.0296741	0.304	0.333	1	0.000211086	-0.0301802	0.395	0.544	1
LINC00499	1.41137e-74	-1.60896	0.325	0.625	5.16575e-70	4.33028e-12	0.19559	0.094	0.036	1.58493e-07	1.36172e-11	0.178077	0.076	0.029	4.98405e-07	0.102629	0.0592059	0.016	0.006	1	0.479884	0.0126519	0.015	0.014	1	0.179531	0.0444492	0.028	0.018	1
LINC01748	1.54937e-74	-0.882182	0.421	0.764	5.67086e-70	1.08606e-37	-0.122505	0.403	0.694	3.9751e-33	1.88272e-40	-0.103302	0.353	0.629	6.89094e-36	9.47827e-05	0.195531	0.036	0.002	1	0.00153388	0.100782	0.012	0.007	1	2.38859e-16	-0.423245	0.197	0.399	8.74249e-12
PKP4	1.67405e-74	1.29228	0.481	0.19	6.12717e-70	5.46907e-26	-0.188707	0.86	0.98	2.00173e-21	1.52154e-42	-0.239033	0.828	0.977	5.56899e-38	8.75373e-08	0.543467	0.329	0.206	0.00320395	0.192789	0.0392446	0.644	0.669	1	0.0729426	-0.111475	0.572	0.704	1
LINC01630	1.84371e-74	0.955331	0.279	0.035	6.74815e-70	1.82899e-09	0.321107	0.104	0.051	6.69428e-05	2.85907e-09	0.332212	0.092	0.047	0.000104645	2.60024e-06	0.503711	0.187	0.098	0.0951715	0.968534	0.0107652	0.424	0.438	1	9.8209e-10	0.45959	0.14	0.052	3.59455e-05
RCAN2	2.17991e-74	1.10681	0.329	0.064	7.9787e-70	1.86929e-24	-0.209761	0.87	0.986	6.8418e-20	4.26372e-50	-0.30804	0.83	0.98	1.56056e-45	2.59692e-08	0.633793	0.208	0.098	0.000950499	0.810168	-0.00253893	0.432	0.452	1	0.0327216	0.0780507	0.286	0.366	1
EPHA6	2.36349e-74	-0.832737	0.68	0.919	8.6506e-70	2.7614e-103	-0.52539	0.889	0.997	1.0107e-98	8.03255e-165	-0.667658	0.855	0.987	2.93999e-160	6.82267e-07	0.503131	0.089	0.021	0.0249716	1.0163e-08	0.293533	0.04	0.024	0.000371977	0.176271	0.293929	0.112	0.096	1
PLCG2	4.56521e-74	-0.98493	0.672	0.887	1.67091e-69	3.13267e-110	-0.563048	0.758	0.979	1.14659e-105	1.42107e-110	-0.549362	0.675	0.949	5.20125e-106	1.21481e-07	-0.467829	0.687	0.748	0.00444633	0	-1.23794	0.527	0.79	0	8.0516e-59	-0.953552	0.594	0.9	2.94696e-54
CLMN	6.71402e-74	1.20715	0.478	0.186	2.4574e-69	2.10001e-24	0.63115	0.162	0.056	7.68624e-20	7.07312e-25	0.658213	0.147	0.053	2.58883e-20	6.0986e-12	0.762584	0.291	0.133	2.23215e-07	8.41447e-05	-0.0677265	0.686	0.752	1	2.58272e-18	0.874521	0.215	0.068	9.45301e-14
CADM1	7.54004e-74	-0.674834	0.842	0.954	2.75973e-69	5.441e-21	-0.066756	0.719	0.926	1.99146e-16	6.60268e-32	-0.107203	0.663	0.898	2.41665e-27	5.79756e-10	0.677943	0.313	0.166	2.12197e-05	1.51678e-31	-0.272167	0.65	0.731	5.55158e-27	0.000143344	-0.174043	0.73	0.867	1
PWRN1	2.6404e-73	1.33043	0.297	0.047	9.66413e-69	3.0463e-18	-0.195571	0.913	0.992	1.11498e-13	1.24497e-37	-0.257233	0.879	0.992	4.55673e-33	2.33521e-10	0.784296	0.185	0.064	8.54711e-06	3.71951e-24	0.382005	0.316	0.245	1.36138e-19	1.60389e-10	0.6927	0.133	0.044	5.87041e-06
SILC1	5.38548e-73	0.967637	0.305	0.052	1.97114e-68	4.09477e-10	0.122925	0.453	0.676	1.49873e-05	4.23548e-10	0.100422	0.451	0.654	1.55023e-05	2.24408e-08	0.549325	0.219	0.108	0.000821357	3.32249e-11	-0.144405	0.45	0.527	1.21606e-06	0.13898	0.151735	0.346	0.444	1
MYRF	1.44338e-72	1.08193	0.308	0.054	5.28293e-68	9.65885e-09	0.303428	0.114	0.062	0.000353524	3.30726e-18	0.359567	0.11	0.038	1.21049e-13	4.86184e-07	0.560154	0.215	0.114	0.0177948	2.99485e-33	0.362545	0.566	0.528	1.09614e-28	7.28023e-08	0.444578	0.153	0.071	0.00266464
C10orf90	1.55505e-72	1.40407	0.504	0.226	5.69162e-68	7.3546e-25	0.754584	0.183	0.072	2.69186e-20	1.97621e-34	0.796734	0.183	0.06	7.23314e-30	7.4321e-12	0.697402	0.33	0.158	2.72022e-07	2.42752e-22	-0.175952	0.749	0.818	8.88495e-18	0.1309	0.0706551	0.57	0.721	1
CTNNA2	1.85829e-72	-0.711434	0.948	0.989	6.80154e-68	1.61271e-69	-0.416288	0.943	0.997	5.90269e-65	2.01389e-111	-0.409543	0.926	0.995	7.37103e-107	7.62061e-09	0.779068	0.217	0.1	0.000278922	7.197e-41	-0.837039	0.215	0.307	2.63417e-36	3.01518e-12	-0.328286	0.809	0.928	1.10358e-07
AGAP1	4.21275e-72	1.25772	0.71	0.557	1.54191e-67	1.18721e-15	0.0222729	0.753	0.934	4.34531e-11	2.04328e-10	0.138756	0.696	0.907	7.47862e-06	7.81013e-12	0.798109	0.428	0.272	2.85859e-07	1.11633e-09	0.118157	0.861	0.884	4.08589e-05	0.811574	-0.00375464	0.932	0.981	1
SLC12A2	6.46753e-72	1.16833	0.422	0.138	2.36718e-67	0.0836062	0.31468	0.447	0.585	1	0.000310759	0.308339	0.411	0.578	1	1.68538e-08	0.588001	0.273	0.148	0.000616865	0.0356066	-0.0159949	0.573	0.617	1	0.707586	0.362553	0.266	0.296	1
FLRT2	2.10648e-71	-0.818071	0.483	0.801	7.70992e-67	1.33193e-39	-0.247488	0.585	0.853	4.87499e-35	8.72712e-43	-0.231604	0.521	0.822	3.19421e-38	0.000513631	0.211415	0.037	0.006	1	0.000938417	0.149484	0.017	0.01	1	7.23656e-14	-0.242648	0.379	0.619	2.64865e-09
AC090015.1	2.80415e-71	1.00959	0.278	0.039	1.02635e-66	1.04538e-14	0.415428	0.093	0.029	3.82618e-10	1.77436e-12	0.336097	0.081	0.031	6.49434e-08	9.88237e-07	0.505538	0.19	0.096	0.0361705	0.0538788	-0.0565478	0.432	0.458	1	1.57209e-09	0.467499	0.119	0.038	5.75402e-05
PARD3B	2.88704e-71	-0.731774	0.658	0.891	1.05669e-66	1.17306e-19	-0.0325094	0.403	0.626	4.29353e-15	1.31666e-51	-0.211889	0.479	0.792	4.81912e-47	0.982019	-0.0118753	0.225	0.225	1	1.83973e-07	-0.188982	0.305	0.351	0.00673359	0.656437	0.0529934	0.292	0.299	1
AGPAT4	3.81143e-71	1.10104	0.349	0.084	1.39502e-66	1.19617e-08	0.181566	0.384	0.569	0.00043781	3.21702e-06	0.179427	0.348	0.509	0.117746	3.56607e-06	0.48364	0.239	0.141	0.130522	1.10919e-06	0.114523	0.526	0.518	0.0405973	0.909554	0.229861	0.351	0.41	1
FSTL5	4.56856e-71	-0.847974	0.453	0.776	1.67214e-66	3.88714e-43	-0.305719	0.301	0.555	1.42273e-38	7.09241e-73	-0.425723	0.405	0.724	2.59589e-68	0.163521	0.165608	0.07	0.052	1	0.026982	-0.0421822	0.022	0.028	1	0.810862	0.103378	0.032	0.03	1
SFXN5	6.56524e-71	-0.637619	0.676	0.922	2.40294e-66	6.86203e-41	-0.0860744	0.265	0.527	2.51157e-36	8.82813e-24	0.0403208	0.259	0.459	3.23118e-19	0.324848	0.0201268	0.125	0.146	1	0.152865	0.0375602	0.082	0.09	1	0.0038124	0.00176252	0.102	0.153	1
MT-ND2	7.78359e-71	0.926312	0.931	0.818	2.84887e-66	5.73929e-20	0.394779	0.975	0.996	2.10064e-15	4.82654e-34	0.418087	0.975	0.992	1.76656e-29	1.98871e-27	0.871597	0.855	0.68	7.27888e-23	9.82374e-218	0.714545	0.88	0.734	3.59559e-213	9.9824e-33	0.909819	0.867	0.821	3.65366e-28
AC002429.2	9.25727e-71	-0.896264	0.747	0.924	3.38825e-66	0.00278425	0.250874	0.242	0.322	1	1.1616e-07	0.215554	0.197	0.301	0.00425157	0.00542327	0.370937	0.062	0.029	1	0.000620011	0.0120717	0.069	0.085	1	6.58269e-09	-0.163211	0.102	0.209	0.000240933
SCD	1.73262e-70	1.17543	0.372	0.102	6.34156e-66	1.95948e-19	0.531803	0.177	0.08	7.17188e-15	1.54805e-21	0.541102	0.173	0.08	5.66603e-17	5.3765e-10	0.772988	0.27	0.139	1.96785e-05	3.61415e-39	0.41827	0.553	0.496	1.32282e-34	6.76351e-09	0.693057	0.211	0.116	0.000247551
AC073050.1	3.30223e-70	-0.851751	0.559	0.829	1.20865e-65	3.65464e-90	-0.614176	0.741	0.967	1.33763e-85	5.51264e-140	-0.760737	0.701	0.947	2.01768e-135	0.00439258	0.325933	0.068	0.033	1	0.298393	0.0878842	0.062	0.058	1	0.000270592	-0.033444	0.122	0.191	1
CA8	3.9e-70	-0.849799	0.308	0.644	1.42744e-65	0.311242	0.0583569	0.023	0.018	1	0.0364512	0.0834986	0.029	0.02	1	0.931392	0.0708815	0.116	0.114	1	0.0223597	0.0480952	0.007	0.004	1	1.36903e-23	-0.511192	0.214	0.463	5.01077e-19
CLDND1	6.59755e-70	1.27996	0.434	0.159	2.41477e-65	4.499e-15	0.598575	0.347	0.274	1.64668e-10	2.97082e-13	0.662601	0.332	0.289	1.08735e-08	9.15114e-09	0.55251	0.338	0.202	0.000334941	1.94912e-15	0.180396	0.675	0.652	7.13399e-11	9.16238e-05	0.651852	0.288	0.24	1
LINC00320	2.58764e-69	0.971715	0.292	0.049	9.47103e-65	1.41178e-14	0.360704	0.088	0.026	5.16724e-10	5.15846e-14	0.375221	0.092	0.035	1.88805e-09	0.000215462	0.348639	0.197	0.123	1	1.00647e-160	-0.786949	0.396	0.6	3.68376e-156	0.00817618	0.00517099	0.23	0.311	1
LPGAT1	2.91482e-69	1.30732	0.501	0.227	1.06685e-64	0.0749204	0.323546	0.656	0.822	1	1.99287e-06	0.405405	0.627	0.755	0.0729411	1.07532e-05	0.531465	0.361	0.27	0.393577	7.16866e-29	-0.255183	0.668	0.748	2.6238e-24	0.84281	0.356385	0.356	0.41	1
DBNDD2	4.30015e-69	1.22786	0.372	0.101	1.5739e-64	3.87759e-30	0.627483	0.365	0.222	1.41924e-25	5.78021e-33	0.662466	0.346	0.217	2.11561e-28	2.74128e-11	0.673565	0.313	0.156	1.00334e-06	1.3352e-20	0.207929	0.646	0.594	4.88697e-16	2.74375e-12	0.863633	0.232	0.113	1.00424e-07
LRRTM4	5.71374e-69	1.38296	0.329	0.072	2.09128e-64	2.88363e-160	-0.645537	0.965	0.999	1.05544e-155	3.47803e-246	-0.791046	0.941	0.998	1.27299e-241	2.13151e-09	0.675582	0.176	0.062	7.80155e-05	7.28669e-11	0.225239	0.24	0.197	2.667e-06	9.02251e-25	-0.376587	0.934	0.984	3.30233e-20
CDK18	6.68472e-69	0.985458	0.315	0.065	2.44667e-64	1.14468e-05	0.253438	0.116	0.077	0.418963	1.36509e-05	0.275753	0.095	0.062	0.499636	0.000487448	0.388436	0.235	0.16	1	3.88751e-08	0.175791	0.523	0.52	0.00142287	5.11247e-08	0.413278	0.142	0.063	0.00187122
MGST1	7.24128e-69	-0.869549	0.429	0.741	2.65038e-64	0.0138538	0.179194	0.322	0.418	1	1.82577e-09	0.13186	0.264	0.397	6.6825e-05	0.0966843	0.140355	0.034	0.019	1	0.0279073	0.101325	0.017	0.013	1	0.00071119	0.0403958	0.071	0.123	1
ATP13A4	9.08631e-69	-0.71527	0.485	0.787	3.32568e-64	0.155382	0.132648	0.079	0.096	1	0.890721	0.176322	0.086	0.092	1	0.00137648	0.280974	0.063	0.025	1	0.221486	0.0457063	0.065	0.07	1	1.6873e-16	-0.359681	0.409	0.673	6.17567e-12
SYNDIG1	1.00079e-68	0.962349	0.299	0.052	3.66301e-64	3.01026e-07	0.123437	0.425	0.605	0.0110178	3.99737e-12	0.0921707	0.388	0.591	1.46308e-07	0.0316614	0.161451	0.795	0.732	1	3.27112e-10	-0.196306	0.345	0.407	1.19726e-05	0.216652	0.31649	0.185	0.176	1
OPHN1	1.89836e-68	-0.836453	0.571	0.835	6.94819e-64	8.34691e-31	-0.0480085	0.393	0.681	3.05505e-26	1.33257e-43	-0.0597396	0.337	0.637	4.87733e-39	0.22212	-0.183985	0.163	0.189	1	0.544249	0.07139	0.117	0.122	1	5.2134e-13	-0.321372	0.696	0.876	1.90816e-08
LMO3	2.30583e-68	-0.789066	0.484	0.796	8.43958e-64	3.45934e-21	-0.15969	0.737	0.934	1.26615e-16	1.12046e-25	-0.156962	0.713	0.918	4.10101e-21	7.90104e-08	0.500436	0.086	0.015	0.00289186	1.16739e-16	0.287744	0.05	0.024	4.27275e-12	4.79825e-09	-0.0833303	0.253	0.428	0.000175621
TPD52L1	3.5612e-68	-0.696739	0.642	0.893	1.30343e-63	0.278567	0.15731	0.737	0.907	1	0.458194	0.163829	0.711	0.889	1	0.000310326	0.379966	0.073	0.027	1	2.54449e-16	0.271296	0.044	0.02	9.3131e-12	0.493617	0.0795897	0.076	0.068	1
PARD3	5.16838e-68	-0.703176	0.651	0.9	1.89168e-63	1.91489e-72	-0.412422	0.768	0.97	7.0087e-68	2.44939e-103	-0.480003	0.717	0.949	8.96501e-99	0.00055967	0.30497	0.079	0.033	1	1.05893e-05	-0.0227879	0.086	0.109	0.38758	1.05424e-18	-0.437367	0.559	0.795	3.85861e-14
AC091826.2	7.96919e-68	-0.842114	0.375	0.709	2.9168e-63	0.00383434	0.106273	0.055	0.082	1	2.67815e-09	0.0422673	0.046	0.093	9.80231e-05	0.0172742	0.0920986	0.02	0.004	1	0.483677	0.0262933	0.022	0.021	1	0.00720325	-0.0327705	0.068	0.105	1
GLIS3	1.81199e-67	-0.805333	0.58	0.859	6.63206e-63	2.17746e-05	0.113078	0.081	0.13	0.796971	1.28424e-07	0.109643	0.078	0.132	0.00470046	0.15881	-0.168281	0.183	0.214	1	2.49914e-05	0.103511	0.013	0.006	0.914711	0.148958	-0.00219501	0.05	0.067	1
CDH19	2.55705e-67	0.942514	0.257	0.033	9.35906e-63	2.57833e-15	0.264932	0.073	0.015	9.43695e-11	1.3428e-19	0.340054	0.079	0.016	4.9148e-15	2.16313e-07	0.4857	0.182	0.085	0.00791727	0.000239774	-0.0142665	0.416	0.475	1	2.21451e-05	0.356404	0.126	0.067	0.810534
DNAH7	1.32896e-66	-0.863672	0.483	0.769	4.86412e-62	2.53568e-11	0.0445397	0.152	0.259	9.28086e-07	4.31134e-19	0.0289279	0.14	0.264	1.57799e-14	0.00832553	0.134103	0.026	0.006	1	1.08818e-06	0.0676895	0.011	0.004	0.0398283	0.259903	-0.0315209	0.021	0.03	1
ASB3	1.73718e-66	-0.695465	0.626	0.882	6.35825e-62	2.54378e-06	0.106481	0.558	0.783	0.0931049	6.03577e-07	0.137031	0.514	0.738	0.0220915	0.774146	0.128647	0.268	0.285	1	3.32813e-07	-0.0280747	0.248	0.297	0.0121813	1.19322e-05	-0.0904659	0.564	0.768	0.436732
GREB1L	4.88903e-66	0.896863	0.254	0.034	1.78943e-61	1.47695e-30	-0.117523	0.389	0.641	5.40577e-26	1.13437e-31	-0.0544514	0.328	0.574	4.15192e-27	0.000163476	0.402899	0.153	0.087	1	1.11995e-11	0.216462	0.352	0.308	4.09911e-07	8.08754e-07	0.451103	0.101	0.04	0.0296012
MT-CO2	5.781e-66	0.789576	0.972	0.924	2.1159e-61	1.01519e-29	0.412084	0.996	0.999	3.71568e-25	8.79728e-47	0.452748	0.994	0.998	3.21989e-42	1.87487e-30	0.829891	0.942	0.821	6.86221e-26	1.52215e-212	0.57657	0.963	0.884	5.57122e-208	1.78181e-29	0.726875	0.957	0.97	6.52159e-25
KLHL4	1.04339e-65	0.875531	0.274	0.041	3.81891e-61	0.126611	0.181562	0.175	0.21	1	0.459978	0.249395	0.204	0.237	1	4.062e-05	0.41708	0.183	0.102	1	8.60687e-10	-0.2715	0.411	0.468	3.1502e-05	0.668498	0.22458	0.203	0.208	1
DOCK7	1.79184e-65	-0.741778	0.523	0.818	6.55831e-61	4.03686e-49	-0.260189	0.544	0.846	1.47753e-44	1.84457e-67	-0.242829	0.456	0.806	6.75131e-63	0.010025	-0.231646	0.173	0.227	1	0.00125606	-0.0150469	0.073	0.089	1	3.61733e-07	-0.147481	0.148	0.257	0.0132398
SIK3	1.99321e-65	0.841326	0.863	0.834	7.29534e-61	7.7779e-45	-0.254189	0.933	0.991	2.84679e-40	5.79435e-30	-0.165882	0.929	0.992	2.12079e-25	9.43218e-09	0.62472	0.537	0.449	0.000345227	1.19943e-07	-0.0884031	0.912	0.919	0.00439002	0.00412965	0.332133	0.704	0.825	1
SLCO1C1	1.9936e-65	-0.800243	0.456	0.766	7.29679e-61	0.0834368	0.0526878	0.017	0.025	1	0.96866	0.0496713	0.019	0.019	1	0.377408	0.0061222	0.011	0.006	1	0.150394	0.033318	0.005	0.004	1	0.685288	-0.00797356	0.01	0.012	1
AL359091.1	8.70802e-65	0.945712	0.284	0.051	3.18722e-60	1.93099e-05	0.225976	0.097	0.061	0.706762	1.91848e-11	0.27322	0.103	0.048	7.02183e-07	7.17579e-07	0.617546	0.202	0.106	0.0262641	1.69983e-20	0.319441	0.494	0.457	6.22153e-16	5.63775e-06	0.588953	0.24	0.169	0.206347
LGI1	1.38405e-64	-0.817043	0.323	0.635	5.06575e-60	0.266969	0.17454	0.438	0.569	1	9.13229e-08	0.10029	0.357	0.534	0.00334251	0.0265778	0.128026	0.022	0.006	1	0.00079456	0.0780582	0.018	0.011	1	0.0642746	-0.00278094	0.075	0.102	1
LINC00299	9.31474e-64	-0.722461	0.527	0.82	3.40929e-59	0.144512	0.08461	0.022	0.015	1	0.00178667	0.110445	0.027	0.013	1	0.0318531	0.0819028	0.025	0.008	1	0.00731145	0.0246919	0.007	0.004	1	0.0185766	-0.0609764	0.036	0.06	1
STMN4	1.76971e-63	0.751767	0.234	0.026	6.47731e-59	3.87568e-06	0.338509	0.312	0.282	0.141854	3.59836e-09	0.333587	0.267	0.219	0.000131703	3.10062e-07	0.42566	0.157	0.064	0.0113486	3.53597e-51	0.498163	0.35	0.254	1.2942e-46	0.355473	0.111193	0.225	0.262	1
GNA14	2.63338e-63	-0.73505	0.455	0.762	9.63845e-59	0.00430838	0.0442154	0.036	0.056	1	5.29346e-05	0.054398	0.037	0.065	1	0.327121	0.0618279	0.022	0.015	1	0.592604	0.0265212	0.015	0.014	1	0.310383	0.0176861	0.016	0.023	1
SPARCL1	2.79978e-63	-0.592316	0.81	0.959	1.02475e-58	0.236078	0.354306	0.12	0.143	1	0.577715	0.343418	0.13	0.147	1	0.0655291	0.385282	0.097	0.071	1	0.407257	0.190175	0.078	0.076	1	0.0148978	0.0783331	0.437	0.572	1
KCNMB4	3.48239e-63	0.941553	0.281	0.051	1.27459e-58	3.34314e-08	0.102652	0.391	0.571	0.00122362	3.56482e-06	0.216518	0.349	0.504	0.130476	0.00169909	0.308109	0.24	0.17	1	1.06886e-40	-0.366731	0.456	0.574	3.91212e-36	0.0134745	0.354661	0.175	0.139	1
MAN2A1	5.12992e-62	1.28581	0.647	0.471	1.8776e-57	0.254438	0.661469	0.6	0.76	1	0.0457456	0.776474	0.536	0.691	1	0.00158793	0.29819	0.534	0.491	1	1.27512e-105	-0.426718	0.824	0.877	4.66706e-101	3.16184e-05	0.955885	0.346	0.311	1
ZNF521	7.50154e-62	-0.776829	0.412	0.712	2.74564e-57	8.95976e-06	0.096726	0.109	0.168	0.327936	0.000835415	0.113412	0.083	0.118	1	0.000158227	0.279701	0.089	0.035	1	6.76576e-18	-0.188192	0.131	0.186	2.47634e-13	5.48078e-25	-0.531142	0.351	0.637	2.00602e-20
GPR37	2.67114e-61	0.905634	0.295	0.065	9.77663e-57	3.38152e-18	0.385779	0.114	0.036	1.23767e-13	7.78136e-14	0.388596	0.11	0.049	2.84805e-09	3.58877e-08	0.58379	0.228	0.114	0.00131353	0.000101072	0.15716	0.497	0.502	1	2.12991e-15	0.608132	0.146	0.033	7.7957e-11
STXBP5	2.78145e-61	-0.70513	0.576	0.829	1.01804e-56	1.64486e-37	-0.258982	0.753	0.957	6.02036e-33	2.52382e-46	-0.255803	0.689	0.937	9.23745e-42	0.273725	-0.257132	0.256	0.274	1	1.22163e-07	-0.102436	0.247	0.293	0.00447128	7.70178e-13	-0.277883	0.422	0.668	2.81893e-08
NFIB	2.82447e-61	-0.654055	0.702	0.908	1.03379e-56	2.44609e-13	0.472192	0.124	0.055	8.95292e-09	2.49945e-21	0.516859	0.125	0.043	9.14824e-17	0.00018102	0.309757	0.21	0.135	1	1.68601e-10	-0.160462	0.431	0.496	6.17097e-06	1.44537e-20	-0.459586	0.683	0.888	5.29019e-16
MSI2	4.00423e-61	-0.566834	0.803	0.961	1.46559e-56	3.39599e-15	0.0842927	0.467	0.714	1.24296e-10	6.99605e-18	0.0303492	0.489	0.772	2.56062e-13	0.288335	-0.106747	0.342	0.372	1	0.00082164	-0.00302002	0.221	0.251	1	3.16647e-05	-0.0667758	0.517	0.723	1
MT-CYB	7.07353e-61	0.812702	0.94	0.87	2.58898e-56	1.61702e-24	0.415667	0.986	0.995	5.91846e-20	8.71485e-41	0.436115	0.986	0.991	3.18972e-36	2.09709e-36	1.02494	0.892	0.721	7.67558e-32	2.2204e-284	0.83231	0.91	0.763	8.12688e-280	4.98427e-36	0.889689	0.907	0.906	1.82429e-31
ERBB3	2.60258e-60	0.804562	0.263	0.045	9.52569e-56	1.60596e-12	0.265329	0.088	0.031	5.87796e-08	5.85152e-11	0.224064	0.076	0.03	2.14171e-06	0.00109536	0.26426	0.174	0.112	1	0.90697	0.0660332	0.424	0.457	1	0.985969	0.287313	0.295	0.331	1
AL109809.5	3.06242e-60	-0.806093	0.46	0.748	1.12088e-55	1.80512e-09	0.026063	0.082	0.149	6.60692e-05	2.13926e-08	0.0319418	0.076	0.131	0.000782992	0.808461	0.0794477	0.044	0.042	1	0.659281	0.00527424	0.016	0.017	1	0.860122	0.0768931	0.02	0.022	1
ARHGEF26	3.26536e-60	-0.704044	0.345	0.663	1.19515e-55	1.13741e-05	0.0577176	0.154	0.226	0.416303	4.35581e-08	0.0481749	0.123	0.193	0.00159427	0.24978	0.00916522	0.021	0.012	1	0.609002	0.0342804	0.006	0.005	1	9.2222e-10	-0.0796756	0.107	0.228	3.37542e-05
SH3D19	3.61735e-60	1.16913	0.469	0.211	1.32399e-55	0.430231	0.351133	0.376	0.47	1	0.0390789	0.548051	0.263	0.285	1	2.32636e-12	0.759161	0.298	0.135	8.51471e-08	0.166941	-0.0245074	0.654	0.701	1	0.0163555	-0.0178325	0.697	0.843	1
RORB	3.64409e-60	-0.761994	0.507	0.794	1.33377e-55	0.000400944	0.190852	0.038	0.018	1	1.26541e-05	0.183837	0.041	0.018	0.463152	0.00178077	0.165721	0.08	0.037	1	0.782162	0.00371717	0.15	0.15	1	6.25719e-05	0.176512	0.051	0.015	1
PCSK6	4.06073e-60	0.989618	0.351	0.106	1.48627e-55	0.978167	0.288871	0.404	0.487	1	0.0854009	0.276037	0.354	0.465	1	3.94599e-09	0.675573	0.228	0.11	0.000144427	1.63662e-18	0.297383	0.507	0.474	5.99018e-14	0.124942	0.337227	0.205	0.191	1
ETNPPL	4.71601e-60	-0.710901	0.572	0.826	1.72611e-55	0.875349	0.149426	0.052	0.054	1	0.0433155	0.17661	0.048	0.037	1	0.0994511	0.0463736	0.026	0.012	1	0.182057	0.0779139	0.018	0.015	1	0.529937	0.0428289	0.024	0.019	1
LINC00472	6.10616e-60	-0.73148	0.378	0.687	2.23491e-55	9.28999e-34	-0.0866115	0.255	0.493	3.40023e-29	1.42104e-46	-0.0471294	0.228	0.486	5.20116e-42	0.274459	-0.139788	0.118	0.137	1	2.59538e-10	-0.0506265	0.032	0.054	9.49935e-06	2.28075e-05	-0.0923872	0.095	0.168	0.834776
CD22	9.00012e-60	0.733016	0.243	0.035	3.29414e-55	9.6897e-05	0.146136	0.055	0.029	1	1.36389e-09	0.198542	0.057	0.02	4.99197e-05	0.000134545	0.252836	0.145	0.077	1	5.66511e-13	-0.124574	0.365	0.447	2.07349e-08	0.00022475	0.252592	0.099	0.052	1
NR2F1-AS1	1.02905e-59	-0.745277	0.423	0.727	3.76642e-55	0.000102036	0.15312	0.055	0.029	1	4.36356e-05	0.143606	0.054	0.029	1	0.0909843	0.080623	0.014	0.004	1	0.139035	0.0472487	0.008	0.006	1	6.2855e-10	-0.192016	0.251	0.415	2.30056e-05
FRMD5	1.31392e-58	0.954725	0.778	0.698	4.80909e-54	1.15448e-08	0.0118666	0.843	0.962	0.00042255	7.48898e-17	-0.0700058	0.815	0.96	2.74104e-12	8.00034e-18	0.979974	0.4	0.177	2.92821e-13	0.00174556	-0.0744309	0.912	0.937	1	0.0462149	0.297133	0.628	0.702	1
MAP3K5	2.57465e-58	-0.643057	0.551	0.837	9.42346e-54	5.89903e-69	-0.403179	0.738	0.957	2.1591e-64	7.23582e-82	-0.431114	0.631	0.912	2.64838e-77	2.57566e-09	-0.457897	0.507	0.659	9.42717e-05	3.64297e-14	0.251912	0.032	0.013	1.33336e-09	1.50947e-07	-0.136142	0.435	0.63	0.00552482
FAM155A	4.08156e-58	-0.844182	0.644	0.857	1.49389e-53	1.5419e-22	-0.224894	0.491	0.708	5.64352e-18	2.90242e-26	-0.17449	0.538	0.771	1.06232e-21	5.22476e-06	0.489394	0.08	0.021	0.191231	5.11872e-06	0.180398	0.048	0.033	0.18735	4.17656e-17	-0.336075	0.883	0.966	1.52866e-12
PRKCB	5.32418e-58	1.1793	0.314	0.083	1.9487e-53	1.10105e-89	-0.438705	0.944	0.999	4.02995e-85	1.16854e-103	-0.433288	0.942	0.999	4.27697e-99	0.809393	-0.0654485	0.405	0.418	1	1.94885e-25	0.538683	0.235	0.173	7.133e-21	0.433299	0.432136	0.352	0.389	1
RYBP	6.68275e-58	1.06241	0.444	0.192	2.44595e-53	0.831406	0.418082	0.368	0.451	1	0.477395	0.415426	0.346	0.416	1	8.12257e-06	0.493661	0.334	0.233	0.297294	1.20757e-05	-0.0662609	0.577	0.637	0.441981	0.413307	0.346425	0.232	0.24	1
EVI2A	2.44146e-57	0.781103	0.243	0.039	8.93598e-53	2.91934e-14	0.315916	0.131	0.057	1.06851e-09	1.46122e-07	0.305139	0.108	0.066	0.00534823	0.000528995	0.456791	0.244	0.177	1	0.0788866	0.093083	0.398	0.405	1	1.54742e-07	0.366677	0.13	0.056	0.00566373
LRRC3B	2.6433e-57	-0.756942	0.386	0.686	9.67474e-53	7.60207e-18	-0.0244005	0.163	0.305	2.78243e-13	6.64559e-26	-0.022601	0.139	0.286	2.43235e-21	0.112949	-0.0260942	0.019	0.008	1	0.0602004	0.038851	0.009	0.006	1	6.69334e-05	-0.0397585	0.093	0.163	1
SYNE1	5.77968e-57	-0.671131	0.703	0.92	2.11542e-52	1.36071e-106	-0.471705	0.879	0.994	4.98032e-102	6.46228e-144	-0.519679	0.853	0.992	2.36526e-139	0.0163214	0.232837	0.187	0.141	1	0.475561	0.0561903	0.185	0.194	1	8.97245e-07	-0.0415125	0.44	0.649	0.0328401
GAS7	7.07002e-57	0.867689	0.298	0.072	2.5877e-52	0.00108819	0.038705	0.704	0.911	1	0.0212976	0.0833372	0.684	0.892	1	0.742087	-0.128567	0.233	0.239	1	0.0142506	0.0758653	0.407	0.409	1	1.53008e-07	0.419013	0.154	0.075	0.00560025
MAP7	1.07314e-56	1.25651	0.637	0.494	3.92781e-52	0.000308961	0.0699333	0.846	0.975	1	0.368341	0.147141	0.817	0.943	1	1.0505e-13	0.791892	0.362	0.173	3.84495e-09	0.00227621	-0.0575155	0.851	0.881	1	1.14001e-14	0.962764	0.295	0.153	4.17254e-10
AC099792.1	1.56509e-56	-0.746972	0.364	0.664	5.72838e-52	0.340582	0.0548458	0.013	0.01	1	0.0831376	0.0804426	0.02	0.013	1	0.0357233	0.0701895	0.017	0.004	1	0.040808	0.0164802	0.006	0.003	1	5.80206e-09	-0.228985	0.257	0.414	0.000212361
CSGALNACT1	2.98329e-56	-0.661594	0.61	0.86	1.09191e-51	0.735932	0.183047	0.041	0.04	1	0.00244336	0.187667	0.05	0.032	1	5.6175e-10	-0.620191	0.498	0.626	2.05606e-05	1.61543e-05	0.105587	0.016	0.008	0.591265	3.716e-07	-0.0865381	0.499	0.706	0.0136009
CHL1	3.6834e-56	-0.732058	0.458	0.747	1.34816e-51	7.57246e-33	-0.223221	0.609	0.875	2.7716e-28	3.06188e-36	-0.204641	0.574	0.831	1.12068e-31	2.75315e-05	0.365902	0.07	0.019	1	1.15612e-08	0.211554	0.027	0.013	0.00042315	0.0019009	-0.084711	0.715	0.844	1
SLC35F1	4.68189e-56	-0.721143	0.454	0.742	1.71362e-51	7.02646e-32	-0.129203	0.195	0.388	2.57176e-27	1.1572e-14	0.0663153	0.168	0.282	4.23545e-10	0.00776123	0.227832	0.049	0.021	1	0.000466871	0.189647	0.037	0.027	1	1.47475e-19	-0.361942	0.825	0.949	5.39771e-15
NRGN	5.65709e-56	1.16051	0.371	0.126	2.07055e-51	1.71265e-98	0.902884	0.883	0.962	6.26846e-94	1.26757e-124	0.953319	0.872	0.933	4.63942e-120	3.25065e-19	1.06582	0.332	0.123	1.18977e-14	1.4981e-120	0.899825	0.293	0.14	5.48319e-116	2.01164e-19	1.09454	0.288	0.122	7.36279e-15
AC023095.1	9.29347e-56	-0.783212	0.31	0.622	3.4015e-51	1.41211e-17	-0.0283911	0.113	0.226	5.16847e-13	3.39049e-09	0.0399614	0.07	0.126	0.000124095	0.0159849	0.087722	0.016	0.002	1	0.197598	0.0169777	0.003	0.002	1	2.57224e-10	-0.214416	0.085	0.194	9.41465e-06
ARPP21	9.78574e-56	1.16956	0.415	0.165	3.58168e-51	4.2924e-38	0.239384	0.955	0.998	1.57106e-33	3.06319e-43	0.25246	0.95	0.997	1.12116e-38	1.64227e-10	0.759189	0.294	0.152	6.01088e-06	1.28636e-05	0.194498	0.404	0.388	0.470822	9.01145e-07	-0.208239	0.784	0.913	0.0329828
LGR4	2.04868e-55	-0.65976	0.378	0.692	7.49839e-51	2.15875e-17	0.00975816	0.206	0.363	7.90124e-13	9.37292e-25	0.00722784	0.177	0.346	3.43058e-20	0.905089	-0.107932	0.073	0.071	1	5.0354e-15	-0.174957	0.047	0.078	1.84301e-10	4.26778e-06	-0.0180685	0.115	0.204	0.156205
LINC01170	2.06408e-55	0.930655	0.275	0.059	7.55476e-51	2.07463e-11	0.393524	0.087	0.033	7.59335e-07	3.04356e-12	0.390582	0.087	0.035	1.11397e-07	0.00126899	0.248903	0.174	0.11	1	1.36394e-25	-0.416953	0.391	0.471	4.99214e-21	0.0876726	-0.265258	0.214	0.253	1
ANLN	2.91198e-55	0.751406	0.247	0.043	1.06581e-50	1.58858e-07	0.278016	0.079	0.038	0.00581435	4.98472e-11	0.266087	0.087	0.037	1.82446e-06	0.000420986	0.275404	0.171	0.104	1	5.70448e-41	-0.324128	0.393	0.512	2.0879e-36	3.02355e-09	0.423388	0.111	0.034	0.000110665
FUT9	3.03573e-55	-0.618315	0.69	0.906	1.11111e-50	1.18661e-48	-0.339268	0.832	0.978	4.34311e-44	1.26808e-44	-0.266306	0.768	0.958	4.64128e-40	1.73331e-09	0.672265	0.216	0.096	6.34408e-05	0.215173	-0.01465	0.399	0.424	1	1.31504e-05	-0.0723984	0.36	0.518	0.481316
CLASP2	3.17249e-55	0.827408	0.802	0.764	1.16116e-50	8.05889e-09	0.25833	0.898	0.976	0.000294963	5.93779e-05	0.240357	0.861	0.972	1	1.108e-06	0.470118	0.546	0.476	0.0405539	0.142916	0.0333277	0.873	0.888	1	0.303935	-0.0040087	0.853	0.926	1
SLIT2	4.55343e-55	0.865491	0.249	0.044	1.6666e-50	1.02134e-23	-0.219183	0.752	0.947	3.7382e-19	2.55963e-43	-0.29018	0.735	0.935	9.36849e-39	0.0049378	0.184389	0.206	0.146	1	0.0165255	-0.0947091	0.295	0.315	1	9.66901e-05	-0.0584006	0.221	0.324	1
ZEB2	8.93298e-55	1.19957	0.671	0.559	3.26956e-50	3.54346e-47	1.15043	0.25	0.075	1.29694e-42	3.84906e-60	1.3197	0.266	0.08	1.40879e-55	1.21063e-07	-0.456001	0.758	0.83	0.00443102	1.88929e-30	-0.219273	0.829	0.888	6.91498e-26	0.259003	0.0911617	0.627	0.779	1
PLCB1	9.81381e-55	-0.578986	0.811	0.953	3.59195e-50	1.24796e-221	-0.723897	0.988	1	4.56765e-217	5.7156e-291	-0.787597	0.982	1	2.09197e-286	1.4578e-11	1.23982	0.19	0.064	5.3357e-07	1.61455e-30	0.859044	0.126	0.072	5.90942e-26	3.7104e-08	-0.241727	0.765	0.906	0.00135804
AL392086.3	1.1403e-54	-0.707554	0.434	0.726	4.1736e-50	0.752317	0.118948	0.053	0.057	1	0.020621	0.0619822	0.043	0.059	1	0.53194	-0.0572037	0.087	0.096	1	0.372294	-0.0443906	0.086	0.09	1	0.0399221	-0.00185057	0.027	0.045	1
SRCIN1	1.28941e-54	0.664352	0.237	0.038	4.71937e-50	0.0441814	0.223749	0.178	0.227	1	0.233002	0.261454	0.172	0.176	1	2.10271e-05	0.317543	0.171	0.089	0.769613	0.407724	-0.0262928	0.427	0.457	1	0.00131259	0.277184	0.122	0.078	1
TMEM165	1.61715e-54	1.23068	0.542	0.336	5.91894e-50	5.08306e-15	0.662049	0.471	0.46	1.86045e-10	6.88562e-10	0.683149	0.421	0.433	2.52021e-05	7.30714e-10	0.623263	0.502	0.389	2.67449e-05	1.64843e-21	0.216515	0.768	0.77	6.03343e-17	0.000462858	0.609548	0.399	0.395	1
SEC14L5	2.90352e-54	0.76892	0.241	0.043	1.06272e-49	4.7862e-46	-0.237584	0.52	0.833	1.7518e-41	2.32935e-59	-0.273997	0.477	0.815	8.52565e-55	8.02871e-05	0.361467	0.142	0.075	1	0.00020095	0.191892	0.365	0.356	1	0.00035781	0.251354	0.093	0.049	1
CARNS1	3.62505e-54	0.772047	0.255	0.051	1.3268e-49	0.00109567	0.221849	0.1	0.073	1	1.24126e-10	0.262561	0.102	0.051	4.54312e-06	3.33924e-06	0.482802	0.191	0.102	0.12222	1.23543e-23	0.332082	0.483	0.438	4.52179e-19	5.54267e-11	0.462557	0.122	0.034	2.02867e-06
LHFPL6	6.6401e-54	-0.812737	0.421	0.701	2.43034e-49	0.414622	0.11756	0.035	0.042	1	0.0776129	0.165332	0.059	0.048	1	0.0847955	0.133263	0.06	0.04	1	0.783762	0.0644401	0.095	0.095	1	1.59402e-05	-0.160587	0.484	0.635	0.583428
TMSB4X	8.40057e-54	1.04368	0.414	0.16	3.07469e-49	5.08914e-93	1.05721	0.82	0.771	1.86267e-88	9.34839e-167	1.34507	0.821	0.724	3.4216e-162	0.775756	0.00967101	0.659	0.655	1	7.87922e-73	0.655448	0.411	0.294	2.88387e-68	1.64997e-18	0.906951	0.339	0.169	6.03907e-14
BIN1	1.3097e-53	0.874764	0.312	0.089	4.79365e-49	0.000135493	0.214058	0.346	0.482	1	3.27827e-05	0.164003	0.33	0.469	1	0.000111379	-0.341484	0.425	0.53	1	0.497589	0.040974	0.481	0.524	1	0.00026831	0.363655	0.168	0.115	1
AC110285.1	1.31267e-53	0.790375	0.254	0.05	4.8045e-49	1.45954e-10	0.224708	0.073	0.025	5.34207e-06	9.91555e-18	0.291474	0.086	0.023	3.62919e-13	5.91689e-05	0.42274	0.185	0.11	1	0.00903009	0.181769	0.458	0.475	1	0.0107232	0.479317	0.243	0.213	1
ARHGEF26-AS1	1.3677e-53	-0.720516	0.294	0.588	5.0059e-49	0.0289839	0.0424341	0.058	0.078	1	0.000507754	0.0465022	0.042	0.067	1	0.349223	0.0268027	0.005	0.002	1	0.00239175	0.0426396	0.006	0.002	1	1.69493e-11	-0.21322	0.099	0.225	6.20361e-07
OLIG1	2.63486e-53	0.802063	0.243	0.045	9.64384e-49	2.68456e-09	0.277632	0.103	0.051	9.82578e-05	5.23783e-13	0.308017	0.108	0.049	1.9171e-08	0.000289917	0.359219	0.17	0.102	1	0.76209	0.0769626	0.373	0.395	1	0.00190751	-0.140223	0.704	0.811	1
APC	2.7442e-53	-0.630202	0.677	0.88	1.00441e-48	6.82651e-08	0.0501714	0.654	0.87	0.00249857	6.94751e-14	0.0308009	0.58	0.827	2.54286e-09	0.871441	0.0439366	0.286	0.297	1	0.099606	0.0208992	0.339	0.369	1	3.25016e-07	-0.141527	0.489	0.682	0.0118959
BRINP3	5.47555e-53	-0.647293	0.411	0.702	2.00411e-48	3.16085e-08	-0.113701	0.132	0.201	0.0011569	2.49922e-06	0.062661	0.068	0.112	0.0914741	0.0159618	0.163967	0.027	0.008	1	0.00353558	0.095896	0.013	0.008	1	2.47242e-46	-0.713817	0.769	0.943	9.04929e-42
TIAM1	1.21639e-52	0.922864	0.388	0.151	4.4521e-48	4.02153e-09	0.0123181	0.625	0.838	0.000147192	0.00798534	0.129905	0.588	0.768	1	0.723837	0.0140676	0.517	0.532	1	7.20434e-17	0.242388	0.502	0.464	2.63686e-12	0.284505	0.204429	0.393	0.496	1
PRICKLE2	1.85898e-52	-0.749833	0.427	0.711	6.80404e-48	4.13633e-33	-0.0915434	0.454	0.742	1.51394e-28	1.96864e-25	-0.0404516	0.431	0.711	7.20541e-21	0.000294317	0.252497	0.054	0.015	1	0.000201264	0.177619	0.056	0.043	1	1.32073e-07	-0.0490409	0.23	0.373	0.00483401
PCSK5	1.89852e-52	-0.649298	0.374	0.667	6.94876e-48	0.00354709	0.0983078	0.147	0.196	1	9.91535e-07	0.0918637	0.152	0.226	0.0362912	0.0631761	-0.149055	0.065	0.091	1	0.0155501	-0.0286856	0.027	0.034	1	1.49822e-13	-0.313751	0.251	0.447	5.48365e-09
PLPP3	2.01565e-52	-0.634582	0.494	0.758	7.37748e-48	0.290702	0.105511	0.058	0.051	1	0.048858	0.186187	0.072	0.059	1	0.00107302	0.199299	0.116	0.062	1	1.92026e-05	-0.0108168	0.187	0.221	0.702835	0.000143956	-0.036339	0.363	0.505	1
UNC5C	2.42169e-52	1.3594	0.608	0.464	8.86365e-48	3.40183e-06	0.142642	0.824	0.957	0.12451	2.44324e-18	0.0304097	0.795	0.949	8.94252e-14	1.73996e-13	0.773591	0.403	0.214	6.36841e-09	2.83503e-30	-0.295596	0.818	0.857	1.03765e-25	0.675988	0.267413	0.517	0.658	1
SVEP1	2.96999e-52	0.735726	0.205	0.026	1.08705e-47	2.91284e-08	0.257226	0.063	0.024	0.00106613	3.45394e-19	0.330987	0.072	0.012	1.26418e-14	1.28277e-06	0.518315	0.159	0.073	0.0469506	1.49065e-12	0.201308	0.332	0.283	5.45591e-08	1.53134e-06	0.327081	0.086	0.03	0.0560486
ABCA2	3.13053e-52	1.07487	0.379	0.147	1.1458e-47	0.946711	0.275784	0.279	0.321	1	0.00245847	0.378985	0.283	0.285	1	1.75275e-07	0.662821	0.244	0.139	0.00641524	4.99742e-20	0.296417	0.612	0.605	1.82911e-15	3.84749e-07	0.568471	0.212	0.13	0.0140822
TP53TG5	3.52839e-52	0.638015	0.212	0.03	1.29142e-47	0.454272	0.150166	0.134	0.153	1	0.229773	0.206294	0.123	0.12	1	0.00101647	0.254554	0.147	0.087	1	2.17619e-06	0.148074	0.346	0.325	0.0796506	8.58637e-07	0.241766	0.088	0.03	0.031427
GRIN2A	4.6159e-52	0.827405	0.226	0.038	1.68946e-47	1.96975e-23	-0.169942	0.554	0.777	7.20949e-19	3.13455e-64	-0.352975	0.58	0.875	1.14728e-59	0.000196949	0.334741	0.155	0.087	1	0.322745	0.0708979	0.29	0.293	1	4.39425e-05	0.299839	0.094	0.044	1
DCC	4.67359e-52	1.16058	0.303	0.085	1.71058e-47	1.34909e-183	-0.768781	0.938	0.982	4.93782e-179	2.10877e-246	-0.867898	0.922	0.96	7.7183e-242	2.88156e-06	0.55815	0.175	0.087	0.105468	2.75603e-20	-0.434952	0.213	0.277	1.00874e-15	1.43968e-21	-0.440181	0.823	0.949	5.26938e-17
LINC01473	5.2645e-52	-0.631738	0.642	0.864	1.92686e-47	5.54989e-05	0.170998	0.409	0.562	1	1.65628e-08	0.141107	0.397	0.572	0.000606214	0.76855	-0.111229	0.324	0.312	1	0.233377	-0.0397043	0.354	0.369	1	0.232448	0.116088	0.463	0.559	1
GLI3	6.01447e-52	-0.610679	0.488	0.782	2.20136e-47	7.526e-10	0.0667093	0.234	0.36	2.75459e-05	5.50915e-14	0.0340195	0.223	0.363	2.0164e-09	0.118804	0.0215844	0.022	0.01	1	0.922601	0.0496807	0.02	0.021	1	0.142614	0.0461313	0.014	0.007	1
DYSF	8.53546e-52	0.700205	0.216	0.032	3.12406e-47	9.26051e-13	0.0840735	0.257	0.416	3.38944e-08	9.0868e-28	0.0525557	0.19	0.374	3.32586e-23	3.25525e-09	0.625343	0.206	0.089	0.000119145	1.00926e-05	-0.0751781	0.316	0.363	0.369398	6.43721e-06	0.309098	0.089	0.036	0.235608
SH3TC2	9.94018e-52	0.710216	0.221	0.035	3.63821e-47	5.29457e-10	0.283869	0.077	0.029	1.93787e-05	2.62311e-11	0.260341	0.073	0.027	9.60086e-07	3.75064e-06	0.396857	0.166	0.081	0.137277	0.987348	0.0229731	0.402	0.425	1	4.74426e-09	0.374295	0.114	0.037	0.000173645
GNAI1	1.12884e-51	0.908365	0.333	0.109	4.13167e-47	1.22442e-05	0.470448	0.161	0.124	0.448149	0.00528993	0.392747	0.148	0.132	1	3.0378e-06	0.502489	0.234	0.135	0.111186	5.92961e-12	-0.127945	0.491	0.575	2.1703e-07	0.222308	0.146812	0.254	0.316	1
CABLES1	1.62309e-51	-0.575619	0.581	0.841	5.94066e-47	2.67191e-22	-0.0281964	0.098	0.222	9.77947e-18	1.3612e-21	0.0493604	0.109	0.227	4.98212e-17	0.0246793	-0.238465	0.129	0.17	1	0.010764	0.0609113	0.015	0.01	1	2.17376e-06	-0.0638947	0.398	0.574	0.0795618
CDK6	1.64528e-51	0.78823	0.259	0.057	6.02187e-47	5.43942e-48	-0.316178	0.718	0.946	1.99088e-43	1.21641e-67	-0.363288	0.682	0.929	4.45218e-63	1.08516e-06	-0.514924	0.354	0.478	0.0397178	0.26143	0.0223726	0.327	0.35	1	3.43376e-06	-0.0810528	0.314	0.467	0.125679
AC073475.1	3.62148e-51	-0.754174	0.436	0.733	1.3255e-46	8.68673e-05	0.117775	0.211	0.293	1	3.12784e-08	0.0729177	0.159	0.243	0.00114482	0.0570583	0.167788	0.093	0.064	1	0.0325908	0.0577591	0.085	0.075	1	0.136807	-0.0388583	0.2	0.236	1
PDE4B	8.78415e-51	0.761251	0.85	0.889	3.21509e-46	0.201594	0.482539	0.788	0.914	1	0.000326587	0.407389	0.783	0.933	1	1.80852e-13	0.627871	0.626	0.474	6.61938e-09	8.48739e-34	-0.210791	0.936	0.943	3.10647e-29	4.03501e-06	-0.182876	0.91	0.971	0.147685
CSMD3	1.0623e-50	1.05634	0.316	0.095	3.88812e-46	1.59764e-112	-0.510538	0.932	0.995	5.84754e-108	4.69014e-184	-0.644783	0.898	0.994	1.71664e-179	1.45988e-10	0.72305	0.203	0.075	5.34331e-06	2.18286e-13	-0.197846	0.309	0.371	7.98948e-09	1.36898e-50	-0.631041	0.875	0.973	5.0106e-46
DLG1	1.18814e-50	1.06016	0.686	0.603	4.34872e-46	0.000415067	0.0547911	0.883	0.983	1	2.81767e-06	0.0445736	0.852	0.971	0.103129	0.00323487	0.299586	0.518	0.486	1	9.64905e-28	-0.220092	0.83	0.881	3.53165e-23	0.127642	0.180913	0.625	0.738	1
DGKI	2.13521e-50	1.13834	0.27	0.067	7.81507e-46	1.84798e-62	-0.34711	0.95	0.997	6.76377e-58	2.45874e-96	-0.416484	0.939	0.996	8.99922e-92	1.12668e-08	0.882002	0.165	0.064	0.000412377	0.766881	0.213094	0.206	0.217	1	0.00136192	-0.0500503	0.56	0.702	1
NFASC	2.3801e-50	0.972675	0.482	0.247	8.71139e-46	9.41747e-15	0.040847	0.551	0.803	3.44689e-10	8.70714e-08	0.144237	0.529	0.765	0.0031869	7.0448e-09	0.588053	0.274	0.143	0.000257847	4.13464e-08	-0.0761059	0.641	0.722	0.00151332	0.0520954	0.31429	0.394	0.403	1
ATP1A2	2.95505e-50	-0.542019	0.67	0.908	1.08158e-45	0.194645	0.109387	0.048	0.059	1	0.886793	0.176457	0.064	0.065	1	0.0654415	0.119437	0.052	0.031	1	0.763955	0.0388778	0.031	0.032	1	0.00105609	-0.0299599	0.316	0.436	1
TOX	3.65199e-50	-0.751094	0.368	0.658	1.33666e-45	0.410157	0.106062	0.028	0.024	1	0.106881	0.101228	0.027	0.02	1	0.041801	0.136828	0.02	0.006	1	0.440312	0.04025	0.015	0.013	1	1.69916e-19	-0.474891	0.517	0.776	6.2191e-15
KCNIP4	5.55617e-50	1.84242	0.376	0.157	2.03361e-45	1.62884e-208	-0.885112	0.999	1	5.96172e-204	3.34712e-293	-0.948746	0.996	1	1.22508e-291	1.64095e-10	1.47125	0.212	0.087	6.00605e-06	4.78215e-06	0.559451	0.196	0.174	0.175031	1.87839e-20	-0.328952	0.964	0.989	6.87509e-16
PDZRN3	6.12494e-50	-0.739884	0.388	0.658	2.24179e-45	0.382781	0.0612985	0.018	0.014	1	0.199294	0.0732298	0.024	0.031	1	0.0344458	0.0587883	0.014	0.002	1	0.139956	0.0324158	0.008	0.006	1	0.0143815	-0.0627456	0.03	0.053	1
PIK3C2A	8.04219e-50	-0.6388	0.559	0.808	2.94352e-45	0.00378323	0.170069	0.472	0.654	1	0.00394387	0.200471	0.431	0.602	1	0.680786	0.00355341	0.215	0.222	1	0.186491	0.0758619	0.208	0.223	1	2.35145e-05	0.0212499	0.251	0.378	0.860653
AC105402.3	1.02856e-49	-1.747	0.021	0.211	3.76464e-45	3.74084e-112	-1.51456	0.082	0.371	1.36919e-107	3.45368e-130	-1.36673	0.078	0.353	1.26408e-125	1.74374e-19	-1.33501	0.012	0.11	6.38227e-15	1.6252e-247	-1.44739	0.019	0.185	5.9484e-243	1.60959e-40	-1.39859	0.03	0.239	5.89127e-36
DCLK2	1.20973e-49	-0.609277	0.566	0.817	4.42773e-45	3.96255e-38	-0.246526	0.675	0.933	1.45033e-33	1.97536e-40	-0.222588	0.659	0.916	7.23001e-36	0.0254801	0.0866053	0.066	0.037	1	0.0050101	0.107534	0.055	0.045	1	1.24506e-07	-0.11881	0.394	0.59	0.00455704
AC108721.2	2.01569e-49	0.582818	0.183	0.019	7.37762e-45	6.40384e-13	0.215169	0.05	0.007	2.34387e-08	1.23063e-11	0.203444	0.05	0.012	4.50422e-07	8.24769e-06	0.411241	0.148	0.071	0.301874	0.348475	0.00641224	0.292	0.307	1	7.39906e-07	0.288215	0.078	0.023	0.0270813
POLR2F	2.66324e-49	0.951601	0.413	0.174	9.74774e-45	0.809104	0.32667	0.315	0.383	1	0.328183	0.348427	0.28	0.353	1	6.1291e-08	0.607821	0.268	0.152	0.00224331	0.0587735	-0.0560888	0.607	0.658	1	0.273421	0.452564	0.265	0.277	1
WLS	3.04181e-49	-0.661833	0.347	0.631	1.11333e-44	0.544672	0.0803111	0.067	0.074	1	0.6295	0.0971928	0.088	0.086	1	0.102946	0.0204099	0.144	0.179	1	0.225921	0.00950039	0.02	0.023	1	1.92514e-05	0.034028	0.203	0.316	0.70462
HS3ST5	5.76219e-49	1.02988	0.514	0.288	2.10902e-44	5.34674e-68	-0.416929	0.908	0.997	1.95696e-63	4.34781e-92	-0.462327	0.875	0.984	1.59134e-87	2.87871e-11	0.785618	0.303	0.15	1.05364e-06	8.56248e-29	-0.300258	0.618	0.702	3.13395e-24	4.07251e-08	0.656795	0.211	0.12	0.00149058
SLC5A11	6.38729e-49	0.743123	0.21	0.032	2.33781e-44	4.61599e-07	0.282843	0.072	0.034	0.016895	6.97174e-08	0.29466	0.067	0.031	0.00255173	0.0014241	0.422776	0.125	0.073	1	0.549868	-0.170969	0.298	0.292	1	0.000619276	0.226799	0.076	0.037	1
PHKA1	8.12494e-49	-0.626714	0.288	0.575	2.97381e-44	3.69217e-14	-0.0370393	0.063	0.141	1.35137e-09	6.45979e-09	0.00765125	0.067	0.12	0.000236435	0.522031	0.068733	0.012	0.008	1	0.823587	-0.00128397	0.004	0.004	1	1.06172e-07	-0.119114	0.057	0.134	0.003886
JAM3	1.01316e-48	0.837204	0.34	0.118	3.70825e-44	2.57314e-35	-0.0797364	0.42	0.725	9.41794e-31	3.78812e-45	-0.102477	0.357	0.674	1.38649e-40	3.2028e-07	0.557134	0.222	0.119	0.0117226	0.628556	0.0453345	0.505	0.537	1	0.348687	0.224442	0.306	0.372	1
SEPTIN4	1.0207e-48	0.883577	0.328	0.108	3.73586e-44	3.06271e-09	0.355483	0.165	0.104	0.000112098	1.59552e-12	0.383467	0.15	0.086	5.83977e-08	3.38147e-08	0.59612	0.235	0.121	0.00123765	1.03872e-12	0.247453	0.515	0.497	3.80183e-08	3.93312e-11	0.557049	0.192	0.085	1.43956e-06
FAT3	1.07268e-48	-0.636106	0.554	0.795	3.92613e-44	2.86599e-137	-0.569801	0.925	0.998	1.04898e-132	8.87324e-171	-0.625183	0.904	0.992	3.24769e-166	3.47573e-07	0.537406	0.095	0.023	0.0127215	1.50537e-16	0.413127	0.05	0.024	5.50979e-12	0.00428305	0.0650161	0.226	0.31	1
EFNA5	1.11841e-48	-0.715256	0.391	0.67	4.0935e-44	4.2672e-45	-0.306445	0.751	0.948	1.56184e-40	5.18019e-63	-0.328496	0.637	0.905	1.896e-58	6.41152e-06	0.327971	0.05	0.004	0.234668	1.08067e-06	0.178706	0.019	0.009	0.0395536	0.0156361	0.295977	0.053	0.03	1
ZNF98	1.20027e-48	-0.741274	0.538	0.777	4.3931e-44	0.356748	0.0807758	0.025	0.03	1	0.444993	0.109048	0.032	0.029	1	0.00154379	0.164081	0.029	0.004	1	0.0936883	0.0288661	0.017	0.013	1	0.54567	0.20004	0.117	0.112	1
LDB3	1.45707e-48	0.642946	0.221	0.039	5.33304e-44	3.46333e-06	0.305101	0.243	0.201	0.126761	3.9144e-07	0.340821	0.225	0.184	0.0143271	1.17686e-06	0.463018	0.166	0.077	0.0430741	3.19726e-17	0.269324	0.38	0.332	1.17023e-12	8.732e-09	0.338646	0.115	0.038	0.0003196
RHOBTB1	2.30282e-48	0.643925	0.195	0.026	8.42856e-44	0.361857	0.252348	0.165	0.17	1	0.034336	0.295798	0.151	0.142	1	0.344572	0.0719848	0.195	0.177	1	0.897145	0.0144768	0.297	0.305	1	0.0034087	0.249065	0.097	0.06	1
PLPPR1	5.56621e-48	0.878385	0.312	0.097	2.03729e-43	1.17632e-49	-0.323263	0.792	0.962	4.30545e-45	3.57213e-68	-0.359547	0.712	0.949	1.30743e-63	1.72303e-08	0.545868	0.204	0.089	0.000630646	3.69144e-07	-0.164269	0.438	0.485	0.0135111	3.94297e-14	-0.374013	0.694	0.884	1.44317e-09
CD9	5.61151e-48	0.935123	0.38	0.155	2.05387e-43	2.67746e-20	0.46749	0.167	0.069	9.79978e-16	1.64013e-21	0.49467	0.154	0.065	6.00305e-17	2.17551e-07	0.52296	0.255	0.141	0.0079626	1.48102e-22	0.243877	0.573	0.521	5.42067e-18	1.094e-05	0.52258	0.349	0.286	0.400416
PDLIM5	7.82359e-48	-0.662848	0.451	0.722	2.86351e-43	2.37446e-05	0.134894	0.209	0.3	0.869077	1.31002e-07	0.152426	0.201	0.3	0.00479482	0.0311142	-0.0932244	0.14	0.185	1	8.74158e-11	-0.150273	0.117	0.155	3.1995e-06	3.0058e-16	-0.280458	0.412	0.672	1.10015e-11
LINC01792	9.62099e-48	0.578732	0.186	0.023	3.52138e-43	1.33026e-12	0.193247	0.051	0.008	4.86888e-08	9.66254e-12	0.213656	0.051	0.012	3.53659e-07	0.00041348	0.250609	0.124	0.067	1	4.52264e-15	-0.150221	0.262	0.331	1.65533e-10	1.48718e-07	0.21454	0.078	0.02	0.00544323
ZBTB20	1.26634e-47	-0.39054	0.947	0.99	4.63494e-43	0.0029279	0.421172	0.864	0.949	1	0.000166837	0.432763	0.834	0.926	1	0.064622	0.0859239	0.756	0.778	1	1.66738e-36	-0.201259	0.905	0.931	6.10279e-32	6.25652e-09	-0.240926	0.933	0.974	0.000228995
FAM171B	1.44945e-47	-0.65935	0.467	0.728	5.30514e-43	0.188243	0.170096	0.564	0.722	1	4.53011e-09	0.0743513	0.466	0.681	0.000165806	2.13085e-06	0.402036	0.1	0.031	0.0779911	0.000501309	0.00610094	0.115	0.136	1	2.06236e-15	-0.279562	0.241	0.451	7.54845e-11
GJA1	1.49194e-47	-0.704913	0.396	0.669	5.46065e-43	0.0437558	0.0599024	0.023	0.035	1	0.440079	0.0791438	0.027	0.032	1	0.141338	0.0717537	0.021	0.01	1	0.136321	0.0296701	0.012	0.015	1	0.880607	0.0694571	0.015	0.016	1
FRYL	1.49755e-47	1.03024	0.627	0.485	5.48119e-43	0.0899639	0.512268	0.575	0.73	1	0.0133809	0.549198	0.547	0.711	1	0.00312159	0.205619	0.533	0.491	1	1.42641e-77	-0.356131	0.784	0.861	5.2208e-73	0.850357	0.250122	0.504	0.619	1
PON2	1.66942e-47	-0.552973	0.555	0.791	6.11025e-43	8.4833e-05	0.173111	0.061	0.033	1	0.000368455	0.244698	0.07	0.046	1	0.908474	-0.00245336	0.168	0.173	1	3.22267e-19	-0.142324	0.25	0.328	1.17953e-14	1.3739e-08	-0.116194	0.309	0.485	0.000502862
TMEM235	1.82452e-47	0.613739	0.2	0.03	6.67792e-43	7.00995e-10	0.190593	0.076	0.029	2.56571e-05	7.49433e-10	0.187352	0.062	0.023	2.743e-05	1.35962e-06	0.488918	0.156	0.073	0.0497634	1.19979e-24	0.368106	0.403	0.351	4.39136e-20	4.8374e-09	0.375847	0.106	0.033	0.000177054
PRKG1	2.38481e-47	-0.752843	0.595	0.781	8.72863e-43	8.75452e-12	-0.219297	0.501	0.633	3.20424e-07	4.83087e-19	-0.260112	0.316	0.46	1.76815e-14	0.00125232	0.213707	0.045	0.012	1	0.394339	0.0285007	0.016	0.015	1	0.182583	-0.0225614	0.026	0.037	1
CDH10	3.11923e-47	-0.691817	0.274	0.547	1.14167e-42	3.0012e-26	-0.0953483	0.086	0.214	1.09847e-21	9.27181e-41	-0.0865402	0.134	0.314	3.39358e-36	0.00289345	0.109265	0.023	0.002	1	0.00229912	0.0427011	0.007	0.003	1	1.31135e-20	-0.47057	0.525	0.788	4.79967e-16
ACSS3	4.39404e-47	-0.664465	0.29	0.567	1.60826e-42	0.271575	0.0406564	0.021	0.026	1	0.823191	0.0559771	0.022	0.024	1	0.866966	0.0552235	0.009	0.008	1	0.19251	0.0193324	0.008	0.01	1	0.0102989	-0.0408757	0.013	0.031	1
IQCA1	9.55841e-47	-0.507314	0.527	0.81	3.49848e-42	1.94495e-38	-0.358318	0.451	0.709	7.11873e-34	3.76115e-66	-0.394451	0.303	0.598	1.37662e-61	0.000111303	0.251431	0.039	0.004	1	0.508603	0.00252477	0.022	0.021	1	0.131576	0.0910237	0.026	0.015	1
CRB1	1.24019e-46	-0.589572	0.526	0.801	4.53922e-42	0.00517809	0.137446	0.18	0.238	1	0.000601039	0.152348	0.14	0.193	1	3.2838e-05	0.244619	0.105	0.042	1	9.03232e-19	-0.247416	0.169	0.23	3.30592e-14	2.47891e-16	-0.372513	0.402	0.657	9.07306e-12
KLF12	1.6095e-46	-0.642782	0.409	0.684	5.89091e-42	0.549145	0.107084	0.084	0.081	1	0.000639077	0.215241	0.088	0.063	1	0.0885481	-0.280167	0.125	0.156	1	0.147605	0.0469807	0.016	0.013	1	8.0474e-14	-0.349696	0.581	0.79	2.94543e-09
SCG5	2.91008e-46	0.72193	0.199	0.031	1.06512e-41	6.88665e-80	1.102	0.718	0.685	2.52058e-75	4.54084e-84	1.06869	0.667	0.607	1.66199e-79	8.70303e-07	0.600087	0.153	0.067	0.0318539	2.93204e-38	0.491666	0.23	0.152	1.07316e-33	0.00291906	0.551761	0.276	0.245	1
ALDH1A1	4.45685e-46	-0.80119	0.322	0.592	1.63125e-41	0.593348	0.0495713	0.013	0.015	1	0.595723	0.0597139	0.017	0.019	1	0.819868	-0.00466204	0.018	0.017	1	0.23128	0.0230986	0.009	0.007	1	0.147032	0.0423593	0.01	0.004	1
RPS6KA2	5.64507e-46	-0.56023	0.691	0.885	2.06615e-41	1.17635e-76	-0.486482	0.774	0.98	4.30557e-72	5.22915e-116	-0.572649	0.776	0.973	1.91392e-111	0.0694343	-0.212061	0.425	0.474	1	0.000215082	0.207578	0.223	0.205	1	6.05708e-09	-0.181445	0.535	0.757	0.000221695
MT-ND4	5.80107e-46	0.681957	0.939	0.846	2.12325e-41	4.45752e-07	0.176909	0.981	0.993	0.016315	9.51727e-17	0.203676	0.979	0.992	3.48341e-12	5.89976e-16	0.556516	0.84	0.728	2.15937e-11	1.02779e-93	0.408828	0.855	0.752	3.76183e-89	3.41206e-12	0.497704	0.878	0.914	1.24885e-07
ST3GAL6	6.24967e-46	0.732792	0.222	0.045	2.28744e-41	2.53909e-14	0.051818	0.206	0.35	9.29331e-10	1.57863e-25	0.0122164	0.202	0.381	5.77796e-21	0.197901	-0.0325345	0.352	0.397	1	0.0462244	0.0917092	0.276	0.269	1	1.12869e-08	-0.125387	0.333	0.519	0.000413111
PLCL2	7.6118e-46	0.826122	0.26	0.066	2.78599e-41	6.16669e-30	-0.200177	0.853	0.983	2.25707e-25	1.89221e-61	-0.311653	0.797	0.969	6.92568e-57	0.00117996	-0.211352	0.522	0.609	1	0.0026065	0.0410995	0.206	0.234	1	5.71039e-10	-0.0907848	0.323	0.525	2.09006e-05
AHCYL2	1.26032e-45	-0.509363	0.639	0.877	4.61288e-41	9.36507e-54	-0.259882	0.497	0.817	3.42771e-49	5.9765e-88	-0.335846	0.428	0.792	2.18746e-83	0.551652	-0.0907431	0.216	0.233	1	3.65333e-08	-0.124075	0.146	0.183	0.00133716	2.36412e-08	-0.138026	0.279	0.449	0.000865291
RHOU	2.82518e-45	0.790571	0.314	0.106	1.03404e-40	6.61609e-13	0.334541	0.099	0.038	2.42155e-08	6.95464e-14	0.296447	0.092	0.035	2.54547e-09	3.5323e-07	0.432147	0.221	0.116	0.0129286	4.22635e-19	0.365505	0.457	0.431	1.54689e-14	4.19107e-05	0.484601	0.223	0.161	1
ABCA1	3.27695e-45	-0.567971	0.555	0.797	1.1994e-40	0.358272	0.18562	0.084	0.097	1	0.188292	0.271397	0.099	0.093	1	5.92005e-07	-0.403618	0.216	0.339	0.021668	3.31882e-32	-0.263405	0.147	0.227	1.21472e-27	2.9554e-15	-0.281133	0.236	0.437	1.08171e-10
CACHD1	4.63629e-45	-0.614526	0.514	0.76	1.69693e-40	3.00902e-25	-0.169782	0.645	0.886	1.10133e-20	1.13773e-45	-0.268276	0.612	0.883	4.1642e-41	0.0110488	0.174316	0.036	0.012	1	3.11564e-09	0.161581	0.019	0.007	0.000114036	3.76342e-06	0.0123158	0.17	0.283	0.137745
AC007389.1	5.02977e-45	-0.701096	0.33	0.603	1.84095e-40	4.32203e-05	0.0308253	0.074	0.115	1	9.77201e-10	-0.0177507	0.043	0.088	3.57665e-05	0.50258	0.0542897	0.026	0.021	1	0.556135	-0.0278744	0.017	0.019	1	1.84839e-05	-0.0934582	0.129	0.214	0.67653
HAPLN2	6.44626e-45	0.729925	0.21	0.039	2.3594e-40	0.0005644	0.17674	0.097	0.068	1	0.0220059	0.184705	0.095	0.079	1	0.00600256	0.253886	0.148	0.1	1	0.0532354	0.204097	0.402	0.414	1	0.00270166	0.339991	0.144	0.101	1
MIR181A1HG	9.34902e-45	1.083	0.451	0.246	3.42184e-40	0.0350402	0.55887	0.283	0.304	1	0.422662	0.576569	0.267	0.313	1	1.68783e-07	0.514518	0.3	0.177	0.00617762	3.10844e-41	-0.333552	0.601	0.701	1.13772e-36	0.00215341	-0.0198654	0.481	0.646	1
TUBA1A	1.06785e-44	0.971276	0.417	0.196	3.90845e-40	1.84765e-115	1.07281	0.724	0.505	6.7626e-111	1.14693e-109	1.04206	0.663	0.476	4.19786e-105	1.60995e-07	0.399085	0.346	0.222	0.00589259	2.21056e-17	0.200463	0.597	0.562	8.09087e-13	0.797948	0.231206	0.393	0.449	1
TRIM59	1.43741e-44	0.551632	0.205	0.037	5.26107e-40	1.73419e-08	0.191132	0.07	0.029	0.000634732	2.10136e-11	0.249053	0.072	0.026	7.69117e-07	0.00176324	0.209011	0.154	0.096	1	0.248263	0.0729568	0.389	0.401	1	1.97407e-09	0.374921	0.106	0.031	7.22531e-05
EDNRB	1.43823e-44	-0.641874	0.344	0.617	5.26408e-40	0.389896	0.0833636	0.022	0.027	1	0.576085	0.0920101	0.021	0.024	1	0.449345	-0.0156057	0.012	0.017	1	0.251318	0.0400709	0.011	0.009	1	1.0695e-06	-0.0634685	0.115	0.209	0.0391448
CAPN3	3.04203e-44	0.853263	0.325	0.117	1.11341e-39	0.716463	0.188736	0.13	0.145	1	0.444125	0.213355	0.118	0.12	1	0.0140483	0.277795	0.216	0.164	1	6.43844e-05	0.206898	0.501	0.514	1	7.01434e-08	0.507672	0.157	0.075	0.00256732
LIFR	5.51715e-44	-0.602971	0.631	0.827	2.01933e-39	0.00126201	0.24677	0.371	0.509	1	0.00158558	0.278315	0.319	0.438	1	5.84395e-06	0.380097	0.181	0.094	0.213895	1.46376e-08	-0.0989156	0.366	0.428	0.000535752	0.0385466	0.0966641	0.388	0.504	1
ANKFN1	6.47029e-44	-0.641694	0.373	0.643	2.36819e-39	3.04353e-24	-0.0627196	0.061	0.168	1.11396e-19	3.90496e-31	-0.064351	0.059	0.169	1.42925e-26	0.300815	-0.0555862	0.014	0.021	1	0.339639	0.0231373	0.008	0.006	1	0.0010622	0.019929	0.191	0.272	1
CHPT1	6.85024e-44	-0.625331	0.369	0.629	2.50726e-39	6.13759e-06	0.0723856	0.401	0.556	0.224642	1.66406e-11	0.0592808	0.348	0.534	6.09062e-07	0.414626	-0.00299671	0.146	0.162	1	0.593753	0.0382423	0.089	0.093	1	1.05971e-06	-0.0283032	0.225	0.362	0.0387864
AL078590.2	7.19525e-44	0.539252	0.171	0.02	2.63353e-39	6.93971e-10	0.225709	0.067	0.023	2.54e-05	2.81899e-10	0.231631	0.06	0.02	1.03178e-05	0.606081	-0.0313312	0.193	0.183	1	0.000877346	0.105913	0.24	0.22	1	0.00133716	0.173599	0.073	0.037	1
AC106845.1	8.25101e-44	-0.700695	0.286	0.54	3.01995e-39	9.19009e-11	0.0503064	0.236	0.372	3.36366e-06	5.95642e-18	0.0459313	0.178	0.318	2.18011e-13	0.000953579	0.175899	0.031	0.004	1	0.0547504	0.0950307	0.038	0.032	1	0.00597227	-0.00945298	0.042	0.074	1
ASPH	8.45072e-44	-0.624988	0.544	0.78	3.09305e-39	3.25925e-08	0.0791115	0.544	0.771	0.00119292	2.00304e-12	0.0653649	0.466	0.698	7.33133e-08	0.321549	-0.0269598	0.19	0.212	1	1.90739e-16	-0.124414	0.153	0.211	6.98125e-12	7.01147e-11	-0.190999	0.366	0.592	2.56627e-06
INSYN2B	9.51288e-44	0.638231	0.183	0.026	3.48181e-39	8.98797e-09	0.180285	0.046	0.012	0.000328969	3.77076e-15	0.278398	0.059	0.011	1.38013e-10	0.970961	0.124628	0.151	0.154	1	7.38448e-09	0.227948	0.258	0.225	0.00027028	1.30451e-05	0.307617	0.085	0.034	0.477462
SLC7A11	1.14006e-43	-0.553808	0.407	0.687	4.17272e-39	1.39326e-22	0.258818	0.118	0.029	5.09948e-18	1.13984e-20	0.275834	0.102	0.028	4.17194e-16	0.0331654	0.135847	0.021	0.006	1	0.00991391	0.0815288	0.015	0.01	1	0.289115	0.0650983	0.015	0.01	1
STK33	1.60209e-43	-0.618931	0.404	0.668	5.86383e-39	0.000158279	0.0590195	0.062	0.098	1	0.013305	0.101704	0.066	0.089	1	0.0345848	0.0628732	0.021	0.006	1	0.0252491	0.0541749	0.01	0.006	1	2.16048e-08	-0.14363	0.265	0.422	0.000790757
PDZD2	1.62742e-43	0.944926	0.373	0.154	5.95651e-39	6.46043e-137	-0.575354	0.91	0.999	2.36458e-132	2.09815e-146	-0.573124	0.895	0.994	7.67945e-142	8.5682e-08	0.675771	0.224	0.116	0.00313605	0.000676859	-0.0538032	0.378	0.42	1	0.35361	0.0395134	0.776	0.872	1
P2RY14	1.74924e-43	-0.533395	0.1	0.33	6.40239e-39	6.01901e-08	0.0746487	0.164	0.254	0.00220302	5.43825e-07	0.102348	0.148	0.222	0.0199045	0.0620686	0.135084	0.042	0.023	1	0.447626	0.0445839	0.004	0.003	1	0.000132192	-0.0154997	0.056	0.109	1
DPP6	2.13606e-43	0.913609	0.428	0.206	7.8182e-39	3.44842e-199	-0.720647	0.933	0.998	1.26216e-194	3.18383e-241	-0.727652	0.91	0.999	1.16531e-236	1.56814e-18	1.01677	0.249	0.064	5.73954e-14	2.42185e-56	0.445989	0.402	0.285	8.86421e-52	6.58144e-16	-0.294559	0.904	0.98	2.40887e-11
IQCJ-SCHIP1	3.3414e-43	1.06955	0.356	0.143	1.22298e-38	1.30393e-131	-0.719051	0.944	0.997	4.77252e-127	4.74422e-146	-0.671041	0.916	0.996	1.73643e-141	1.624e-09	0.733827	0.198	0.081	5.944e-05	0.894482	0.111718	0.351	0.368	1	0.0596082	0.354576	0.215	0.189	1
DISC1	4.91496e-43	0.677319	0.227	0.051	1.79893e-38	1.25119e-08	0.273907	0.069	0.027	0.000457947	3.59677e-10	0.25161	0.068	0.026	1.31646e-05	8.45706e-19	-0.722391	0.573	0.773	3.09537e-14	1.07298e-05	-0.0477157	0.211	0.248	0.392721	0.0122455	-0.0592908	0.669	0.822	1
MACF1	5.22118e-43	-0.455137	0.85	0.97	1.911e-38	5.96628e-57	-0.343753	0.73	0.963	2.18372e-52	3.97683e-51	-0.266949	0.698	0.943	1.45556e-46	0.00258892	-0.240193	0.485	0.57	1	0.000207545	-0.126121	0.545	0.605	1	3.43788e-05	-0.174191	0.675	0.859	1
ITM2A	7.88576e-43	0.553005	0.164	0.018	2.88627e-38	6.35773e-11	0.16342	0.063	0.017	2.32699e-06	5.27259e-09	0.164938	0.056	0.02	0.000192982	1.27726e-05	0.400447	0.116	0.048	0.467489	1.3575e-32	0.497226	0.273	0.201	4.9686e-28	9.61287e-09	0.329266	0.081	0.018	0.000351841
BCL2	1.0571e-42	-0.611333	0.53	0.781	3.86911e-38	0.273612	0.176442	0.157	0.183	1	0.0037732	0.183982	0.184	0.241	1	0.142707	-0.207541	0.315	0.353	1	6.0257e-21	-0.306426	0.155	0.217	2.20547e-16	0.00250162	-0.0534769	0.195	0.27	1
TUBB4A	1.28711e-42	0.726739	0.276	0.082	4.71096e-38	2.62145e-11	0.430888	0.555	0.589	9.59476e-07	1.05703e-09	0.402387	0.518	0.548	3.86885e-05	2.23799e-06	0.510056	0.186	0.096	0.0819129	0.477287	0.112666	0.378	0.407	1	0.0545471	0.354418	0.172	0.149	1
LRP2	1.68086e-42	0.488174	0.149	0.012	6.15211e-38	4.53689e-05	0.0988623	0.037	0.015	1	7.76176e-07	0.110155	0.032	0.009	0.0284088	0.0120836	0.186475	0.083	0.048	1	1.03807e-14	0.177758	0.233	0.18	3.79946e-10	1.58079e-07	0.240806	0.066	0.014	0.00578584
BMP2K	1.84086e-42	-0.581379	0.535	0.774	6.73773e-38	4.00114e-14	0.141663	0.273	0.454	1.46446e-09	1.66388e-25	0.130659	0.224	0.421	6.08996e-21	3.37647e-10	-0.526892	0.701	0.79	1.23582e-05	5.88959e-09	-0.096094	0.141	0.179	0.000215565	1.38013e-05	-0.037686	0.16	0.257	0.505142
SELENOP	2.64432e-42	0.952979	0.395	0.188	9.67848e-38	5.09663e-18	0.580972	0.17	0.079	1.86542e-13	7.01683e-25	0.522352	0.163	0.063	2.56823e-20	4.58174e-07	0.402034	0.28	0.16	0.0167696	0.00124038	0.0886493	0.576	0.571	1	0.935294	0.28469	0.272	0.311	1
ITGA2	3.64888e-42	0.547697	0.172	0.024	1.33553e-37	4.46518e-11	0.225752	0.058	0.015	1.6343e-06	2.6312e-06	0.192145	0.049	0.021	0.0963045	0.00825001	0.175667	0.111	0.069	1	0.066663	0.0760736	0.292	0.286	1	3.08069e-06	0.218609	0.078	0.026	0.112756
GPAM	4.47189e-42	-0.574049	0.188	0.429	1.63676e-37	2.84745e-06	0.0252381	0.062	0.108	0.104219	8.03477e-10	0.0232638	0.048	0.098	2.94081e-05	0.0192126	0.0707543	0.03	0.01	1	0.542894	0.0356154	0.024	0.022	1	0.120701	-0.0410024	0.034	0.049	1
AL589740.1	6.44085e-42	-0.601578	0.761	0.899	2.35741e-37	1.91316e-14	-0.122895	0.825	0.955	7.00234e-10	1.75554e-14	-0.0884332	0.739	0.91	6.42547e-10	1.41223e-06	0.640254	0.179	0.089	0.0516889	8.68929e-15	-0.215366	0.274	0.336	3.18037e-10	9.49947e-12	-0.291065	0.731	0.907	3.4769e-07
RASGRP3	7.02574e-42	0.638556	0.196	0.036	2.57149e-37	0.00428439	0.160827	0.065	0.045	1	0.000430522	0.193548	0.063	0.04	1	0.950587	-0.0169205	0.177	0.179	1	0.0128697	-0.0415179	0.299	0.332	1	0.00026471	0.279212	0.08	0.038	1
HDAC2-AS2	7.54182e-42	1.00429	0.487	0.284	2.76038e-37	4.48655e-05	0.311386	0.764	0.845	1	0.239085	0.221584	0.658	0.795	1	9.88905e-11	0.724744	0.332	0.181	3.61949e-06	1.15586e-13	-0.212179	0.622	0.686	4.23058e-09	1.3223e-06	0.637459	0.295	0.219	0.0483975
KIAA0319	1.02488e-41	-0.586892	0.258	0.521	3.75117e-37	2.61287e-48	-0.169872	0.258	0.539	9.56338e-44	1.77086e-51	-0.159728	0.223	0.479	6.48152e-47	0.00224096	0.0958448	0.019	0	1	0.374984	0.0278942	0.006	0.005	1	0.408783	0.0618432	0.012	0.008	1
DEPTOR	1.25918e-41	0.580921	0.216	0.046	4.60873e-37	0.013926	0.12873	0.133	0.176	1	7.63509e-05	0.183964	0.116	0.171	1	0.916721	-0.00643646	0.285	0.295	1	0.00198745	-0.087008	0.289	0.323	1	0.239361	0.0716877	0.094	0.079	1
APOE	1.39273e-41	-0.974223	0.765	0.893	5.09752e-37	2.41147e-06	0.345272	0.251	0.364	0.0882622	0.0395648	0.455998	0.263	0.328	1	6.22928e-07	-0.561532	0.457	0.576	0.0227998	0.00014201	0.0184425	0.152	0.182	1	0.0717888	0.0575196	0.203	0.25	1
ACSL6	1.42167e-41	-0.518881	0.434	0.695	5.20347e-37	2.00016e-11	0.0193982	0.399	0.591	7.32079e-07	2.40134e-15	0.0468447	0.346	0.548	8.78916e-11	0.00454478	0.117036	0.046	0.017	1	0.000514599	0.0155493	0.042	0.055	1	9.87119e-09	-0.0950415	0.159	0.288	0.000361295
TMEFF1	1.60009e-41	0.800582	0.309	0.111	5.8565e-37	0.415874	0.189247	0.611	0.782	1	0.0103496	0.171652	0.525	0.709	1	8.66553e-06	0.398585	0.201	0.11	0.317167	0.207915	0.0375191	0.394	0.425	1	0.914045	0.245668	0.222	0.242	1
SV2B	1.66118e-41	0.45217	0.147	0.013	6.08008e-37	1.01895e-10	0.054967	0.388	0.575	3.72945e-06	6.28522e-10	0.0817377	0.331	0.491	2.30045e-05	0.0331678	0.160538	0.068	0.042	1	0.396582	0.0236578	0.149	0.145	1	8.71883e-05	0.222976	0.052	0.016	1
CTTNBP2	1.75474e-41	0.892371	0.383	0.174	6.42253e-37	9.18418e-06	-0.0211396	0.845	0.98	0.33615	1.02754e-07	-0.0140325	0.803	0.947	0.0037609	0.645751	0.0315162	0.434	0.432	1	0.093021	0.0112973	0.466	0.508	1	0.356968	0.0460025	0.654	0.779	1
SERINC5	3.0796e-41	0.712592	0.332	0.127	1.12716e-36	0.000123026	0.171801	0.243	0.342	1	8.61313e-17	0.101719	0.244	0.412	3.15249e-12	0.00631709	0.327682	0.261	0.208	1	0.162759	0.07753	0.453	0.473	1	0.00928882	-0.0494571	0.602	0.777	1
DIP2B	3.88034e-41	0.942232	0.602	0.444	1.42024e-36	4.19248e-05	0.296269	0.547	0.78	1	0.000224582	0.345846	0.506	0.744	1	0.00012726	-0.259531	0.683	0.757	1	3.02591e-49	-0.2957	0.714	0.813	1.10751e-44	0.831698	0.282275	0.492	0.611	1
C1orf61	4.01051e-41	-0.523709	0.765	0.924	1.46789e-36	0.0731933	0.288585	0.222	0.276	1	0.00562968	0.427564	0.242	0.234	1	0.198821	0.101286	0.153	0.131	1	0.121246	0.0934524	0.184	0.201	1	0.652012	0.125769	0.754	0.876	1
ERMN	4.83914e-41	0.603103	0.22	0.05	1.77117e-36	5.0688e-10	0.249469	0.097	0.043	1.85523e-05	3.55812e-07	0.269666	0.083	0.046	0.0130231	0.000719317	0.322235	0.158	0.096	1	3.49633e-16	-0.137041	0.333	0.414	1.27969e-11	8.06643e-08	0.322626	0.115	0.044	0.00295239
APBB2	5.14888e-41	0.962188	0.541	0.372	1.88454e-36	1.78937e-12	0.0835292	0.618	0.856	6.54928e-08	1.23857e-11	0.140313	0.552	0.788	4.5333e-07	9.90185e-12	0.742462	0.301	0.146	3.62418e-07	0.0034186	0.0623159	0.688	0.701	1	5.50548e-05	-0.166704	0.752	0.898	1
SLC6A15	6.38783e-41	0.521766	0.152	0.016	2.33801e-36	0.000714811	0.141005	0.239	0.33	1	1.42753e-05	0.13292	0.199	0.288	0.522491	0.00124762	0.287435	0.102	0.054	1	6.00665e-14	-0.164714	0.198	0.255	2.1985e-09	0.00158356	0.165935	0.057	0.026	1
NTRK2	7.2581e-41	-0.467136	0.846	0.949	2.65654e-36	0.848721	0.253609	0.753	0.905	1	0.88947	0.24638	0.714	0.899	1	6.22295e-10	0.704356	0.182	0.067	2.27766e-05	0.00115823	0.0673549	0.218	0.249	1	1.69326e-17	-0.363195	0.614	0.85	6.19751e-13
ITSN1	7.58321e-41	-0.567162	0.462	0.71	2.77553e-36	1.49786e-48	-0.220479	0.487	0.81	5.48231e-44	2.16668e-58	-0.223965	0.444	0.776	7.93027e-54	0.844693	-0.157675	0.178	0.181	1	5.82227e-06	-0.0695925	0.135	0.165	0.213101	7.0018e-06	-0.0639892	0.261	0.393	0.256273
EPHB1	7.76428e-41	-0.527434	0.548	0.785	2.8418e-36	4.32599e-52	-0.300763	0.635	0.889	1.58336e-47	4.6166e-39	-0.228692	0.525	0.791	1.68972e-34	0.0759716	0.201121	0.063	0.042	1	0.365176	0.0684902	0.039	0.042	1	0.037389	-0.0623473	0.285	0.358	1
NEAT1	9.2397e-41	-0.388006	0.869	0.962	3.38182e-36	1.8683e-17	0.801437	0.274	0.183	6.83815e-13	8.99114e-19	0.910459	0.283	0.206	3.29085e-14	2.7155e-25	-0.584305	0.803	0.915	9.93899e-21	0.01338	-0.00456095	0.717	0.765	1	2.91418e-07	0.746883	0.293	0.212	0.0106662
MDGA2	9.76098e-41	0.98444	0.221	0.053	3.57262e-36	4.22268e-134	-0.586533	0.915	0.997	1.54554e-129	4.10551e-173	-0.632299	0.895	0.998	1.50266e-168	1.36057e-11	0.747136	0.157	0.037	4.97982e-07	0.427319	-0.114968	0.154	0.158	1	1.12303e-42	-0.57591	0.89	0.978	4.11039e-38
WIPF1	9.80523e-41	0.838156	0.358	0.153	3.58881e-36	0.975414	0.240126	0.12	0.13	1	0.508292	0.277097	0.12	0.123	1	0.00988781	-0.165708	0.409	0.486	1	0.664095	0.0243289	0.4	0.415	1	9.5528e-05	-0.0706068	0.361	0.51	1
ADARB2	1.09747e-40	0.801285	0.243	0.065	4.01683e-36	9.14906e-09	0.344413	0.09	0.043	0.000334865	2.12602e-09	0.40065	0.091	0.046	7.78144e-05	7.89921e-05	0.28054	0.145	0.075	1	2.19661e-109	-0.621179	0.305	0.493	8.03981e-105	1.73092e-07	-0.255091	0.735	0.891	0.00633533
HS2ST1	1.13544e-40	-0.61121	0.374	0.627	4.15582e-36	7.21739e-47	-0.319476	0.613	0.881	2.64164e-42	1.64799e-67	-0.356525	0.543	0.852	6.03179e-63	0.0930473	-0.0743857	0.164	0.2	1	0.30355	0.0388202	0.092	0.099	1	2.53122e-07	-0.161698	0.242	0.385	0.00926452
MTSS2	1.33973e-40	-0.526144	0.357	0.619	4.90355e-36	1.61026e-10	0.0320508	0.074	0.144	5.8937e-06	9.00437e-09	0.0795007	0.066	0.12	0.000329569	0.0248291	0.121393	0.032	0.012	1	0.29318	0.037511	0.042	0.039	1	8.67173e-10	-0.10573	0.394	0.616	3.17394e-05
ZDHHC9	1.42744e-40	0.626442	0.236	0.062	5.22457e-36	0.345025	0.203614	0.142	0.142	1	0.393147	0.251954	0.123	0.125	1	4.74585e-05	0.331263	0.167	0.091	1	4.6788e-07	-0.0297282	0.34	0.402	0.0171249	0.0780142	0.273914	0.151	0.13	1
PENK	1.59678e-40	0.915192	0.236	0.061	5.84437e-36	4.09988e-103	1.43574	0.533	0.231	1.5006e-98	4.19081e-159	1.5213	0.86	0.891	1.53388e-154	1.31342e-11	1.01741	0.217	0.081	4.80726e-07	7.53798e-126	1.02138	0.211	0.073	2.75898e-121	2.50797e-19	0.994005	0.216	0.066	9.17941e-15
AQP4	1.70176e-40	-0.519951	0.574	0.814	6.22862e-36	0.102043	0.162704	0.063	0.081	1	0.443625	0.203556	0.071	0.081	1	0.107366	0.0708214	0.041	0.025	1	0.198915	0.106978	0.03	0.026	1	0.556766	0.0984281	0.039	0.045	1
CDK19	2.13155e-40	1.04769	0.5	0.326	7.80168e-36	2.78131e-16	0.0474948	0.579	0.82	1.01799e-11	2.64573e-23	0.0334906	0.538	0.802	9.68364e-19	0.199091	0.124467	0.448	0.439	1	7.05009e-14	-0.190316	0.656	0.719	2.5804e-09	0.0733594	0.0886526	0.443	0.57	1
PLOD2	2.19637e-40	-0.628378	0.28	0.529	8.03893e-36	0.375796	0.040014	0.014	0.011	1	0.113696	0.0491783	0.016	0.01	1	0.0101414	0.0785665	0.029	0.008	1	6.06548e-08	-0.0616111	0.042	0.062	0.00222003	2.16155e-14	-0.200248	0.159	0.329	7.91147e-10
SLC31A2	2.4408e-40	0.550355	0.189	0.035	8.93356e-36	1.77992e-06	0.192798	0.086	0.047	0.065147	0.000891326	0.160127	0.074	0.051	1	0.00144344	0.299507	0.15	0.094	1	0.00800924	0.163601	0.317	0.317	1	1.11408e-05	0.29923	0.091	0.038	0.407764
AL354809.1	2.47643e-40	0.726831	0.255	0.074	9.06398e-36	0.0128406	0.262569	0.086	0.068	1	0.000808162	0.359621	0.095	0.072	1	0.00850232	0.234755	0.166	0.114	1	2.11032e-25	-0.400396	0.355	0.439	7.72398e-21	0.000228236	0.348104	0.119	0.068	1
MID1	2.80817e-40	-0.616085	0.341	0.602	1.02782e-35	1.52155e-05	0.0438736	0.059	0.1	0.556904	4.01389e-10	0.0308667	0.081	0.145	1.46912e-05	0.276256	0.0546736	0.055	0.042	1	2.38869e-11	-0.198073	0.064	0.095	8.74286e-07	0.000103988	-0.0500126	0.159	0.243	1
PLCH1	3.07708e-40	-0.598351	0.333	0.598	1.12624e-35	2.69366e-06	0.0570832	0.136	0.206	0.0985905	2.80036e-06	0.0613866	0.122	0.182	0.102496	0.0281015	0.0246347	0.018	0.004	1	0.00198191	0.0697016	0.018	0.012	1	0.741329	0.0414071	0.014	0.016	1
ATP8A1	3.65895e-40	0.946994	0.593	0.436	1.33921e-35	0.00308857	0.0063388	0.917	0.989	1	2.406e-10	-0.0694417	0.895	0.98	8.80619e-06	4.14803e-09	0.592344	0.374	0.237	0.000151822	0.00110106	-0.0559206	0.724	0.764	1	0.00417125	0.553751	0.453	0.474	1
GABRG1	4.06414e-40	-0.563682	0.208	0.454	1.48752e-35	0.618674	0.0425104	0.019	0.017	1	0.0602043	0.0552197	0.022	0.015	1	0.0727193	0.0430929	0.011	0.002	1	0.928571	0.0219945	0.006	0.006	1	0.0396487	-0.0362058	0.006	0.016	1
NTRK3	4.06837e-40	-0.509026	0.457	0.718	1.48906e-35	4.37159e-96	-0.481018	0.867	0.994	1.60004e-91	7.91043e-111	-0.487453	0.833	0.987	2.8953e-106	1.43829e-06	0.329747	0.082	0.019	0.0526429	1.82642e-12	0.315544	0.044	0.022	6.68488e-08	6.14235e-06	-0.149724	0.659	0.833	0.224816
SOX10	8.36765e-40	0.522901	0.183	0.032	3.06264e-35	0.00492644	0.119206	0.057	0.038	1	0.0350662	0.10837	0.052	0.04	1	0.00458308	0.172969	0.111	0.067	1	0.215517	0.0679556	0.261	0.282	1	0.0140351	0.0476319	0.337	0.448	1
TMEM161B-AS1	8.45742e-40	-0.530901	0.635	0.852	3.0955e-35	5.54492e-46	-0.325402	0.832	0.987	2.0295e-41	9.7296e-81	-0.423093	0.8	0.968	3.56113e-76	0.0417407	0.131696	0.264	0.216	1	0.00945292	-0.0586669	0.376	0.413	1	1.59031e-06	-0.226786	0.508	0.705	0.0582069
TGFBR3	9.82688e-40	-0.567402	0.207	0.45	3.59674e-35	9.74241e-08	-0.0204198	0.022	0.056	0.00356582	0.027427	0.0190394	0.024	0.036	1	0.984085	0.0056862	0.008	0.008	1	0.802986	0.0104487	0.006	0.006	1	0.0431273	-0.00474914	0.019	0.036	1
LANCL1	1.05743e-39	0.946995	0.429	0.231	3.8703e-35	3.14177e-28	0.575921	0.691	0.734	1.14992e-23	2.80086e-17	0.542303	0.6	0.668	1.02514e-12	6.97793e-07	0.583278	0.292	0.187	0.0255399	0.094692	0.0844053	0.585	0.604	1	0.522257	0.285792	0.335	0.415	1
TRAK1	1.14663e-39	-0.566275	0.415	0.667	4.19679e-35	3.99046e-25	-0.0217453	0.304	0.548	1.46055e-20	3.141e-22	0.0370181	0.275	0.481	1.14964e-17	1.18267e-06	-0.425507	0.311	0.435	0.0432867	0.0678978	0.024727	0.055	0.063	1	6.57223e-12	-0.226497	0.333	0.552	2.4055e-07
ANTXR1	1.16443e-39	-0.540789	0.328	0.585	4.26194e-35	1.0494e-58	-0.230361	0.241	0.534	3.84091e-54	7.29441e-53	-0.137058	0.233	0.505	2.66983e-48	0.105637	-0.140576	0.038	0.056	1	0.193886	0.0434051	0.008	0.006	1	2.48326e-09	-0.142973	0.304	0.496	9.08899e-05
CD38	1.96439e-39	-0.579915	0.385	0.647	7.18988e-35	0.81888	0.0402576	0.01	0.01	1	0.859302	0.0535294	0.013	0.012	1	0.316091	0.0588829	0.025	0.017	1	0.135468	0.0479211	0.014	0.011	1	0.0719269	0.0466875	0.012	0.004	1
CADPS2	2.33885e-39	-0.599662	0.238	0.483	8.56044e-35	1.81424e-28	-0.157986	0.058	0.173	6.6403e-24	2.39046e-25	-0.0516999	0.036	0.115	8.74933e-21	0.000856446	-0.229562	0.03	0.067	1	0.0357212	0.0291647	0.005	0.003	1	2.36272e-09	-0.150027	0.173	0.313	8.64779e-05
P2RX7	2.33971e-39	0.653651	0.263	0.082	8.56359e-35	0.373901	0.12774	0.101	0.116	1	0.0601876	0.214632	0.108	0.097	1	0.848964	0.108997	0.311	0.326	1	0.00720097	0.107779	0.394	0.399	1	0.0143975	0.172816	0.361	0.493	1
MKLN1	2.37844e-39	-0.441315	0.746	0.899	8.70534e-35	1.63683e-18	-0.0454742	0.642	0.884	5.99097e-14	4.07949e-17	0.00242809	0.61	0.853	1.49314e-12	0.000224872	-0.280862	0.53	0.636	1	1.87477e-16	-0.134227	0.479	0.572	6.86186e-12	0.000347539	-0.150365	0.628	0.796	1
RTN4	2.42678e-39	0.796003	0.704	0.628	8.88225e-35	3.17737e-143	0.877638	0.9	0.944	1.16295e-138	3.28044e-154	0.837301	0.882	0.92	1.20068e-149	0.0112237	0.214244	0.633	0.628	1	0.000844454	0.0747722	0.788	0.806	1	7.42586e-05	0.481118	0.585	0.627	1
TCF7L2	2.51868e-39	-0.528641	0.491	0.738	9.21864e-35	0.0104018	0.163676	0.196	0.253	1	0.00156539	0.151394	0.176	0.236	1	0.225154	-0.118893	0.246	0.279	1	7.03168e-16	-0.189572	0.144	0.196	2.57366e-11	8.82632e-15	-0.364832	0.363	0.587	3.23052e-10
TMC7	2.8176e-39	0.577803	0.193	0.038	1.03127e-34	0.500441	0.12236	0.093	0.105	1	0.19495	0.118369	0.077	0.093	1	0.220081	0.0491544	0.132	0.11	1	5.94722e-05	0.207556	0.311	0.296	1	0.00419723	0.177612	0.099	0.063	1
DOCK9	3.66948e-39	0.873007	0.387	0.19	1.34307e-34	1.86256e-08	0.124739	0.502	0.718	0.000681717	1.37563e-10	0.125927	0.46	0.701	5.03493e-06	2.33563e-09	0.634432	0.258	0.129	8.54863e-05	0.000116781	-0.0759848	0.567	0.626	1	0.00327756	-0.115574	0.602	0.754	1
LAMP2	3.82264e-39	0.942056	0.482	0.3	1.39913e-34	9.48017e-05	0.575544	0.283	0.275	1	0.000103399	0.554843	0.26	0.252	1	0.000668452	0.433281	0.331	0.266	1	0.00289731	-0.0453976	0.645	0.694	1	0.0105125	0.57402	0.318	0.318	1
GPC6	3.96731e-39	-0.657801	0.499	0.731	1.45208e-34	2.27212e-20	-0.330602	0.735	0.909	8.31618e-16	8.97764e-28	-0.362765	0.588	0.78	3.28591e-23	7.99339e-05	0.361691	0.059	0.015	1	5.40952e-10	0.202411	0.029	0.013	1.97994e-05	3.04212e-22	-0.551522	0.637	0.837	1.11345e-17
ABI1	5.52756e-39	-0.546832	0.473	0.719	2.02314e-34	1.24312e-10	0.0375859	0.497	0.734	4.54996e-06	4.41465e-08	0.0953515	0.467	0.686	0.00161581	2.92433e-07	-0.39483	0.379	0.518	0.0107033	1.37495e-05	0.0205405	0.109	0.136	0.503247	1.68746e-09	-0.0935208	0.324	0.508	6.17628e-05
NINJ2	5.69123e-39	0.593019	0.194	0.039	2.08305e-34	3.81539e-06	0.171274	0.062	0.029	0.139647	3.21251e-11	0.223811	0.063	0.021	1.17581e-06	0.0110658	0.233353	0.17	0.123	1	9.66338e-22	-0.257791	0.291	0.376	3.53689e-17	0.610623	0.195854	0.111	0.108	1
SH3KBP1	1.19184e-38	0.632925	0.199	0.042	4.36224e-34	1.92897e-51	-0.178205	0.472	0.8	7.06022e-47	6.35255e-60	-0.196479	0.425	0.777	2.3251e-55	0.019111	-0.164712	0.464	0.538	1	0.0231937	0.0330588	0.201	0.225	1	0.00641758	-0.00210157	0.325	0.425	1
KIAA1324L	1.30234e-38	0.720093	0.276	0.09	4.7667e-34	9.10037e-13	0.128157	0.466	0.696	3.33083e-08	3.22931e-14	0.14223	0.423	0.656	1.18196e-09	7.95436e-06	0.441878	0.184	0.098	0.291137	0.766041	0.0420161	0.378	0.392	1	0.0614692	0.0994488	0.175	0.225	1
RETREG1	1.3549e-38	0.840868	0.371	0.172	4.95907e-34	0.00176558	0.197863	0.367	0.502	1	0.000110103	0.274107	0.318	0.453	1	1.14784e-07	0.480115	0.199	0.094	0.00420121	2.40738e-05	-0.0737459	0.471	0.535	0.881124	5.06183e-05	0.371921	0.182	0.117	1
RYR2	1.46518e-38	1.19926	0.257	0.084	5.36272e-34	1.90458e-196	-0.642077	0.978	0.999	6.97095e-192	3.66734e-294	-0.800307	0.972	0.999	1.34228e-293	3.14292e-05	0.801055	0.153	0.083	1	0.0867409	0.367848	0.165	0.161	1	0.00563488	0.80536	0.115	0.081	1
MTMR7	1.62747e-38	0.600003	0.208	0.048	5.95669e-34	3.17118e-13	0.0354861	0.479	0.72	1.16068e-08	4.51049e-24	0.00733963	0.392	0.651	1.65088e-19	0.00421306	0.281566	0.155	0.104	1	0.0709683	0.00499245	0.328	0.359	1	0.02123	0.066176	0.31	0.404	1
GAB2	1.63648e-38	0.83706	0.485	0.284	5.98967e-34	1.15255e-06	0.473308	0.179	0.134	0.0421843	2.08385e-10	0.556069	0.19	0.135	7.62708e-06	8.97647e-05	-0.330187	0.628	0.696	1	0.0416598	-0.0422042	0.563	0.606	1	0.582977	0.266941	0.422	0.488	1
AC027117.2	1.86398e-38	-0.586802	0.303	0.555	6.82234e-34	0.804241	0.0112427	0.012	0.013	1	0.19592	0.0278177	0.01	0.014	1	0.528046	0.0666686	0.024	0.019	1	0.242275	0.0241252	0.015	0.013	1	0.682885	-0.0343154	0.01	0.012	1
NKAIN2	2.03735e-38	0.836663	0.705	0.596	7.45689e-34	5.52e-64	-0.405138	0.915	0.989	2.02037e-59	9.20601e-65	-0.36154	0.869	0.983	3.36949e-60	9.60417e-16	0.875648	0.363	0.158	3.51522e-11	3.95148e-15	-0.211945	0.81	0.84	1.44628e-10	1.72238e-18	1.35782	0.268	0.112	6.30409e-14
AC114971.1	2.43696e-38	-0.614527	0.565	0.785	8.91951e-34	0.180555	0.153492	0.055	0.047	1	0.202159	0.153583	0.05	0.043	1	0.00369993	0.123719	0.062	0.027	1	0.0217009	-0.00824856	0.095	0.083	1	0.0352602	-0.0952727	0.235	0.291	1
RASGRF2	2.64786e-38	0.637856	0.199	0.043	9.69144e-34	8.69056e-52	-0.245791	0.302	0.594	3.18083e-47	8.2221e-39	-0.0899958	0.221	0.441	3.00937e-34	0.000250095	0.282567	0.132	0.069	1	0.00351477	-0.0522319	0.282	0.31	1	0.0135746	0.269566	0.087	0.057	1
ELL2	3.28507e-38	0.885743	0.401	0.199	1.20237e-33	0.448631	0.444742	0.442	0.532	1	0.394863	0.434786	0.448	0.592	1	0.00104912	-0.2842	0.432	0.524	1	0.00238489	-0.0189831	0.453	0.507	1	0.310941	0.145662	0.218	0.258	1
GRIA3	4.08917e-38	0.641175	0.205	0.046	1.49668e-33	1.87224e-62	-0.37089	0.823	0.983	6.8526e-58	6.99998e-84	-0.391058	0.796	0.981	2.56206e-79	1.70809e-08	0.437752	0.13	0.037	0.000625179	2.78818e-08	0.265153	0.229	0.2	0.0010205	5.70125e-11	-0.30543	0.548	0.773	2.08671e-06
SYNPO2	4.09972e-38	-0.626774	0.268	0.512	1.50054e-33	0.457315	0.0200769	0.011	0.013	1	0.976391	0.0690349	0.025	0.026	1	0.146613	0.0539062	0.012	0.004	1	0.501793	0.0204322	0.005	0.004	1	0.774108	0.00856546	0.002	0.003	1
LRRC4C	4.39666e-38	-0.581476	0.766	0.884	1.60922e-33	7.70172e-169	-0.620628	0.962	1	2.81891e-164	1.02125e-287	-0.783589	0.946	0.999	3.73788e-283	6.62389e-09	0.796633	0.259	0.135	0.000242441	0.349684	0.0918758	0.484	0.503	1	1.43481e-32	-0.377748	0.977	0.993	5.25155e-28
LRRC7	5.07662e-38	1.00399	0.599	0.458	1.85809e-33	1.75589e-239	-0.680069	0.98	1	6.42672e-235	0	-0.802593	0.975	0.999	0	2.85462e-20	1.15993	0.355	0.141	1.04482e-15	0.000227966	0.0582869	0.681	0.669	1	1.79838e-16	-0.362833	0.828	0.952	6.58224e-12
ACSBG1	5.18415e-38	-0.464651	0.478	0.739	1.89745e-33	0.88599	0.0854647	0.032	0.033	1	0.160243	0.0609458	0.026	0.034	1	0.0288777	0.0501448	0.035	0.015	1	0.562645	0.0449021	0.033	0.031	1	0.00786754	0.0862617	0.028	0.01	1
PIK3C2B	5.67959e-38	0.589781	0.21	0.05	2.07879e-33	2.21007e-11	0.0557047	0.163	0.276	8.08908e-07	1.19272e-14	0.0686824	0.135	0.242	4.36547e-10	0.0230702	0.188502	0.195	0.148	1	0.634189	0.0185749	0.318	0.339	1	0.597737	0.177422	0.146	0.145	1
AC016597.1	6.76207e-38	0.532164	0.192	0.04	2.47498e-33	0.00351546	0.165192	0.068	0.047	1	0.0489943	0.171326	0.064	0.053	1	0.0143598	0.140573	0.133	0.091	1	2.52569e-07	-0.126203	0.314	0.368	0.00924429	8.50804e-07	0.31982	0.103	0.041	0.0311403
ADGRA3	6.9338e-38	-0.42269	0.383	0.65	2.53784e-33	4.87282e-08	0.0393928	0.049	0.098	0.0017835	1.62121e-06	0.0374806	0.042	0.077	0.0593378	0.286772	0.0749893	0.03	0.021	1	0.129986	-0.0279295	0.035	0.04	1	3.38938e-06	-0.0559122	0.181	0.295	0.124055
PDE7B	7.02628e-38	-0.516609	0.624	0.841	2.57169e-33	4.87499e-80	-0.437523	0.858	0.99	1.7843e-75	2.415e-110	-0.496877	0.828	0.982	8.83913e-106	0.00146523	0.117502	0.084	0.04	1	1.50476e-11	0.311705	0.041	0.021	5.50758e-07	4.95632e-11	-0.302227	0.488	0.691	1.81406e-06
NKX6-2	9.46243e-38	0.460798	0.154	0.02	3.46334e-33	8.22681e-07	0.126163	0.051	0.02	0.0301109	7.62749e-07	0.116299	0.05	0.021	0.0279174	0.00188785	0.324408	0.112	0.064	1	0.399735	0.141732	0.244	0.25	1	0.000406978	0.172949	0.07	0.031	1
ME1	1.21086e-37	-0.574945	0.299	0.548	4.43187e-33	7.46925e-16	0.108076	0.46	0.709	2.73382e-11	2.40626e-27	0.100903	0.381	0.661	8.80714e-23	0.675849	-0.0240323	0.051	0.056	1	0.193919	-0.0140118	0.056	0.062	1	5.63642e-09	-0.154743	0.269	0.441	0.000206299
DNM3	1.2502e-37	0.904175	0.678	0.601	4.57587e-33	1.8457e-11	-0.0279448	0.884	0.983	6.75545e-07	4.37763e-20	-0.107081	0.846	0.975	1.60226e-15	2.16517e-09	0.597039	0.435	0.283	7.92472e-05	2.49815e-34	-0.209475	0.855	0.897	9.14349e-30	4.37939e-09	-0.219656	0.825	0.93	0.00016029
REPS2	1.45722e-37	0.57244	0.176	0.032	5.33357e-33	1.78659e-42	-0.208619	0.588	0.864	6.53911e-38	1.61585e-69	-0.308774	0.522	0.822	5.91417e-65	0.00123151	0.314988	0.152	0.094	1	0.263707	0.0211189	0.229	0.242	1	1.92881e-08	-0.106916	0.254	0.413	0.000705964
TPPP	1.53153e-37	0.588096	0.225	0.06	5.60554e-33	0.0106123	0.12406	0.308	0.401	1	0.0153891	0.183115	0.28	0.371	1	2.39186e-06	0.451679	0.16	0.077	0.0875445	0.0183268	0.144986	0.315	0.315	1	0.000927791	0.230336	0.113	0.068	1
TSPAN7	1.9684e-37	-0.496228	0.525	0.75	7.20452e-33	1.20269e-57	0.725445	0.826	0.941	4.40197e-53	1.57948e-63	0.742511	0.8	0.899	5.78104e-59	0.00013663	0.36934	0.184	0.108	1	3.59927e-23	0.433611	0.161	0.108	1.31737e-18	5.29447e-06	-0.118667	0.6	0.773	0.193783
GRB10	2.38636e-37	0.610395	0.2	0.046	8.73432e-33	5.52535e-17	-0.0471606	0.63	0.867	2.02233e-12	3.11908e-14	0.0202153	0.577	0.826	1.14161e-09	0.000859001	0.328154	0.133	0.077	1	6.02401e-08	-0.103298	0.272	0.323	0.00220485	0.0164422	0.160063	0.226	0.306	1
KCNQ1OT1	2.6485e-37	0.555479	0.175	0.032	9.69378e-33	5.12681e-28	-0.115043	0.265	0.477	1.87647e-23	4.729e-30	-0.059405	0.221	0.415	1.73086e-25	0.62091	-0.065044	0.203	0.212	1	0.298352	0.00253336	0.252	0.267	1	2.21241e-09	-0.273175	0.482	0.695	8.09764e-05
C1orf21	3.23442e-37	-0.511756	0.401	0.664	1.18383e-32	1.11717e-35	-0.0967267	0.15	0.347	4.08894e-31	8.22022e-50	-0.0940699	0.127	0.329	3.00868e-45	0.00426746	0.075718	0.026	0.004	1	0.488777	0.0289635	0.017	0.018	1	1.80499e-20	-0.462345	0.519	0.765	6.60644e-16
MCAM	3.49487e-37	0.486421	0.156	0.022	1.27916e-32	0.53732	0.110054	0.056	0.053	1	0.00456048	0.138226	0.058	0.04	1	0.000470381	0.221103	0.091	0.042	1	0.00610435	0.273716	0.212	0.204	1	0.070527	-0.0694077	0.116	0.149	1
TUBB2B	3.62097e-37	-0.558508	0.249	0.496	1.32531e-32	0.533136	0.0665743	0.056	0.063	1	0.544556	0.118106	0.058	0.056	1	0.082535	0.0750208	0.029	0.015	1	0.413341	0.0473884	0.019	0.021	1	2.70052e-10	-0.154641	0.151	0.292	9.88418e-06
RPL13	3.9115e-37	0.953927	0.501	0.308	1.43165e-32	3.3572e-197	1.62633	0.842	0.587	1.22877e-192	5.6356e-221	1.61021	0.808	0.563	2.06269e-216	0.00473241	0.38651	0.521	0.474	1	5.29711e-38	0.507979	0.48	0.419	1.9388e-33	2.94955e-06	0.578622	0.702	0.736	0.107956
CEP85L	4.18287e-37	-0.486173	0.621	0.833	1.53097e-32	1.50038e-12	0.0687541	0.482	0.706	5.49155e-08	2.24605e-24	0.0311041	0.393	0.653	8.22078e-20	0.23014	-0.215871	0.249	0.277	1	0.00976799	-0.00272976	0.274	0.303	1	3.26823e-15	-0.319858	0.397	0.645	1.1962e-10
ANKDD1A	4.82444e-37	-0.507308	0.389	0.643	1.76579e-32	1.1446e-31	-0.0795404	0.274	0.52	4.18935e-27	9.37241e-27	-0.00993828	0.227	0.424	3.4304e-22	0.246273	0.0287437	0.058	0.044	1	0.00291506	0.0405687	0.026	0.019	1	0.432063	0.189517	0.113	0.105	1
PCA3	4.83605e-37	0.539753	0.148	0.018	1.77004e-32	0.958674	0.145694	0.069	0.071	1	0.129843	0.214515	0.068	0.06	1	0.000490997	0.227175	0.1	0.048	1	2.47267e-12	-0.159452	0.221	0.277	9.0502e-08	1.02932e-05	0.249948	0.068	0.022	0.376741
AGBL4	4.84139e-37	-0.550209	0.507	0.737	1.772e-32	9.92841e-143	-0.671864	0.787	0.991	3.6339e-138	2.25321e-204	-0.765304	0.728	0.982	8.24697e-200	0.00583568	0.274278	0.077	0.04	1	0.000210638	0.248701	0.031	0.021	1	0.000510712	-0.0941139	0.263	0.362	1
NR3C2	5.96154e-37	-0.58768	0.487	0.712	2.18198e-32	4.19674e-30	-0.145465	0.521	0.787	1.53605e-25	3.91304e-50	-0.221897	0.465	0.777	1.43221e-45	0.00434115	-0.354453	0.245	0.308	1	6.05354e-13	-0.178336	0.182	0.235	2.21566e-08	3.47315e-15	-0.355629	0.426	0.668	1.27121e-10
PBX1	6.56344e-37	-0.46037	0.665	0.866	2.40229e-32	2.15908e-27	-0.134207	0.683	0.903	7.90246e-23	1.32208e-44	-0.179525	0.63	0.904	4.83894e-40	6.11235e-05	0.478635	0.234	0.15	1	2.56461e-41	-0.362699	0.363	0.48	9.38673e-37	1.28796e-10	-0.265788	0.523	0.743	4.71405e-06
ASPA	7.58382e-37	0.637663	0.267	0.088	2.77575e-32	1.82616e-07	0.207061	0.077	0.036	0.00668392	1.01191e-18	0.266612	0.087	0.022	3.70371e-14	3.65242e-06	0.465943	0.201	0.108	0.133682	0.902866	0.0293486	0.455	0.482	1	2.94748e-06	0.324175	0.107	0.046	0.107881
PLSCR4	7.98314e-37	-0.613238	0.198	0.418	2.92191e-32	0.474748	0.0461845	0.008	0.006	1	0.163997	0.0643225	0.011	0.007	1	0.810342	0.00903392	0.003	0.002	1	0.860353	0.0104383	0.003	0.003	1	2.68636e-09	-0.116816	0.127	0.246	9.83236e-05
LINC01122	8.70583e-37	0.610694	0.169	0.03	3.18642e-32	1.50906e-62	-0.416599	0.817	0.98	5.52329e-58	2.62258e-121	-0.585884	0.773	0.965	9.59891e-117	7.52476e-05	0.370568	0.094	0.037	1	0.859071	-0.00552096	0.149	0.151	1	5.04725e-05	-0.0897266	0.18	0.277	1
GREM1	9.26941e-37	0.547685	0.177	0.034	3.3927e-32	6.78457e-06	0.129065	0.049	0.021	0.248322	7.39084e-05	0.122826	0.043	0.021	1	5.76547e-06	0.390673	0.14	0.062	0.211022	1.09119e-12	0.273666	0.294	0.255	3.99385e-08	4.65101e-08	0.326692	0.089	0.026	0.00170232
SEMA3A	1.35861e-36	-0.540154	0.181	0.412	4.97266e-32	2.11761e-28	-0.138519	0.398	0.649	7.75066e-24	7.47135e-33	-0.103671	0.317	0.553	2.73459e-28	0.234953	0.024427	0.01	0.004	1	2.02201e-06	0.100461	0.014	0.006	0.0740075	0.00354661	0.085301	0.02	0.004	1
SLC15A2	1.45528e-36	-0.493439	0.255	0.497	5.32648e-32	2.82074e-06	0.01901	0.046	0.086	0.103242	6.22504e-09	0.0265055	0.038	0.079	0.000227843	0.0167349	-0.175216	0.185	0.243	1	0.986895	0.0391545	0.009	0.009	1	0.283597	0.0444892	0.038	0.049	1
KCNH1	1.6968e-36	0.668481	0.163	0.027	6.21045e-32	2.62541e-88	-0.556294	0.778	0.963	9.60924e-84	2.8318e-96	-0.497394	0.649	0.928	1.03647e-91	1.04595e-06	0.437086	0.102	0.031	0.0382828	4.1732e-07	0.2752	0.142	0.116	0.0152743	0.316124	0.289534	0.087	0.077	1
PIEZO2	1.80395e-36	0.589289	0.172	0.031	6.60262e-32	0.000354353	0.19299	0.065	0.039	1	6.90504e-06	0.169824	0.058	0.029	0.252731	0.001137	0.278596	0.154	0.094	1	0.000570465	-0.0960351	0.27	0.302	1	7.6212e-06	0.289066	0.085	0.033	0.278944
WASF3	1.88832e-36	-0.530708	0.384	0.638	6.91145e-32	1.00681e-10	0.0546781	0.312	0.48	3.68504e-06	4.16809e-15	0.0852499	0.259	0.429	1.52556e-10	0.0999166	0.15876	0.074	0.052	1	0.131609	0.0229355	0.088	0.097	1	0.00103868	0.069757	0.204	0.292	1
RTN1	1.97666e-36	0.821572	0.285	0.103	7.23479e-32	4.10019e-11	0.292185	0.819	0.96	1.50071e-06	6.13343e-12	0.297498	0.787	0.934	2.2449e-07	1.983e-07	0.546412	0.216	0.112	0.00725799	0.3081	0.0146373	0.3	0.318	1	0.544883	0.125361	0.461	0.553	1
PTCHD1-AS	2.18411e-36	-0.708142	0.431	0.662	7.99405e-32	2.98834e-105	-0.672012	0.683	0.941	1.09376e-100	1.95077e-185	-0.885953	0.654	0.956	7.14001e-181	8.4981e-05	0.3621	0.052	0.01	1	5.03404e-05	0.169609	0.022	0.013	1	0.920266	0.15718	0.063	0.064	1
GRAMD1C	2.57704e-36	-0.505759	0.287	0.529	9.43222e-32	1.36885e-13	-0.000441841	0.274	0.445	5.01012e-09	7.55995e-24	-0.0340873	0.211	0.388	2.76702e-19	0.369351	0.0480528	0.011	0.006	1	0.0233812	0.0722395	0.009	0.006	1	8.36026e-09	-0.0862892	0.162	0.296	0.000305994
AC002460.2	2.84604e-36	-0.656307	0.381	0.626	1.04168e-31	1.49199e-14	-0.098801	0.319	0.475	5.46084e-10	1.29089e-25	-0.141755	0.287	0.471	4.72478e-21	0.876677	-0.0470911	0.026	0.025	1	0.20413	0.0491568	0.014	0.011	1	1.67071e-05	-0.146113	0.188	0.287	0.611496
RGS20	2.85988e-36	-0.543502	0.482	0.71	1.04675e-31	2.9121e-48	-0.269314	0.565	0.862	1.06586e-43	2.37251e-40	-0.189869	0.519	0.827	8.68363e-36	0.000182452	0.222408	0.037	0.004	1	0.00475806	0.0803525	0.015	0.01	1	0.239341	0.110759	0.028	0.019	1
RPL28	2.97146e-36	0.966278	0.527	0.343	1.08759e-31	1.32895e-112	0.881466	0.784	0.584	4.8641e-108	1.39588e-129	0.955655	0.74	0.521	5.10907e-125	0.003573	0.378433	0.491	0.445	1	3.48142e-55	0.471796	0.566	0.482	1.27424e-50	3.95317e-06	0.628085	0.449	0.41	0.14469
RMST	3.18438e-36	-0.534112	0.334	0.586	1.16552e-31	0.0776461	0.0539565	0.016	0.009	1	0.330462	0.0600922	0.016	0.012	1	0.0710093	0.0952854	0.015	0.004	1	0.905834	-0.0117764	0.004	0.005	1	0.862035	0.0172138	0.006	0.007	1
MOB3B	3.57046e-36	0.832757	0.386	0.194	1.30682e-31	4.76126e-11	-0.0904088	0.821	0.969	1.74267e-06	9.07022e-12	-0.0777472	0.773	0.941	3.31979e-07	0.000671357	0.428612	0.283	0.212	1	1.63484e-17	-0.210313	0.492	0.572	5.98366e-13	0.460186	0.271604	0.313	0.339	1
CRYAB	3.85174e-36	1.03687	0.489	0.311	1.40978e-31	2.05923e-21	0.582078	0.381	0.269	7.53701e-17	1.22846e-26	0.623839	0.371	0.251	4.4963e-22	2.76512e-08	0.447088	0.371	0.231	0.00101206	0.000554508	-0.0193943	0.698	0.647	1	4.46548e-16	0.984305	0.307	0.154	1.63441e-11
PLAAT3	4.0107e-36	0.807307	0.385	0.192	1.46796e-31	3.3947e-14	0.401657	0.155	0.077	1.24249e-09	1.03621e-19	0.43578	0.151	0.067	3.79265e-15	0.000272082	0.416775	0.271	0.193	1	0.979953	0.051038	0.513	0.548	1	9.20547e-10	0.497596	0.185	0.086	3.36929e-05
FGD4	4.09048e-36	-0.520823	0.364	0.619	1.49716e-31	3.87706e-10	0.173146	0.397	0.617	1.41904e-05	6.06869e-13	0.154309	0.424	0.665	2.2212e-08	4.45859e-15	-0.600701	0.532	0.726	1.63189e-10	6.69451e-10	-0.103571	0.069	0.098	2.45026e-05	0.000629516	-0.0492855	0.093	0.15	1
FGD6	5.2866e-36	-0.534127	0.275	0.512	1.93495e-31	0.210974	0.0259696	0.049	0.059	1	0.000190977	0.0320937	0.049	0.078	1	0.208103	0.0202919	0.045	0.06	1	0.680264	0.00323745	0.01	0.011	1	0.743172	0.0174534	0.019	0.022	1
TMEM232	8.77142e-36	-0.536764	0.362	0.615	3.21043e-31	2.07905e-47	-0.300283	0.572	0.852	7.60955e-43	6.84459e-63	-0.296924	0.483	0.799	2.50519e-58	0.292431	0.128611	0.114	0.098	1	1.93687e-05	-0.0609437	0.122	0.15	0.708915	9.87798e-05	-0.0694676	0.169	0.258	1
AL160272.1	1.45901e-35	-0.614968	0.278	0.51	5.34013e-31	0.193453	0.0255832	0.014	0.02	1	0.275157	0.0863148	0.022	0.018	1	8.10812e-08	-0.459597	0.082	0.175	0.00296765	5.17201e-32	-0.237776	0.027	0.069	1.89301e-27	0.221729	-0.0605222	0.033	0.044	1
SRGAP2	1.60543e-35	0.620995	0.186	0.04	5.87603e-31	8.0282e-27	-0.0187302	0.425	0.7	2.9384e-22	1.90242e-14	0.0848363	0.389	0.611	6.96304e-10	7.18025e-08	-0.313116	0.824	0.879	0.00262804	1.05492e-05	0.296029	0.125	0.105	0.38611	5.158e-05	0.0258578	0.213	0.327	1
TULP4	1.69034e-35	0.838774	0.404	0.216	6.18682e-31	6.72265e-18	-0.0287894	0.577	0.831	2.46056e-13	2.8193e-18	0.0302402	0.526	0.787	1.03189e-13	0.157809	0.176926	0.278	0.252	1	0.158934	-0.0335701	0.515	0.56	1	0.80979	0.285435	0.345	0.398	1
C2orf72	2.00512e-35	-0.505937	0.342	0.588	7.33892e-31	1.98362e-06	0.0226426	0.078	0.132	0.0726026	0.0740309	0.0747361	0.071	0.09	1	0.00262771	0.11461	0.035	0.008	1	0.0603547	0.0998008	0.059	0.052	1	0.24738	0.149655	0.16	0.191	1
MATN2	2.6429e-35	0.568193	0.175	0.036	9.67326e-31	0.0286276	0.156392	0.065	0.049	1	0.00336973	0.182359	0.063	0.045	1	6.82064e-07	0.433798	0.133	0.052	0.0249642	0.365358	-0.0189839	0.259	0.274	1	0.000796847	0.0538162	0.323	0.455	1
SLC35F3	3.23225e-35	1.10828	0.216	0.063	1.18304e-30	4.39892e-282	-1.00578	0.961	0.999	1.61005e-277	5.68232e-293	-1.02487	0.945	0.998	2.07979e-293	2.0605e-07	0.781862	0.121	0.04	0.00754165	6.44774e-05	0.489648	0.079	0.064	1	0.00306415	0.0285642	0.378	0.496	1
AL392023.2	3.66648e-35	0.469949	0.149	0.021	1.34197e-30	0.0194742	0.18075	0.059	0.043	1	3.26306e-07	0.203931	0.055	0.024	0.0119431	7.18397e-05	0.279139	0.098	0.04	1	0.00164087	-0.0800273	0.185	0.208	1	1.56074e-23	-0.55521	0.414	0.697	5.71245e-19
PPM1H	3.70489e-35	0.845019	0.363	0.172	1.35603e-30	2.63971e-08	0.183446	0.421	0.618	0.000966161	2.58231e-14	0.165784	0.366	0.589	9.45151e-10	0.000480447	0.33968	0.232	0.156	1	0.000519997	-0.0701315	0.515	0.561	1	0.311085	0.42605	0.223	0.23	1
PDE8A	3.85604e-35	1.02209	0.576	0.457	1.41135e-30	0.000107274	0.406439	0.443	0.622	1	0.00256531	0.442461	0.397	0.561	1	0.000460954	0.390849	0.444	0.38	1	0.0563477	0.0403015	0.754	0.77	1	0.0500726	0.493445	0.426	0.469	1
TMCC3	4.79525e-35	0.469887	0.157	0.026	1.75511e-30	0.130341	0.11223	0.05	0.04	1	0.000244848	0.179302	0.058	0.035	1	0.134867	-0.206235	0.273	0.308	1	0.0506243	-0.0250022	0.225	0.246	1	0.722798	0.0851322	0.149	0.149	1
MEIS2	5.35952e-35	-0.449715	0.737	0.907	1.96164e-30	1.77749e-132	-0.548533	0.922	0.997	6.50577e-128	2.82159e-177	-0.624919	0.906	0.993	1.03273e-172	9.75232e-12	0.82205	0.223	0.087	3.56945e-07	0.318482	0.0363887	0.398	0.425	1	5.94341e-06	-0.114197	0.556	0.742	0.217535
PRKD1	5.40714e-35	-0.508755	0.538	0.77	1.97907e-30	9.82542e-43	-0.30008	0.647	0.897	3.5962e-38	2.45086e-106	-0.538224	0.636	0.931	8.9704e-102	0.00140883	0.369093	0.132	0.079	1	6.74979e-36	-0.402669	0.227	0.322	2.47049e-31	6.74978e-11	-0.293405	0.562	0.761	2.47049e-06
GAB1	5.53007e-35	0.8402	0.632	0.512	2.02406e-30	6.42638e-13	0.778	0.206	0.134	2.35212e-08	3.91679e-25	0.91192	0.214	0.111	1.43358e-20	0.00196639	0.267452	0.443	0.37	1	1.37017e-18	-0.174066	0.737	0.803	5.01496e-14	0.00263923	0.0121121	0.531	0.706	1
HIP1	5.67786e-35	0.850803	0.41	0.215	2.07815e-30	0.00237647	0.203323	0.195	0.262	1	0.682858	0.295379	0.19	0.218	1	0.000164306	0.300766	0.26	0.173	1	5.3795e-15	-0.291444	0.554	0.634	1.96895e-10	0.581324	0.186626	0.573	0.672	1
LARP6	6.69476e-35	0.566782	0.222	0.063	2.45035e-30	0.0001511	0.277365	0.31	0.291	1	0.514146	0.257297	0.256	0.291	1	0.000192288	0.312773	0.145	0.081	1	0.00294931	0.160673	0.326	0.32	1	0.000180412	0.314819	0.128	0.075	1
UTRN	6.70456e-35	-0.564778	0.393	0.634	2.45394e-30	2.83625e-32	-0.116627	0.383	0.654	1.03809e-27	4.68623e-91	-0.514293	0.58	0.882	1.71521e-86	1.49318e-07	-0.416883	0.272	0.416	0.00546518	6.5661e-05	0.138108	0.018	0.01	1	1.04095e-17	-0.378013	0.26	0.482	3.81e-13
FGF2	7.0922e-35	-0.456928	0.271	0.512	2.59582e-30	0.399711	0.054637	0.021	0.025	1	0.313642	0.0572293	0.021	0.016	1	0.927016	0.0792408	0.034	0.033	1	0.000554071	-0.0171656	0.013	0.02	1	1.4761e-07	-0.102281	0.099	0.194	0.00540268
AGTPBP1	1.04333e-34	0.840278	0.419	0.228	3.81869e-30	3.55024e-05	0.246386	0.512	0.723	1	0.00104188	0.335598	0.474	0.677	1	0.365998	0.133223	0.311	0.291	1	7.03837e-29	-0.283205	0.5	0.599	2.57611e-24	0.0653256	0.194583	0.317	0.422	1
COLGALT2	1.16708e-34	0.779894	0.379	0.186	4.27163e-30	0.00108822	0.322328	0.126	0.098	1	5.36427e-06	0.388313	0.127	0.091	0.196338	1.12091e-07	0.468158	0.217	0.106	0.00410263	0.244524	-0.0324211	0.497	0.53	1	0.0238749	0.0798277	0.384	0.51	1
MERTK	1.31463e-34	-0.518301	0.312	0.549	4.81168e-30	7.45853e-45	-0.192749	0.365	0.674	2.7299e-40	2.10836e-60	-0.184891	0.314	0.628	7.71682e-56	1.61063e-05	-0.338015	0.515	0.626	0.589505	3.60441e-06	0.128618	0.012	0.005	0.131925	0.26671	0.130385	0.057	0.072	1
EYA2	1.33301e-34	-0.49074	0.302	0.548	4.87895e-30	0.859184	0.0370793	0.028	0.028	1	0.871852	0.0481149	0.021	0.023	1	0.0102436	-0.258872	0.019	0.042	1	0.000374694	0.0476661	0.006	0.002	1	1.75901e-07	-0.104735	0.195	0.327	0.00643814
DCHS2	1.62347e-34	-0.582366	0.127	0.329	5.94206e-30	1.86405e-36	-0.126918	0.051	0.182	6.82259e-32	3.46827e-08	0.0120368	0.02	0.049	0.00126942	0.0356025	0.0486648	0.009	0	1	0.169057	0.0143848	0.004	0.003	1	0.138175	0.00707577	0.027	0.04	1
GPR158	1.66374e-34	0.782552	0.191	0.045	6.08947e-30	2.99215e-37	-0.246532	0.873	0.994	1.09516e-32	3.51181e-61	-0.305004	0.849	0.98	1.28536e-56	1.74057e-06	0.536019	0.107	0.035	0.0637067	0.000615103	0.229064	0.133	0.117	1	1.52451e-10	-0.312884	0.555	0.772	5.57985e-06
DAAM1	1.85743e-34	-0.525147	0.341	0.585	6.79838e-30	1.88233e-20	-0.00148262	0.336	0.553	6.88953e-16	3.93143e-17	0.055656	0.298	0.488	1.43894e-12	0.0269636	-0.212654	0.184	0.231	1	0.0275256	-0.0317229	0.056	0.065	1	2.22542e-06	-0.01935	0.203	0.327	0.0814527
PRR5L	1.94459e-34	0.645734	0.27	0.095	7.11741e-30	5.15833e-14	0.338974	0.079	0.022	1.888e-09	5.39552e-17	0.354735	0.08	0.021	1.97482e-12	0.0014704	0.329385	0.159	0.102	1	3.78836e-16	-0.18543	0.377	0.458	1.38658e-11	0.199007	0.0718237	0.163	0.197	1
KIF6	2.01379e-34	0.77381	0.351	0.161	7.37068e-30	5.26138e-08	0.208712	0.19	0.295	0.00192572	1.15411e-08	0.197674	0.162	0.256	0.000422416	5.39162e-08	0.471244	0.207	0.096	0.00197339	7.58529e-24	-0.289433	0.447	0.542	2.77629e-19	1.87071e-05	0.361413	0.123	0.063	0.6847
ANKS1B	2.38445e-34	0.82159	0.719	0.658	8.72733e-30	6.15934e-218	-0.632393	0.99	0.999	2.25438e-213	6.54749e-293	-0.690075	0.984	1	2.39645e-294	1.12701e-17	1.00656	0.409	0.202	4.12496e-13	1.18196e-11	0.128787	0.792	0.786	4.3261e-07	0.00153682	-0.136792	0.926	0.963	1
POU2F1	2.81154e-34	-0.488191	0.588	0.791	1.02905e-29	5.6783e-41	-0.192496	0.604	0.886	2.07831e-36	6.73466e-52	-0.230237	0.544	0.842	2.46495e-47	0.0431406	-0.166544	0.353	0.405	1	1.15803e-13	-0.15388	0.316	0.388	4.23852e-09	8.32817e-08	-0.111238	0.422	0.638	0.00304819
RASSF2	2.89951e-34	0.446589	0.155	0.026	1.06125e-29	0.000338915	0.14781	0.047	0.024	1	6.66294e-08	0.183174	0.05	0.019	0.0024387	0.963143	0.0773908	0.198	0.204	1	0.319474	0.0926198	0.222	0.24	1	0.139002	0.0880671	0.231	0.279	1
AL136366.1	2.94511e-34	-0.569642	0.183	0.396	1.07794e-29	0.0357192	0.0424699	0.008	0.003	1	0.286873	0.0270894	0.007	0.005	1	0.304282	0.0315922	0.012	0.006	1	0.554601	-0.0135261	0.018	0.02	1	0.0664408	0.0757374	0.091	0.123	1
TPD52	3.22973e-34	0.536023	0.213	0.059	1.18211e-29	0.000894986	0.144823	0.474	0.659	1	0.0126727	0.21741	0.43	0.6	1	0.882157	-0.0575627	0.206	0.21	1	2.36568e-13	-0.134788	0.294	0.362	8.65863e-09	0.00614235	0.056707	0.279	0.374	1
MGLL	3.3811e-34	-0.431076	0.387	0.635	1.23751e-29	5.86768e-15	0.0116188	0.326	0.52	2.14763e-10	1.19115e-17	0.0475829	0.282	0.468	4.35973e-13	1.58029e-06	-0.43123	0.136	0.235	0.0578401	0.292158	0.0728855	0.053	0.05	1	0.00118884	0.0121727	0.198	0.286	1
RHOJ	3.5287e-34	-0.489071	0.306	0.54	1.29154e-29	0.866786	0.0402141	0.011	0.011	1	0.589988	0.0304363	0.009	0.007	1	0.0790274	0.0423809	0.006	0	1	0.198524	0.0128552	0.003	0.002	1	0.0377565	0.0340558	0.068	0.098	1
CEP112	4.37112e-34	-0.535505	0.246	0.476	1.59987e-29	4.70205e-94	-0.438009	0.211	0.558	1.721e-89	1.03944e-41	-0.120339	0.094	0.252	3.80446e-37	0.174133	-0.0761721	0.018	0.029	1	0.000154814	-0.0235795	0.015	0.024	1	0.000119371	-0.11296	0.075	0.134	1
ANO3	4.73515e-34	1.02656	0.215	0.063	1.73311e-29	1.53374e-05	-0.0837886	0.945	0.997	0.561362	1.99557e-12	-0.118231	0.937	0.993	7.304e-08	2.7015e-08	0.665751	0.131	0.04	0.000988777	4.16686e-30	0.593599	0.105	0.054	1.52511e-25	0.27505	0.388317	0.211	0.206	1
DOCK5	4.85966e-34	0.867524	0.565	0.427	1.77868e-29	7.34064e-23	0.765352	0.176	0.072	2.68675e-18	5.46276e-40	0.864863	0.193	0.058	1.99942e-35	8.40493e-10	0.604134	0.343	0.189	3.07629e-05	5.87442e-42	-0.284053	0.735	0.82	2.1501e-37	4.47164e-07	0.635056	0.339	0.264	0.0163667
RPS15	5.25874e-34	0.837711	0.549	0.356	1.92475e-29	1.73687e-104	0.846939	0.755	0.51	6.35712e-100	5.25801e-145	1.04801	0.725	0.458	1.92448e-140	5.69431e-05	0.405302	0.464	0.387	1	2.34443e-27	0.387368	0.479	0.423	8.58085e-23	6.62501e-08	0.767835	0.414	0.348	0.00242482
SHTN1	5.27288e-34	0.795128	0.68	0.639	1.92993e-29	0.787787	0.506674	0.574	0.733	1	0.417406	0.616538	0.492	0.633	1	0.08264	-0.13938	0.622	0.703	1	1.13679e-37	-0.210627	0.84	0.891	4.16076e-33	9.31996e-06	0.8616	0.312	0.26	0.34112
AC009879.4	5.32907e-34	-0.528792	0.2	0.423	1.95049e-29	0.00185562	0.00670015	0.022	0.04	1	5.06235e-05	0.0294389	0.022	0.043	1	0.950873	0.0120725	0.01	0.01	1	0.0229529	-0.0126209	0.008	0.012	1	0.474295	0.0301139	0.013	0.01	1
TMEM132C	6.2211e-34	-0.629717	0.514	0.726	2.27698e-29	0.00717272	0.196461	0.058	0.04	1	0.0239642	0.165703	0.056	0.043	1	0.0400827	0.181126	0.087	0.058	1	1.86361e-39	-0.396344	0.152	0.24	6.821e-35	0.000561733	-0.0501039	0.601	0.78	1
LINC01138	6.81011e-34	-0.531284	0.314	0.546	2.49257e-29	0.000966862	0.0404157	0.059	0.09	1	0.00119803	0.0571817	0.051	0.078	1	0.0209527	0.209638	0.078	0.046	1	0.0145638	-0.0315695	0.054	0.064	1	1.64863e-07	-0.0735098	0.202	0.337	0.00603415
RPS27	6.94637e-34	0.642623	0.643	0.433	2.54244e-29	9.30098e-111	0.43414	0.891	0.709	3.40425e-106	3.19302e-128	0.654093	0.845	0.664	1.16868e-123	1.32108e-06	0.392039	0.544	0.435	0.0483529	3.34695e-16	0.327685	0.484	0.45	1.22502e-11	3.47095e-10	0.830541	0.398	0.314	1.2704e-05
CDHR3	8.45378e-34	-0.427971	0.393	0.641	3.09417e-29	9.13095e-75	-0.375679	0.542	0.881	3.34202e-70	7.84302e-77	-0.365253	0.499	0.839	2.87062e-72	0.443323	0.0856417	0.055	0.046	1	0.152742	0.072872	0.016	0.013	1	0.527546	0.0503218	0.017	0.014	1
LINC00877	9.80469e-34	0.474083	0.17	0.034	3.58862e-29	0.000477393	0.144479	0.06	0.036	1	0.124791	0.162057	0.056	0.048	1	3.82893e-05	0.353769	0.132	0.064	1	0.82051	-0.0132996	0.26	0.267	1	0.0105109	0.168373	0.06	0.034	1
ACSS1	1.02102e-33	-0.407821	0.478	0.73	3.73702e-29	0.0875538	0.0671598	0.024	0.016	1	0.0205908	0.0942174	0.031	0.02	1	0.194079	-0.0153498	0.142	0.168	1	0.154428	0.00112297	0.106	0.115	1	0.156824	0.0966587	0.128	0.157	1
PPFIBP1	1.02138e-33	0.470186	0.157	0.028	3.73836e-29	0.00322956	0.147448	0.199	0.264	1	2.05415e-06	0.111651	0.182	0.266	0.0751838	0.0522982	0.129833	0.105	0.075	1	9.17865e-24	-0.259498	0.216	0.295	3.35948e-19	2.75188e-06	-0.0334733	0.256	0.393	0.100721
CD55	1.11113e-33	0.473509	0.16	0.029	4.06686e-29	1.39156e-05	0.231833	0.093	0.057	0.509325	0.00224351	0.192322	0.076	0.056	1	0.0030163	0.289749	0.152	0.1	1	2.05157e-06	-0.0618409	0.227	0.269	0.0750896	0.0283804	0.215544	0.077	0.052	1
MAL	1.17792e-33	0.818395	0.394	0.211	4.31129e-29	3.74112e-16	0.390497	0.125	0.048	1.36929e-11	3.81029e-19	0.39496	0.124	0.046	1.3946e-14	1.68853e-09	0.612203	0.223	0.098	6.18018e-05	4.16782e-26	0.30899	0.552	0.511	1.52547e-21	3.17078e-06	0.498393	0.165	0.094	0.116054
STOM	1.37316e-33	-0.554419	0.158	0.367	5.0259e-29	0.00923673	0.0231137	0.039	0.059	1	9.14135e-05	0.0219972	0.035	0.06	1	0.00164815	-0.206796	0.097	0.152	1	0.0531298	0.00284307	0.011	0.015	1	0.536343	0.019012	0.016	0.02	1
YPEL2	1.6586e-33	0.711696	0.295	0.122	6.07064e-29	9.72384e-11	0.0910089	0.405	0.613	3.55902e-06	5.91437e-13	0.0876168	0.372	0.579	2.16472e-08	0.637483	0.203798	0.293	0.293	1	0.00354792	-0.0057271	0.374	0.419	1	7.82729e-05	0.417046	0.154	0.096	1
AATK	1.92128e-33	0.886005	0.413	0.229	7.03206e-29	0.135874	0.223815	0.347	0.44	1	0.0307957	0.256632	0.31	0.411	1	5.3117e-08	0.46356	0.24	0.123	0.00194414	1.45474e-18	0.321237	0.604	0.598	5.32448e-14	1.87106e-06	0.480958	0.245	0.165	0.0684827
DAPK1	2.25332e-33	-0.476324	0.254	0.486	8.24737e-29	5.43919e-58	-0.351696	0.684	0.928	1.9908e-53	2.32857e-66	-0.354983	0.642	0.903	8.5228e-62	0.0183458	0.316563	0.064	0.035	1	1.74925e-08	0.136363	0.021	0.009	0.000640244	0.321984	0.17826	0.037	0.029	1
NADK2	2.54994e-33	-0.49743	0.249	0.475	9.33302e-29	1.63737e-16	0.0211944	0.134	0.26	5.99293e-12	2.00566e-23	0.0139798	0.111	0.237	7.3409e-19	0.800012	-0.0261664	0.065	0.069	1	3.5382e-08	-0.0841214	0.054	0.077	0.00129502	3.62421e-07	-0.0338245	0.095	0.186	0.013265
ID4	2.69016e-33	-0.517989	0.374	0.618	9.84626e-29	0.93734	0.147624	0.147	0.16	1	0.846771	0.145191	0.145	0.159	1	0.0661932	0.0292999	0.025	0.01	1	7.24538e-05	0.0988274	0.019	0.011	1	0.71304	0.0417552	0.014	0.012	1
PALLD	3.8046e-33	-0.456455	0.396	0.644	1.39252e-28	2.30789e-12	0.0358726	0.129	0.232	8.44711e-08	2.49091e-06	0.138012	0.122	0.187	0.0911697	0.811082	0.021281	0.043	0.046	1	0.509839	0.032429	0.022	0.023	1	1.07717e-24	-0.453483	0.404	0.709	3.94257e-20
EMX2	7.9454e-33	-0.501175	0.198	0.42	2.9081e-28	0.883874	0.0274894	0.008	0.008	1	0.941573	0.028587	0.007	0.007	1	0.350298	0.0437109	0.005	0.002	1	0.605083	0.0165812	0.005	0.005	1	0.899472	0.0191864	0.01	0.011	1
MAGI3	8.90089e-33	-0.509058	0.287	0.519	3.25782e-28	4.21222e-46	-0.190232	0.293	0.573	1.54172e-41	1.43118e-39	-0.0904358	0.221	0.443	5.23825e-35	0.075702	-0.0828701	0.122	0.156	1	0.430604	0.027732	0.018	0.016	1	9.03796e-19	-0.415652	0.25	0.473	3.30798e-14
WWC1	8.97068e-33	-0.494041	0.393	0.631	3.28336e-28	1.19757e-49	-0.231278	0.399	0.732	4.38321e-45	2.98938e-43	-0.164003	0.398	0.698	1.09414e-38	0.248696	0.047616	0.016	0.008	1	0.00535327	0.0692051	0.015	0.01	1	0.291191	0.139055	0.084	0.102	1
CTDSPL	9.25227e-33	-0.478889	0.345	0.581	3.38642e-28	1.32136e-40	-0.245263	0.635	0.902	4.8363e-36	5.91568e-53	-0.265032	0.589	0.891	2.1652e-48	0.00318074	0.182462	0.075	0.035	1	0.0415708	0.104433	0.017	0.013	1	9.04427e-10	-0.164429	0.245	0.411	3.31029e-05
PTMA	9.34591e-33	0.853156	0.576	0.43	3.4207e-28	1.64956e-66	0.880191	0.67	0.557	6.03754e-62	1.12622e-90	0.971038	0.652	0.528	4.12208e-86	2.07697e-05	0.476125	0.457	0.378	0.76019	0.00196243	0.0937318	0.647	0.651	1	0.723424	0.325341	0.445	0.534	1
PLXDC2	9.89272e-33	0.82361	0.653	0.541	3.62084e-28	2.26148e-34	-0.0980052	0.666	0.912	8.27725e-30	1.97727e-35	-0.0464935	0.592	0.859	7.23699e-31	8.33824e-29	-0.582083	0.963	0.975	3.05188e-24	0.0506428	-0.107989	0.686	0.704	1	0.272682	0.318965	0.386	0.414	1
SESN3	1.06215e-32	-0.493189	0.355	0.581	3.88757e-28	7.98334e-13	-0.0747054	0.661	0.874	2.92198e-08	1.13426e-27	-0.152049	0.588	0.846	4.15149e-23	0.0758321	-0.263845	0.214	0.249	1	0.466932	0.0931743	0.06	0.058	1	0.00915301	0.140496	0.198	0.273	1
MTSS1	1.0868e-32	0.682746	0.258	0.093	3.97781e-28	5.37892e-26	-0.0613087	0.407	0.67	1.96874e-21	4.8206e-18	0.058363	0.38	0.614	1.76439e-13	0.000645755	-0.437851	0.467	0.536	1	0.000234777	-0.0278616	0.267	0.306	1	1.51386e-08	-0.198157	0.626	0.828	0.000554087
HIF3A	1.32976e-32	-0.389494	0.463	0.725	4.86705e-28	0.019029	0.0429101	0.018	0.031	1	0.640859	0.0504628	0.025	0.028	1	0.0175956	0.0907715	0.02	0.004	1	0.00281946	0.0356248	0.007	0.003	1	5.16922e-06	-0.006849	0.195	0.309	0.189199
ITPR2	1.39891e-32	-0.42345	0.719	0.884	5.12014e-28	3.50255e-11	0.482931	0.112	0.052	1.28197e-06	1.43947e-16	0.525631	0.123	0.053	5.26862e-12	3.45014e-19	-0.503418	0.856	0.944	1.26279e-14	8.37414e-24	-0.230326	0.243	0.325	3.06502e-19	7.21954e-16	-0.375113	0.609	0.844	2.64242e-11
DUSP10	1.47884e-32	0.392579	0.145	0.023	5.41271e-28	1.70223e-09	0.135631	0.041	0.008	6.23032e-05	1.05346e-08	0.131099	0.04	0.01	0.000385578	0.785561	0.0173942	0.091	0.096	1	0.00229461	-0.018551	0.186	0.212	1	0.00150289	-0.0236515	0.113	0.169	1
SAMD12	1.61016e-32	0.841642	0.425	0.24	5.89336e-28	3.76705e-70	-0.390072	0.827	0.982	1.37878e-65	2.58212e-86	-0.401018	0.784	0.968	9.45082e-82	0.587682	-0.0557084	0.307	0.322	1	0.128388	0.0113599	0.491	0.491	1	0.545232	0.152176	0.303	0.351	1
UBA6-AS1	1.64313e-32	-0.670956	0.339	0.552	6.01403e-28	1.28899e-65	-0.420973	0.509	0.822	4.71784e-61	3.76941e-93	-0.423763	0.421	0.794	1.37964e-88	0.566625	0.000174843	0.136	0.125	1	0.00271562	-0.0459374	0.178	0.202	1	0.00010298	-0.0812924	0.314	0.443	1
LUCAT1	2.08428e-32	-0.483233	0.184	0.397	7.62868e-28	0.015431	0.0527838	0.041	0.059	1	0.0103689	0.0428352	0.031	0.046	1	0.123634	0.0453377	0.025	0.012	1	0.0449126	0.017984	0.013	0.01	1	0.044892	-0.0202075	0.003	0.011	1
ASTN1	2.67147e-32	-0.500622	0.379	0.613	9.77784e-28	1.49936e-64	-0.332454	0.582	0.874	5.48781e-60	1.46044e-69	-0.336544	0.519	0.825	5.34537e-65	6.19248e-10	0.796774	0.133	0.033	2.26651e-05	3.99111e-05	0.0129832	0.046	0.062	1	2.02427e-16	-0.401198	0.476	0.738	7.40904e-12
GRID2	2.70256e-32	-0.631213	0.793	0.885	9.89166e-28	2.23988e-119	-0.501476	0.979	0.999	8.19818e-115	1.11854e-209	-0.651824	0.97	0.999	4.09395e-205	1.49494e-12	0.327559	0.665	0.443	5.47163e-08	8.54407e-213	-1.05941	0.215	0.458	3.12721e-208	1.96663e-29	-0.4333	0.943	0.978	7.19807e-25
FRMPD2	2.8642e-32	-0.518299	0.21	0.426	1.04833e-27	0.272329	0.0198017	0.007	0.004	1	0.892552	0.0145006	0.004	0.004	1	0.104062	0.0204388	0.005	0	1	0.00177464	0.0163179	0.003	0.001	1	0.669179	-0.00304731	0.01	0.008	1
CELF2	2.91559e-32	-0.429409	0.754	0.909	1.06714e-27	1.22705e-193	-0.620398	0.969	1	4.49113e-189	2.68993e-274	-0.690294	0.964	0.999	9.84541e-270	6.10846e-08	-0.377078	0.714	0.796	0.00223576	1.64291e-34	0.753933	0.09	0.04	6.01322e-30	0.0475341	0.0978127	0.522	0.682	1
TLK1	2.99615e-32	-0.433993	0.369	0.605	1.09662e-27	2.34741e-55	-0.300881	0.584	0.886	8.59177e-51	4.02657e-67	-0.302686	0.501	0.831	1.47376e-62	0.241611	-0.0194247	0.247	0.283	1	0.271275	0.0115661	0.096	0.103	1	6.58251e-15	-0.301741	0.23	0.429	2.40926e-10
AL445259.1	3.11185e-32	-0.443061	0.1	0.284	1.13897e-27	0.740505	0.00268776	0	0.001	1	0.313683	0.0045544	0.002	0.003	1	0.251013	0.0252604	0.003	0	1	0.861678	-0.000567997	0.001	0	1	0.248455	-0.00258382	0	0.001	1
GRAMD1B	3.59829e-32	-0.453807	0.265	0.492	1.31701e-27	1.86392e-48	-0.207187	0.315	0.618	6.82214e-44	7.07051e-45	-0.172915	0.336	0.62	2.58788e-40	0.0284009	-0.0862694	0.215	0.274	1	0.0135059	0.0642671	0.014	0.01	1	0.000177743	0.0448573	0.258	0.384	1
CACNA1E	3.85308e-32	0.687546	0.177	0.041	1.41027e-27	1.86419e-61	-0.355722	0.864	0.992	6.82313e-57	1.99419e-79	-0.377649	0.845	0.988	7.29893e-75	3.67078e-05	0.360488	0.098	0.037	1	4.57983e-22	0.394562	0.133	0.084	1.67626e-17	0.947758	0.357019	0.258	0.296	1
FRY	3.86076e-32	0.723784	0.254	0.091	1.41308e-27	9.7818e-63	-0.374468	0.783	0.978	3.58024e-58	3.64618e-60	-0.340634	0.761	0.957	1.33454e-55	4.82977e-06	0.482868	0.153	0.073	0.176774	0.107341	0.123414	0.257	0.254	1	9.09372e-06	-0.113215	0.496	0.683	0.332839
FHOD3	4.0268e-32	-0.548301	0.231	0.446	1.47385e-27	0.000100113	-0.0201211	0.094	0.137	1	1.72745e-21	-0.0714101	0.077	0.174	6.32262e-17	0.469268	0.0418955	0.017	0.012	1	1.40059e-05	-0.0316282	0.016	0.026	0.512629	1.13243e-10	-0.16263	0.289	0.478	4.14481e-06
AC093535.1	4.13207e-32	-0.558955	0.186	0.388	1.51238e-27	0.286521	0.101333	0.025	0.02	1	0.810648	0.0851706	0.025	0.024	1	0.723777	0.095237	0.049	0.046	1	0.0799818	0.0695648	0.086	0.097	1	4.57e-05	0.0719349	0.118	0.201	1
ARHGAP22	4.16557e-32	0.586041	0.222	0.068	1.52464e-27	1.46865e-13	0.0750417	0.142	0.257	5.37541e-09	4.2783e-10	0.130498	0.125	0.211	1.5659e-05	1.31021e-06	-0.309398	0.674	0.786	0.0479549	0.919084	0.0305092	0.208	0.213	1	0.215017	0.127998	0.39	0.484	1
MT-ND5	4.54969e-32	0.807817	0.725	0.602	1.66523e-27	3.21539e-10	0.446189	0.845	0.925	1.17686e-05	5.96843e-25	0.532934	0.847	0.903	2.1845e-20	2.42704e-18	0.839727	0.58	0.385	8.88322e-14	6.39326e-112	0.731205	0.581	0.434	2.34e-107	7.14271e-08	0.71309	0.605	0.623	0.0026143
ATP1B2	4.85426e-32	-0.441163	0.48	0.721	1.77671e-27	0.66611	0.114677	0.038	0.042	1	0.78532	0.0907823	0.033	0.032	1	0.252383	0.0741021	0.031	0.021	1	0.224156	0.0229965	0.019	0.021	1	2.07048e-07	-0.129639	0.161	0.279	0.00757817
BCAR3	5.30744e-32	-0.421293	0.325	0.554	1.94257e-27	6.66448e-08	0.0459687	0.144	0.228	0.00243926	1.90624e-07	0.0697726	0.131	0.201	0.00697701	0.0422426	-0.0851798	0.24	0.295	1	0.378657	0.0289279	0.017	0.019	1	0.481102	0.00536239	0.032	0.038	1
REPS1	5.49859e-32	-0.460788	0.432	0.66	2.01254e-27	7.26828e-30	-0.0567355	0.419	0.696	2.66026e-25	1.07555e-43	-0.0904573	0.35	0.655	3.93661e-39	0.0751214	-0.162793	0.176	0.212	1	0.00196293	-0.00633496	0.16	0.183	1	1.2297e-11	-0.178331	0.259	0.448	4.50082e-07
WIF1	5.61574e-32	-0.508116	0.408	0.642	2.05542e-27	0.662772	0.0620952	0.023	0.026	1	0.648389	0.0639923	0.026	0.024	1	0.162421	-0.00996624	0.015	0.006	1	0.434838	0.00025621	0.008	0.01	1	0.182698	0.00939749	0.008	0.015	1
MSRB3	5.70046e-32	-0.512986	0.201	0.415	2.08643e-27	0.0118971	0.153967	0.168	0.22	1	1.57253e-05	0.153408	0.147	0.216	0.575563	0.735786	0.0313809	0.015	0.012	1	0.000126744	-0.0163798	0.008	0.015	1	0.0103068	0.0773917	0.087	0.131	1
BICC1	6.09352e-32	-0.492074	0.249	0.479	2.23029e-27	3.71079e-31	-0.0803665	0.123	0.288	1.35819e-26	4.62635e-29	-0.035505	0.116	0.258	1.69329e-24	0.0892383	0.0913658	0.02	0.008	1	0.0630431	-0.0309383	0.008	0.011	1	0.00414161	-0.0736814	0.052	0.089	1
VIM	6.93085e-32	-0.552917	0.193	0.402	2.53676e-27	0.833714	0.0629811	0.045	0.044	1	0.523966	0.0935539	0.032	0.029	1	0.375966	0.0209803	0.013	0.019	1	0.0214102	-0.00613469	0.015	0.02	1	0.300348	0.0766967	0.019	0.027	1
NENF	7.16822e-32	0.779901	0.331	0.153	2.62364e-27	9.24154e-70	0.805686	0.612	0.427	3.3825e-65	8.83572e-85	0.838907	0.586	0.39	3.23396e-80	2.3142e-05	0.40653	0.219	0.133	0.847019	3.22617e-31	0.413928	0.437	0.377	1.18081e-26	0.002655	0.541385	0.275	0.242	1
ELOVL2	9.06325e-32	-0.479252	0.172	0.377	3.31724e-27	1.1184e-05	0.0276112	0.08	0.13	0.409346	0.000427136	0.0310201	0.064	0.095	1	0.158113	0.0285553	0.008	0.002	1	0.833933	0.0159786	0.004	0.004	1	0.0234743	0.027525	0.01	0.001	1
ABCG1	1.10129e-31	0.58466	0.246	0.086	4.03084e-27	1.31858e-14	0.077267	0.144	0.263	4.82615e-10	1.2692e-09	0.129076	0.142	0.232	4.64538e-05	0.0183729	-0.14626	0.193	0.243	1	4.04227e-07	-0.118888	0.29	0.341	0.0147951	0.0140144	0.0448968	0.209	0.28	1
ARHGAP32	1.12199e-31	-0.462931	0.582	0.789	4.10659e-27	1.25685e-61	-0.342444	0.768	0.966	4.60021e-57	1.46839e-72	-0.351498	0.734	0.958	5.37446e-68	0.16859	-0.106185	0.328	0.364	1	1.09609e-12	-0.175488	0.235	0.293	4.01181e-08	2.86484e-06	-0.0815126	0.433	0.63	0.104856
ADCY5	1.12239e-31	0.665086	0.227	0.072	4.10806e-27	5.34124e-53	-0.354989	0.844	0.989	1.95495e-48	1.66475e-39	-0.275876	0.829	0.987	6.09315e-35	1.3209e-07	0.485824	0.164	0.067	0.00483464	0.256755	0.146984	0.25	0.253	1	4.37628e-05	0.445313	0.199	0.134	1
BCAT1	1.15548e-31	0.464154	0.145	0.025	4.22919e-27	1.4589e-09	0.0618328	0.296	0.447	5.33971e-05	1.00748e-26	-0.0295351	0.246	0.446	3.68748e-22	0.901075	0.00546772	0.233	0.237	1	0.749895	0.119662	0.168	0.171	1	2.53125e-07	-0.0377283	0.23	0.377	0.00926461
GNG7	1.3209e-31	0.881672	0.539	0.373	4.83462e-27	7.65809e-54	-0.496569	0.863	0.993	2.80294e-49	6.62259e-61	-0.528284	0.842	0.987	2.42394e-56	0.565555	-0.0420971	0.481	0.489	1	2.76857e-17	0.237181	0.467	0.427	1.01332e-12	0.00173585	0.332638	0.482	0.497	1
HPCA	1.60567e-31	0.797918	0.248	0.087	5.87691e-27	1.13889e-39	0.586931	0.81	0.884	4.16846e-35	7.92115e-71	0.71518	0.802	0.85	2.89922e-66	4.03606e-08	0.651602	0.194	0.085	0.00147724	3.35511e-65	0.627051	0.185	0.089	1.22801e-60	2.50929e-06	0.65305	0.183	0.113	0.0918426
GPHN	1.74531e-31	-0.407309	0.789	0.924	6.38801e-27	2.44125e-65	-0.34516	0.938	1	8.93522e-61	1.68839e-68	-0.32377	0.925	0.995	6.17969e-64	0.00803705	0.257499	0.467	0.416	1	2.76055e-06	-0.122883	0.603	0.65	0.101039	9.13362e-07	-0.197734	0.767	0.913	0.03343
RPL13A	1.77997e-31	0.861771	0.534	0.367	6.51487e-27	8.27945e-208	1.70776	0.856	0.6	3.03036e-203	6.93394e-267	1.86246	0.84	0.563	2.53789e-262	1.68616e-08	0.574301	0.553	0.439	0.00061715	6.68895e-61	0.553056	0.522	0.435	2.44822e-56	8.47665e-09	0.800437	0.494	0.454	0.000310254
FUT10	2.00153e-31	-0.542202	0.167	0.366	7.32578e-27	4.40816e-15	-0.0268441	0.083	0.174	1.61343e-10	1.24337e-27	-0.0430659	0.064	0.17	4.55088e-23	0.00725691	-0.0836581	0.09	0.137	1	0.106225	-0.0245482	0.029	0.034	1	0.528466	0.138373	0.096	0.111	1
RERG	2.13372e-31	-0.558521	0.315	0.55	7.80963e-27	9.03325e-84	-0.482591	0.774	0.984	3.30626e-79	5.19681e-111	-0.526102	0.702	0.959	1.90209e-106	0.000868372	0.197007	0.043	0.01	1	5.04002e-08	0.192985	0.022	0.011	0.0018447	0.145214	0.210867	0.055	0.041	1
YAP1	2.13524e-31	-0.497151	0.283	0.508	7.81518e-27	0.449859	0.0228644	0.018	0.022	1	0.0949036	0.0788252	0.022	0.015	1	0.157599	0.0339073	0.008	0.002	1	0.921577	0.0303915	0.003	0.003	1	0.163364	-0.0104523	0.004	0.01	1
MEIKIN	2.15448e-31	-0.577463	0.278	0.498	7.88563e-27	1.45623e-39	-0.140046	0.114	0.298	5.32996e-35	8.83613e-54	-0.16145	0.088	0.265	3.23411e-49	0.360846	0.0611516	0.026	0.019	1	0.39395	-0.000887039	0.006	0.005	1	6.65458e-05	-0.143425	0.049	0.1	1
ATP8A2	2.47186e-31	0.577558	0.145	0.026	9.04725e-27	2.43821e-67	-0.410008	0.733	0.964	8.92409e-63	2.63803e-84	-0.431534	0.706	0.944	9.65546e-80	7.90192e-06	0.34443	0.082	0.023	0.289218	7.19568e-07	0.211681	0.11	0.086	0.0263369	0.667127	0.198735	0.288	0.329	1
SMARCA2	2.73529e-31	-0.428544	0.543	0.766	1.00114e-26	1.65085e-18	-0.10555	0.621	0.855	6.04227e-14	1.62524e-18	-0.0491007	0.567	0.808	5.94854e-14	0.0719276	-0.127492	0.364	0.422	1	0.126921	0.00601976	0.191	0.206	1	7.11315e-08	-0.0497873	0.304	0.481	0.00260348
ZFHX4	2.81916e-31	-0.490881	0.556	0.764	1.03184e-26	2.42546e-23	-0.0186604	0.465	0.728	8.87742e-19	2.1178e-30	-0.0748648	0.458	0.726	7.75137e-26	3.04865e-06	0.448625	0.197	0.104	0.111584	1.24989e-12	-0.146114	0.381	0.455	4.57471e-08	3.88442e-10	-0.26107	0.498	0.717	1.42174e-05
AC009063.2	3.29056e-31	0.461085	0.147	0.026	1.20438e-26	0.00283116	0.13976	0.032	0.016	1	0.000730069	0.100013	0.028	0.013	1	0.617002	0.0105416	0.084	0.077	1	1.49349e-69	-0.48072	0.193	0.325	5.46634e-65	0.00713599	0.136153	0.062	0.034	1
ELOVL7	3.35013e-31	0.332784	0.132	0.018	1.22618e-26	1.22139e-07	0.0601712	0.186	0.283	0.00447041	5.50194e-14	0.0722524	0.157	0.272	2.01376e-09	0.000200627	0.247325	0.087	0.035	1	0.0119525	-0.00963439	0.167	0.187	1	0.947425	0.102425	0.07	0.072	1
SLC8A1	3.8349e-31	-0.518648	0.582	0.787	1.40361e-26	1.4319e-88	-0.536029	0.922	0.996	5.2409e-84	5.4312e-111	-0.576732	0.884	0.987	1.98788e-106	3.64021e-18	-0.704123	0.75	0.857	1.33235e-13	2.57829e-32	0.552798	0.061	0.021	9.43678e-28	9.39003e-17	-0.391792	0.69	0.88	3.43684e-12
SGK1	5.40294e-31	0.773282	0.524	0.37	1.97753e-26	2.69484e-49	-0.360335	0.754	0.955	9.86339e-45	4.74415e-48	-0.303667	0.715	0.941	1.73641e-43	0.00684372	0.221349	0.447	0.393	1	2.75263e-21	-0.21759	0.634	0.726	1.00749e-16	0.0866265	0.278586	0.598	0.687	1
SERPINE2	5.55341e-31	-0.427911	0.281	0.506	2.0326e-26	0.751155	0.120583	0.14	0.153	1	0.0466319	0.143657	0.106	0.093	1	0.0698306	0.0616298	0.033	0.017	1	8.14476e-05	-0.0226732	0.031	0.043	1	0.00630457	0.0315364	0.495	0.646	1
RAVER2	6.31256e-31	-0.453235	0.224	0.438	2.31046e-26	1.41887e-32	-0.102298	0.36	0.637	5.1932e-28	1.746e-38	-0.0939919	0.325	0.599	6.39053e-34	0.300953	0.0626058	0.015	0.008	1	0.0173839	0.0750348	0.009	0.005	1	8.38625e-13	-0.191706	0.134	0.286	3.06945e-08
MYO10	7.41398e-31	-0.448758	0.474	0.702	2.71359e-26	0.232209	0.155928	0.065	0.057	1	0.936094	0.125067	0.053	0.054	1	9.08976e-05	0.24309	0.12	0.056	1	0.137785	0.0342823	0.117	0.128	1	9.10212e-10	-0.17488	0.294	0.477	3.33147e-05
GNA14-AS1	8.18615e-31	-0.442829	0.101	0.285	2.99621e-26	0.00309594	0.00804649	0.005	0.015	1	0.226714	0.0291391	0.007	0.011	1	0.138002	0.0284971	0.005	0	1	0.518724	0.0134705	0.003	0.002	1	0.635307	0.0366948	0.004	0.003	1
LIPA	8.73074e-31	0.702474	0.336	0.161	3.19554e-26	0.760461	0.327202	0.297	0.352	1	0.0778259	0.301727	0.256	0.333	1	0.494067	-0.0196304	0.283	0.301	1	0.00800557	-0.00705537	0.449	0.502	1	0.208896	0.302011	0.195	0.19	1
TNRC6A	9.38582e-31	-0.361891	0.797	0.946	3.4353e-26	3.66355e-152	-0.711733	0.8	0.99	1.34089e-147	4.2529e-158	-0.678763	0.761	0.977	1.5566e-153	0.304183	0.174343	0.473	0.474	1	0.00190701	-0.0245806	0.436	0.492	1	0.00388693	-0.0742712	0.678	0.839	1
PROX1	1.03551e-30	0.383494	0.125	0.016	3.79007e-26	0.000221612	0.117185	0.045	0.022	1	9.16721e-07	0.166772	0.081	0.045	0.0335529	0.0104361	0.120332	0.102	0.062	1	1.49772e-09	-0.0897546	0.175	0.221	5.48182e-05	0.109775	0.0176412	0.122	0.153	1
DSCAM	1.06604e-30	0.72065	0.186	0.049	3.90183e-26	2.3832e-57	-0.356741	0.777	0.974	8.72276e-53	0.0252583	0.224064	0.539	0.681	1	3.16773e-20	-0.872292	0.549	0.734	1.15942e-15	9.11795e-11	0.380607	0.047	0.027	3.33726e-06	5.83941e-18	-0.288745	0.976	0.995	2.13728e-13
SEMA4D	1.16465e-30	0.710736	0.354	0.18	4.26275e-26	2.95476e-05	0.171082	0.185	0.27	1	0.0375857	0.241084	0.168	0.215	1	0.00755992	0.218444	0.37	0.318	1	0.0023445	0.125494	0.487	0.502	1	0.000511623	0.346713	0.179	0.127	1
VSTM2B	1.99744e-30	0.371487	0.128	0.018	7.31083e-26	0.107785	0.156398	0.375	0.478	1	0.000334929	0.15854	0.34	0.474	1	0.116795	0.118916	0.07	0.05	1	0.171129	-0.0174596	0.158	0.17	1	0.45128	0.240033	0.269	0.321	1
KCNN3	2.19441e-30	-0.471987	0.378	0.608	8.03176e-26	9.48961e-73	-0.380814	0.509	0.85	3.47329e-68	1.61472e-65	-0.303795	0.448	0.785	5.91003e-61	0.0331466	0.126173	0.027	0.01	1	2.14477e-07	0.0993893	0.03	0.017	0.00785009	0.157432	0.184585	0.075	0.059	1
AL158077.2	2.38086e-30	0.536466	0.161	0.036	8.71417e-26	8.75717e-60	-0.51778	0.694	0.936	3.20521e-55	3.04254e-88	-0.578754	0.617	0.905	1.1136e-83	0.0355925	0.157087	0.103	0.071	1	1.34044e-43	-0.465957	0.195	0.293	4.90615e-39	0.0276606	0.177219	0.095	0.067	1
ARPP19	2.45015e-30	0.901816	0.433	0.254	8.9678e-26	8.64211e-179	1.47204	0.9	0.944	3.1631e-174	2.74187e-209	1.45901	0.892	0.907	1.00355e-204	1.75415e-12	0.938532	0.369	0.208	6.42036e-08	6.90699e-84	0.879318	0.364	0.24	2.52803e-79	2.43124e-09	0.953452	0.352	0.268	8.89857e-05
CSMD1	2.50604e-30	1.07355	0.301	0.138	9.17236e-26	2.38099e-284	-0.866792	0.982	1	8.71466e-280	0	-1.02239	0.979	1	0	4.01495e-08	0.830665	0.194	0.089	0.00146951	3.06999e-25	0.762399	0.197	0.139	1.12365e-20	2.69336e-35	-0.421849	0.981	0.992	9.85799e-31
ARHGAP42	2.60161e-30	-0.479099	0.205	0.413	9.52214e-26	0.315349	0.0294592	0.011	0.015	1	0.474474	0.0335464	0.015	0.012	1	0.111989	-0.0894255	0.014	0.025	1	5.87405e-26	-0.166559	0.009	0.034	2.14996e-21	6.32466e-15	-0.284698	0.403	0.653	2.31489e-10
RIMS2	2.76909e-30	1.00383	0.196	0.059	1.01351e-25	3.10696e-112	-0.481966	0.962	0.999	1.13718e-107	1.3219e-186	-0.604018	0.945	0.999	4.8383e-182	3.5835e-09	0.82938	0.125	0.031	0.00013116	0.00108296	0.346583	0.085	0.072	1	4.05143e-12	-0.317267	0.638	0.82	1.48287e-07
DOCK2	2.89727e-30	0.477192	0.128	0.018	1.06043e-25	0.0193355	0.114749	0.028	0.016	1	0.0016256	0.122404	0.03	0.015	1	1.40236e-12	-0.612591	0.528	0.682	5.13277e-08	1.13497e-09	0.258682	0.097	0.07	4.15411e-05	0.00690217	0.108112	0.048	0.023	1
TCF12	3.25839e-30	0.696955	0.741	0.741	1.1926e-25	2.50386e-07	0.202512	0.698	0.888	0.00916438	3.73769e-15	0.154288	0.647	0.88	1.36803e-10	8.41786e-08	-0.337426	0.799	0.867	0.00308102	1.59726e-53	-0.277884	0.838	0.881	5.84613e-49	0.000990049	-0.124736	0.771	0.888	1
ROBO2	3.39874e-30	1.40109	0.268	0.114	1.24397e-25	8.42147e-172	-0.806024	0.995	1	3.08234e-167	5.2506e-187	-0.741033	0.984	0.999	1.92177e-182	0.000132587	0.725517	0.174	0.104	1	1.413e-11	0.868131	0.098	0.07	5.17172e-07	8.51992e-05	1.13204	0.144	0.09	1
PELI1	3.43629e-30	0.550855	0.16	0.034	1.25772e-25	1.47853e-16	-0.0673267	0.538	0.781	5.41157e-12	1.40726e-18	-0.0453884	0.51	0.767	5.15073e-14	0.0124626	-0.12919	0.41	0.484	1	0.38307	0.0982022	0.148	0.157	1	0.000484702	0.0588956	0.284	0.404	1
ACOT11	3.59154e-30	-0.342547	0.444	0.698	1.31454e-25	0.808655	0.0481903	0.016	0.015	1	0.476601	0.0563719	0.019	0.016	1	0.985693	-0.035067	0.021	0.021	1	0.132019	0.0229788	0.021	0.017	1	0.880234	0.168289	0.149	0.156	1
WDR17	3.80003e-30	-0.411778	0.369	0.6	1.39085e-25	2.50459e-16	-0.133526	0.785	0.973	9.16703e-12	2.86986e-25	-0.176309	0.731	0.944	1.0504e-20	0.000634123	0.289733	0.093	0.044	1	0.000694103	-0.00060863	0.094	0.113	1	4.22895e-07	-0.016571	0.272	0.429	0.0154784
CALM1	4.39084e-30	0.84857	0.679	0.573	1.60709e-25	2.59812e-219	1.36769	0.931	0.932	9.50936e-215	2.23018e-274	1.42937	0.922	0.879	8.16269e-270	1.68124e-21	1.06834	0.494	0.268	6.1535e-17	9.08688e-115	0.810308	0.592	0.477	3.32589e-110	1.99092e-14	0.99652	0.552	0.49	7.28698e-10
EPHX1	5.95889e-30	-0.519782	0.248	0.452	2.18101e-25	0.147422	0.0454117	0.033	0.043	1	0.422617	0.0655889	0.033	0.038	1	0.567485	0.0538539	0.079	0.071	1	0.76599	0.0708915	0.108	0.108	1	0.0625587	0.045285	0.086	0.116	1
RPL19	6.16372e-30	0.817213	0.45	0.272	2.25598e-25	1.82147e-143	1.08851	0.775	0.463	6.66677e-139	3.60852e-164	1.17009	0.738	0.449	1.32075e-159	7.76223e-05	0.485759	0.438	0.366	1	5.10095e-38	0.496926	0.415	0.341	1.867e-33	0.00425648	0.496947	0.33	0.309	1
NR2F1	6.68206e-30	-0.529988	0.165	0.357	2.4457e-25	0.907461	0.0135207	0.007	0.006	1	0.585217	0.0144777	0.007	0.008	1	0.266459	0.0273321	0.006	0.002	1	0.981962	0.00267234	0.004	0.004	1	0.00508149	-0.0266282	0.081	0.124	1
ABCD2	6.86854e-30	-0.475145	0.209	0.413	2.51395e-25	5.76857e-05	0.0837595	0.126	0.185	1	3.72693e-17	0.0167514	0.092	0.186	1.36409e-12	0.771435	-0.0765132	0.013	0.015	1	0.598578	0.00652036	0.004	0.004	1	0.0422684	-0.0222466	0.019	0.036	1
TMEM125	7.58741e-30	0.330017	0.116	0.013	2.77707e-25	2.53016e-06	0.0907193	0.038	0.012	0.0926064	0.00520228	0.0702403	0.032	0.018	1	0.00179592	0.192468	0.081	0.04	1	1.78382e-09	0.280373	0.2	0.169	6.52897e-05	1.84037e-08	0.26929	0.069	0.012	0.000673593
PSEN1	8.34195e-30	0.749037	0.424	0.253	3.05324e-25	7.65667e-19	0.119379	0.358	0.597	2.80242e-14	6.72556e-19	0.146535	0.33	0.562	2.46162e-14	0.0675774	0.148127	0.348	0.308	1	0.0236169	-0.0588737	0.537	0.585	1	0.886333	0.325555	0.248	0.277	1
SDC2	8.55405e-30	-0.502977	0.222	0.431	3.13087e-25	2.41411e-26	-0.0845674	0.26	0.469	8.83589e-22	3.59508e-40	-0.154336	0.235	0.464	1.31584e-35	0.0120423	0.108835	0.038	0.015	1	0.508932	0.0396643	0.014	0.015	1	0.0487347	0.0983502	0.026	0.012	1
AC053513.1	8.93135e-30	-0.62086	0.34	0.552	3.26896e-25	0.0432858	0.184361	0.326	0.403	1	0.00208113	0.228684	0.286	0.375	1	0.467023	0.193752	0.136	0.127	1	8.47803e-09	-0.0163744	0.073	0.102	0.000310304	2.68809e-07	-0.112066	0.117	0.217	0.00983868
LIMCH1	9.62618e-30	0.718149	0.69	0.649	3.52328e-25	2.04418e-05	0.177819	0.666	0.879	0.74819	0.139793	0.310884	0.616	0.81	1	1.4344e-13	0.76203	0.36	0.173	5.25006e-09	0.403883	0.00663143	0.801	0.822	1	1.52109e-07	0.896562	0.31	0.235	0.00556734
ZEB1	1.39641e-29	-0.466428	0.429	0.651	5.11102e-25	5.01181e-49	-0.298281	0.623	0.9	1.83437e-44	2.52077e-76	-0.388358	0.549	0.853	9.22625e-72	0.0435399	-0.300685	0.202	0.247	1	2.33112e-07	0.198037	0.023	0.012	0.00853215	2.55336e-32	-0.585543	0.76	0.918	9.34555e-28
MT-ND1	1.66331e-29	0.576788	0.877	0.821	6.08787e-25	0.00402853	0.115392	0.957	0.99	1	6.75516e-08	0.0896511	0.962	0.986	0.00247246	3.88877e-15	0.603375	0.783	0.642	1.42333e-10	8.45749e-127	0.541936	0.791	0.652	3.09552e-122	7.37676e-18	0.695544	0.797	0.765	2.69997e-13
ZFYVE16	1.6719e-29	0.794517	0.576	0.469	6.11934e-25	0.0685904	0.518596	0.463	0.562	1	0.65954	0.494706	0.413	0.527	1	1.43839e-06	0.502175	0.419	0.318	0.0526464	0.492569	-0.0353006	0.73	0.766	1	0.366277	0.202395	0.467	0.604	1
FBXL17	1.80009e-29	-0.429249	0.62	0.818	6.5885e-25	1.88486e-60	-0.339461	0.888	0.991	6.89876e-56	6.45487e-125	-0.518609	0.839	0.983	2.36255e-120	0.0272677	-0.160976	0.406	0.476	1	1.32851e-07	-0.133377	0.294	0.342	0.00486248	8.11684e-08	-0.213332	0.535	0.719	0.00297085
PAMR1	1.84633e-29	-0.503145	0.288	0.508	6.75774e-25	0.267343	0.0307998	0.007	0.01	1	0.00221676	0.0689409	0.012	0.003	1	0.156829	0.070511	0.008	0.002	1	0.217784	0.0142333	0.004	0.003	1	7.46901e-09	-0.176593	0.019	0.078	0.000273373
AC110023.1	2.19854e-29	-0.544001	0.178	0.374	8.04688e-25	0.341698	0.0365717	0.006	0.003	1	0.120853	0.0249158	0.006	0.01	1	0.0790274	0.0418597	0.006	0	1	0.105616	0.0161648	0.002	0.001	1	0.551754	0.0576412	0.038	0.033	1
STARD9	2.39781e-29	0.482199	0.187	0.051	8.77621e-25	1.19444e-19	-0.0141913	0.19	0.346	4.37177e-15	1.70634e-26	-0.0044553	0.158	0.316	6.24538e-22	0.75236	-0.0144003	0.124	0.129	1	6.00108e-13	-0.146206	0.224	0.284	2.19646e-08	0.865684	0.121041	0.154	0.164	1
SLC3A2	2.66244e-29	-0.433569	0.27	0.489	9.74481e-25	0.029358	0.0887253	0.16	0.203	1	0.10124	0.0917644	0.13	0.158	1	0.503709	0.0554893	0.051	0.044	1	0.0166009	-0.0178217	0.046	0.055	1	0.179686	0.0892801	0.113	0.139	1
ARFGEF3	2.79101e-29	0.739923	0.4	0.226	1.02154e-24	0.00325872	0.127391	0.627	0.836	1	0.576663	0.229977	0.581	0.766	1	7.17165e-07	0.503028	0.228	0.125	0.026249	1.74352e-15	-0.163816	0.521	0.61	6.38145e-11	0.0895192	0.121325	0.46	0.592	1
CXADR	2.8398e-29	0.407348	0.139	0.025	1.0394e-24	0.000876402	0.111241	0.455	0.619	1	7.09489e-11	0.0592437	0.355	0.535	2.5968e-06	0.0760063	0.201605	0.184	0.15	1	0.000680584	-0.0311805	0.183	0.21	1	5.78275e-05	-0.0136337	0.243	0.361	1
MSRA	3.17023e-29	-0.456137	0.471	0.685	1.16034e-24	2.6535e-66	-0.386681	0.653	0.934	9.71208e-62	8.88606e-83	-0.410548	0.64	0.917	3.25239e-78	0.0113623	-0.122599	0.185	0.245	1	0.330096	0.0837079	0.077	0.082	1	3.95414e-11	-0.228925	0.485	0.712	1.44725e-06
FCHSD2	3.31393e-29	0.799083	0.618	0.537	1.21293e-24	8.8297e-08	0.773157	0.244	0.202	0.00323176	1.3726e-23	0.940316	0.244	0.145	5.02386e-19	2.90733e-05	-0.277019	0.779	0.842	1	1.59148e-59	-0.376354	0.73	0.812	5.82499e-55	0.00201501	-0.0975697	0.739	0.874	1
KLK6	3.55244e-29	0.408752	0.128	0.02	1.30023e-24	1.9547e-10	0.112861	0.046	0.008	7.1544e-06	8.88139e-09	0.134467	0.047	0.015	0.000325068	0.0113321	0.190192	0.09	0.054	1	0.000448119	0.210445	0.236	0.222	1	7.59541e-08	0.256417	0.073	0.016	0.00278
FBXL7	3.84674e-29	-0.394151	0.863	0.951	1.40795e-24	2.33127e-11	0.72637	0.201	0.13	8.53267e-07	0.0556927	0.49135	0.263	0.27	1	3.38164e-12	0.631463	0.29	0.121	1.23772e-07	5.67256e-42	-0.350911	0.634	0.721	2.07621e-37	0.000231252	-0.115253	0.536	0.699	1
SOX9	4.25447e-29	-0.418287	0.279	0.508	1.55718e-24	0.084341	0.0149886	0.016	0.024	1	0.873459	0.0450519	0.022	0.021	1	0.264091	0.0527321	0.026	0.017	1	0.000122611	-0.0440803	0.039	0.052	1	0.634905	0.105346	0.036	0.041	1
AL137139.2	4.37881e-29	-0.627437	0.259	0.468	1.60269e-24	0.265842	0.067309	0.035	0.043	1	0.0482042	0.056239	0.027	0.038	1	0.881239	0.0486513	0.016	0.017	1	0.0782602	0.0164827	0.007	0.005	1	0.257222	0.0885888	0.012	0.007	1
SUCLG2-AS1	4.74061e-29	-0.548772	0.287	0.498	1.73511e-24	0.00144727	0.0424506	0.127	0.174	1	0.000664311	0.0676271	0.081	0.117	1	0.0692363	-0.176381	0.059	0.083	1	0.00855246	-0.00554782	0.044	0.054	1	2.68584e-09	-0.303113	0.136	0.255	9.83044e-05
TMSB10	4.75343e-29	0.73444	0.231	0.082	1.7398e-24	3.14673e-117	1.1034	0.769	0.576	1.15173e-112	6.27071e-154	1.27245	0.738	0.526	2.29514e-149	0.937719	0.0913334	0.363	0.376	1	1.94247e-45	0.572677	0.184	0.105	7.10964e-41	0.00055216	0.448114	0.178	0.126	1
SEPTIN7	5.36532e-29	0.712744	0.719	0.708	1.96376e-24	1.15856e-31	0.859189	0.683	0.723	4.24045e-27	1.03269e-36	0.977136	0.626	0.664	3.77973e-32	5.80915e-08	0.574073	0.488	0.378	0.00212621	0.00116234	-0.0581888	0.839	0.852	1	0.988557	0.37783	0.512	0.653	1
ZHX3	5.47528e-29	-0.445293	0.644	0.84	2.00401e-24	1.03863e-40	-0.174991	0.519	0.825	3.80149e-36	3.97152e-46	-0.153022	0.454	0.767	1.45362e-41	0.142982	-0.275454	0.178	0.204	1	0.00172204	-0.0761908	0.298	0.332	1	9.24324e-06	-0.0130591	0.346	0.515	0.338312
PRKCA	6.27642e-29	-0.410003	0.729	0.893	2.29723e-24	2.49339e-06	0.195444	0.401	0.572	0.0912606	0.100908	0.335953	0.272	0.344	1	0.00215315	-0.446474	0.557	0.615	1	1.74948e-12	0.255795	0.417	0.378	6.40326e-08	9.78846e-06	-0.16109	0.739	0.892	0.358267
AFMID	6.41927e-29	0.44046	0.161	0.037	2.34952e-24	0.875339	0.135633	0.091	0.093	1	0.169441	0.155271	0.079	0.071	1	9.73054e-05	0.271384	0.132	0.067	1	0.0827278	0.0161359	0.245	0.267	1	0.000977772	0.161005	0.08	0.041	1
OPCML	6.88502e-29	0.859971	0.239	0.088	2.51999e-24	8.36314e-149	-0.610723	0.926	0.999	3.06099e-144	4.17289e-175	-0.627089	0.904	0.998	1.52732e-170	9.44606e-08	0.779133	0.124	0.04	0.00345735	2.77595e-06	0.42855	0.085	0.066	0.101603	2.4084e-21	-0.30469	0.964	0.992	8.81499e-17
SNTG1	8.08457e-29	1.05371	0.216	0.076	2.95903e-24	5.3647e-205	-0.694	0.96	0.999	1.96354e-200	1.41495e-271	-0.75074	0.946	0.999	5.17885e-267	3.3877e-09	0.850038	0.118	0.027	0.000123993	4.97975e-21	0.692973	0.066	0.032	1.82264e-16	1.5191e-09	-0.231151	0.895	0.966	5.56004e-05
AC064829.1	9.01279e-29	0.407825	0.107	0.011	3.29877e-24	0.000597582	0.113464	0.035	0.017	1	0.000240338	0.0970607	0.03	0.013	1	0.0011586	0.255378	0.087	0.042	1	3.94035e-47	0.581458	0.223	0.136	1.44221e-42	0.000335902	0.124142	0.046	0.015	1
PURG	9.58517e-29	-0.512388	0.281	0.492	3.50827e-24	7.57691e-32	-0.111586	0.414	0.698	2.77323e-27	1.29411e-52	-0.170161	0.34	0.642	4.73657e-48	0.262312	0.0625936	0.043	0.031	1	3.55424e-17	-0.108135	0.059	0.098	1.30089e-12	6.6312e-17	-0.31418	0.206	0.404	2.42708e-12
TMEM108	1.03329e-28	-0.589531	0.174	0.36	3.78194e-24	0.0693136	0.0670794	0.026	0.017	1	0.0985798	0.0777031	0.023	0.016	1	0.0566606	0.0274099	0.047	0.027	1	0.877474	0.00210999	0.049	0.05	1	6.44841e-22	-0.601796	0.472	0.757	2.36018e-17
MBNL2	1.67016e-28	0.748537	0.638	0.563	6.11297e-24	0.00560899	0.127319	0.908	0.988	1	0.174069	0.110099	0.888	0.976	1	0.0146266	0.238207	0.457	0.412	1	0.709675	0.0191464	0.697	0.729	1	0.15199	0.439467	0.45	0.518	1
PTAR1	1.82233e-28	-0.426046	0.281	0.49	6.66991e-24	0.000330784	0.104099	0.165	0.231	1	9.78619e-07	0.0978321	0.131	0.201	0.0358184	0.0380351	-0.084162	0.163	0.21	1	3.18675e-14	-0.108733	0.132	0.181	1.16638e-09	4.9274e-08	-0.0462596	0.221	0.373	0.00180348
NT5C2	1.83263e-28	-0.432245	0.396	0.613	6.7076e-24	4.67708e-48	-0.215871	0.46	0.79	1.71186e-43	2.3822e-51	-0.188984	0.395	0.71	8.7191e-47	0.00421391	-0.191455	0.292	0.368	1	1.06881e-07	-0.0848388	0.208	0.253	0.00391194	1.41248e-08	-0.118781	0.25	0.41	0.000516983
MROH7	1.97506e-28	-0.313871	0.391	0.635	7.2289e-24	0.569915	0.0241958	0.009	0.011	1	0.234499	0.0340585	0.01	0.007	1	0.0173981	0.0942695	0.024	0.006	1	0.666754	0.0194293	0.01	0.009	1	0.00859037	0.000575221	0.093	0.137	1
KIF5C	2.04313e-28	0.642761	0.278	0.118	7.47805e-24	0.0230688	0.0592982	0.753	0.938	1	0.0730122	0.0712891	0.716	0.899	1	2.08437e-07	0.461803	0.162	0.069	0.00762901	0.555481	0.0788697	0.288	0.308	1	0.038902	0.0665681	0.38	0.495	1
CAMK2G	2.13238e-28	-0.396508	0.403	0.623	7.80471e-24	0.377137	0.117697	0.135	0.156	1	2.28771e-05	0.0495762	0.104	0.155	0.837325	0.230504	0.0285896	0.1	0.123	1	0.429706	0.00232269	0.04	0.042	1	0.305729	0.231051	0.199	0.235	1
FAU	2.51752e-28	0.731512	0.436	0.252	9.21436e-24	2.85504e-174	1.41384	0.787	0.426	1.04497e-169	5.47218e-220	1.53918	0.769	0.409	2.00287e-215	0.000375067	0.444898	0.433	0.364	1	5.05743e-39	0.471741	0.443	0.364	1.85107e-34	1.85342e-08	0.749904	0.373	0.291	0.00067837
FCHO1	3.58653e-28	0.364844	0.123	0.019	1.31271e-23	1.89432e-25	-0.0688825	0.172	0.347	6.93341e-21	7.371e-32	-0.0837957	0.162	0.336	2.69786e-27	0.0523064	0.0975029	0.133	0.1	1	0.000658535	-0.0397413	0.173	0.2	1	0.330636	0.0636404	0.052	0.042	1
LRRC8B	3.69342e-28	0.543175	0.211	0.07	1.35183e-23	0.413878	0.225383	0.57	0.744	1	0.189187	0.255532	0.501	0.686	1	0.00012961	0.423029	0.169	0.098	1	0.000296572	-0.0208486	0.221	0.255	1	0.0354177	0.115825	0.187	0.249	1
NOTCH2	3.76239e-28	-0.371656	0.286	0.505	1.37707e-23	0.00292898	0.0447475	0.05	0.076	1	2.32145e-10	0.0373893	0.055	0.11	8.49675e-06	1.79326e-05	-0.247731	0.124	0.21	0.656352	0.842014	0.0278911	0.014	0.014	1	1.04991e-11	-0.209912	0.255	0.437	3.84279e-07
FAM189A2	4.61105e-28	-0.411811	0.407	0.628	1.68769e-23	8.06668e-05	0.0360497	0.038	0.068	1	0.0001347	0.0642599	0.038	0.065	1	0.0530424	0.0847807	0.019	0.006	1	0.380737	0.024806	0.009	0.007	1	0.063205	-0.0182674	0.017	0.031	1
HS6ST3	4.85835e-28	0.766987	0.167	0.043	1.7782e-23	2.50155e-147	-0.616549	0.927	0.997	9.15591e-143	1.69569e-67	-0.367486	0.766	0.964	6.2064e-63	0.000164026	0.340505	0.073	0.025	1	4.08757e-12	0.425174	0.04	0.02	1.49609e-07	1.21845e-23	-0.558217	0.7	0.898	4.45965e-19
LINC00461	4.97628e-28	-0.369174	0.703	0.888	1.82137e-23	0.476488	0.213745	0.592	0.735	1	0.654289	0.207347	0.547	0.7	1	7.88931e-10	0.577683	0.171	0.058	2.88757e-05	0.000118614	0.213614	0.294	0.278	1	0.980816	0.228286	0.505	0.628	1
DIAPH3	5.05031e-28	-0.440466	0.077	0.235	1.84846e-23	0.108954	0.0164613	0.014	0.022	1	0.21126	0.00602393	0.013	0.018	1	0.138002	0.0433858	0.005	0	1	0.861302	-0.00583703	0.003	0.003	1	0.000441616	-0.0688374	0.037	0.077	1
ATRNL1	5.15166e-28	0.684371	0.174	0.047	1.88556e-23	1.42604e-89	-0.491381	0.876	0.991	5.21944e-85	7.75727e-157	-0.623006	0.837	0.993	2.83924e-152	0.000272229	0.365342	0.08	0.031	1	8.54538e-10	0.395602	0.051	0.031	3.1277e-05	1.71442e-29	-0.503007	0.84	0.954	6.27495e-25
FAM222A	5.7587e-28	0.42301	0.16	0.038	2.10774e-23	8.60923e-11	0.043995	0.112	0.201	3.15106e-06	4.02768e-15	0.0340978	0.102	0.195	1.47417e-10	0.000195045	0.235498	0.111	0.052	1	0.0157073	0.0136236	0.222	0.247	1	0.666309	0.0989327	0.11	0.122	1
AL157396.1	5.7703e-28	-0.426365	0.177	0.371	2.11199e-23	1.8502e-23	-0.0557446	0.14	0.291	6.7719e-19	1.86995e-27	-0.0252225	0.139	0.288	6.84419e-23	0.88309	0.0148608	0.004	0.004	1	0.0120271	0.0222125	0.002	0	1	0.0581065	-0.0119362	0.027	0.044	1
RPS2	5.83507e-28	0.768238	0.364	0.196	2.13569e-23	8.6184e-126	1.09226	0.734	0.523	3.15442e-121	3.90643e-100	0.989819	0.645	0.461	1.42979e-95	0.266908	0.193911	0.37	0.358	1	2.64512e-33	0.47036	0.363	0.29	9.68142e-29	0.0144686	0.492085	0.357	0.351	1
NOL4	5.99893e-28	-0.540694	0.315	0.525	2.19567e-23	1.23001e-29	-0.133849	0.462	0.741	4.50197e-25	2.29314e-54	-0.175605	0.404	0.739	8.39313e-50	0.0116266	0.203661	0.047	0.021	1	9.0508e-08	-0.0997147	0.048	0.069	0.00331268	1.32399e-22	-0.47022	0.521	0.791	4.84592e-18
CDC14A	6.2533e-28	-0.50547	0.21	0.405	2.28877e-23	0.685576	0.0577596	0.022	0.02	1	0.161443	0.101441	0.056	0.048	1	0.0766942	-0.0256363	0.132	0.168	1	0.244168	-0.00981118	0.02	0.023	1	6.303e-07	-0.148435	0.188	0.305	0.0230696
CLDN10	6.27699e-28	-0.391823	0.12	0.298	2.29744e-23	0.0255167	-0.000304334	0.01	0.019	1	0.0142815	0.0119227	0.012	0.021	1	0.607709	0.0174209	0.004	0.002	1	0.0424657	0.00210698	0.003	0.005	1	2.07716e-08	-0.145921	0.096	0.199	0.00076026
VLDLR-AS1	6.42154e-28	0.410974	0.133	0.024	2.35035e-23	1.07985e-62	-0.436313	0.668	0.941	3.95234e-58	2.72432e-78	-0.452071	0.582	0.894	9.97129e-74	0.0162979	0.153795	0.087	0.052	1	0.0480268	-0.0543561	0.159	0.173	1	0.00259161	0.0518815	0.191	0.269	1
RFX3	6.88476e-28	-0.488362	0.566	0.757	2.51989e-23	4.99803e-49	-0.28599	0.69	0.93	1.82933e-44	8.44946e-61	-0.315059	0.648	0.898	3.09259e-56	0.0039409	-0.183719	0.412	0.491	1	1.46656e-20	-0.190736	0.302	0.386	5.36774e-16	2.8843e-11	-0.280165	0.496	0.695	1.05568e-06
FAM184A	7.92201e-28	-0.360841	0.55	0.775	2.89954e-23	0.000102342	0.13141	0.351	0.484	1	4.55484e-16	0.0388986	0.301	0.485	1.66712e-11	0.306493	0.142047	0.037	0.027	1	0.0619724	0.00215751	0.032	0.038	1	2.9881e-09	-0.197309	0.197	0.343	0.000109367
CSMD2	7.92433e-28	0.448572	0.161	0.039	2.90038e-23	6.36796e-58	-0.392099	0.634	0.893	2.33074e-53	8.20409e-66	-0.35151	0.555	0.867	3.00278e-61	0.0133303	0.265033	0.096	0.06	1	4.96689e-18	-0.183261	0.182	0.245	1.81793e-13	0.000119824	-0.076438	0.622	0.799	1
FSCN1	8.54763e-28	0.400078	0.15	0.034	3.12852e-23	0.135548	0.124689	0.271	0.331	1	0.743187	0.170259	0.249	0.286	1	0.759777	0.226924	0.208	0.208	1	0.467678	0.126709	0.242	0.248	1	0.614377	0.211931	0.124	0.123	1
CCP110	9.25777e-28	0.654665	0.307	0.147	3.38844e-23	0.00571199	0.225699	0.289	0.388	1	0.0234048	0.273195	0.252	0.334	1	0.000159865	0.300692	0.212	0.133	1	5.18029e-12	-0.156242	0.379	0.455	1.89604e-07	0.393317	0.241911	0.162	0.156	1
HSPB1	9.80531e-28	-0.54288	0.194	0.388	3.58884e-23	9.73442e-07	0.489	0.212	0.165	0.0356289	8.42787e-10	0.479301	0.223	0.169	3.08468e-05	0.000502366	-0.512369	0.089	0.146	1	2.35915e-05	0.0996539	0.046	0.032	0.863473	0.0199256	0.0363998	0.083	0.122	1
SNTB1	1.26123e-27	-0.455448	0.23	0.429	4.61623e-23	0.198427	0.00729493	0.011	0.015	1	0.31775	0.0262463	0.016	0.02	1	0.164341	-0.0407606	0.015	0.006	1	0.00626207	0.0453143	0.019	0.013	1	0.409101	0.0333159	0.012	0.008	1
CNTFR	1.39786e-27	-0.406239	0.178	0.369	5.11629e-23	7.39945e-05	0.0174053	0.05	0.085	1	1.80586e-10	-0.0106866	0.037	0.083	6.60964e-06	0.0722314	0.0752891	0.011	0.002	1	0.42429	0.000317693	0.005	0.006	1	2.41282e-05	-0.0647009	0.035	0.083	0.883117
TSC22D2	1.5158e-27	-0.388995	0.485	0.708	5.54799e-23	9.21155e-08	0.118162	0.336	0.5	0.00337152	1.86233e-12	0.158385	0.288	0.46	6.81632e-08	0.000264816	-0.21337	0.289	0.391	1	1.46919e-05	-0.047439	0.155	0.186	0.537737	1.02091e-06	-0.0447005	0.236	0.37	0.0373662
EPHA4	1.62384e-27	-0.451897	0.271	0.478	5.94342e-23	2.83848e-62	-0.316197	0.383	0.711	1.03891e-57	1.22538e-71	-0.230184	0.288	0.625	4.48501e-67	0.00272114	0.159489	0.031	0.006	1	0.000616457	0.0937716	0.013	0.007	1	0.052394	0.138112	0.019	0.008	1
GFRA1	2.06321e-27	-0.439332	0.173	0.366	7.55157e-23	1.87171e-13	-0.0349607	0.109	0.203	6.85064e-09	1.86967e-24	-0.0365457	0.116	0.244	6.84318e-20	0.362088	0.0131255	0.016	0.01	1	0.332925	0.0261551	0.008	0.007	1	1.36166e-13	-0.196195	0.255	0.467	4.98381e-09
MAML3	2.13805e-27	0.631786	0.229	0.083	7.82547e-23	4.95577e-18	-0.128575	0.455	0.672	1.81386e-13	2.95158e-23	-0.152601	0.446	0.675	1.08031e-18	3.76372e-08	-0.427413	0.656	0.767	0.00137756	0.145113	-0.0402128	0.152	0.162	1	0.00524149	0.299469	0.072	0.041	1
AC092958.1	2.38506e-27	0.341272	0.119	0.018	8.72957e-23	2.86723e-06	0.112534	0.036	0.011	0.104944	5.81854e-07	0.117912	0.036	0.012	0.0212964	0.00653128	0.236618	0.086	0.048	1	0.477066	0.0714604	0.179	0.179	1	1.29333e-05	0.166181	0.051	0.012	0.473372
WDR49	2.50237e-27	-0.526158	0.172	0.362	9.15893e-23	0.0206435	0.0075484	0.043	0.061	1	0.652954	0.0543962	0.037	0.041	1	0.125012	-0.0471726	0.003	0.008	1	0.0662391	0.0144936	0.005	0.003	1	0.0623703	-0.0168985	0.005	0.014	1
HTR2C	2.66092e-27	0.838412	0.136	0.028	9.73922e-23	6.73036e-98	-0.579966	0.895	0.986	2.46338e-93	1.2222e-159	-0.711519	0.87	0.986	4.47338e-155	7.39915e-06	0.549557	0.076	0.019	0.270816	1.18757e-12	0.405214	0.04	0.02	4.34664e-08	0.754482	0.411086	0.157	0.164	1
AOAH	3.06742e-27	0.452017	0.139	0.028	1.12271e-22	2.45436e-08	0.0737107	0.323	0.477	0.000898321	6.72382e-08	0.150663	0.273	0.406	0.00246099	2.27046e-07	-0.381641	0.591	0.723	0.00831012	0.0555189	-0.091216	0.103	0.114	1	0.0733714	-0.0587797	0.092	0.12	1
COBL	3.4501e-27	0.808144	0.535	0.42	1.26277e-22	0.000119402	0.174463	0.606	0.821	1	0.938622	0.307472	0.598	0.784	1	3.13592e-14	0.778973	0.302	0.127	1.14778e-09	0.511091	-0.0190461	0.658	0.691	1	0.575295	0.0308331	0.654	0.783	1
LINC02073	3.68151e-27	0.402262	0.109	0.014	1.34747e-22	0.34914	0.146867	0.07	0.066	1	0.0769112	0.101624	0.043	0.057	1	0.374476	0.0831314	0.052	0.042	1	0.471246	0.0390991	0.108	0.105	1	0.0361561	0.141286	0.036	0.019	1
PLEKHA7	3.86637e-27	-0.39983	0.271	0.482	1.41513e-22	7.45512e-45	-0.219443	0.445	0.75	2.72865e-40	2.19083e-45	-0.158798	0.377	0.692	8.01865e-41	0.00148849	0.251378	0.063	0.025	1	1.68302e-06	-0.0590244	0.045	0.064	0.0616001	0.960038	0.108267	0.04	0.041	1
AFF1	3.88996e-27	-0.420298	0.426	0.645	1.42376e-22	0.962213	0.180563	0.166	0.179	1	2.97791e-05	0.138936	0.224	0.314	1	0.000558358	-0.27804	0.441	0.547	1	0.00594423	-0.0326284	0.188	0.211	1	5.65613e-10	-0.147263	0.231	0.399	2.0702e-05
NCOA7	4.04398e-27	0.738807	0.353	0.189	1.48014e-22	8.58266e-06	0.029424	0.672	0.87	0.314134	1.14448e-06	0.0773088	0.603	0.822	0.0418893	0.0687707	0.247431	0.323	0.287	1	0.787397	0.0169082	0.455	0.477	1	0.31624	0.304642	0.216	0.217	1
FSTL1	4.16194e-27	-0.432627	0.143	0.324	1.52331e-22	0.000926215	-0.00410956	0.012	0.027	1	4.46739e-08	-0.0107291	0.01	0.033	0.00163511	0.0790274	0.0478959	0.006	0	1	0.233517	0.013841	0.003	0.002	1	0.0104793	-0.0921959	0.039	0.067	1
SNCA	4.87022e-27	0.459722	0.181	0.052	1.78255e-22	0.717505	0.102393	0.671	0.848	1	0.0131275	0.0976972	0.631	0.827	1	0.19426	0.00794234	0.293	0.256	1	0.0875301	-0.038525	0.209	0.225	1	0.103482	0.160661	0.197	0.247	1
NECTIN1	5.13479e-27	0.299073	0.117	0.018	1.87939e-22	0.278542	0.0694761	0.048	0.041	1	0.174616	0.0933936	0.042	0.035	1	0.011396	0.147707	0.078	0.044	1	0.0348477	0.125379	0.157	0.149	1	0.355849	0.170266	0.125	0.116	1
YWHAQ	5.40565e-27	0.683982	0.367	0.201	1.97852e-22	0.000265425	0.357864	0.413	0.439	1	0.000334059	0.360319	0.351	0.368	1	0.000199485	0.324666	0.256	0.173	1	0.263009	0.0391361	0.451	0.49	1	0.288919	0.228249	0.264	0.324	1
MFSD6	6.82297e-27	0.44989	0.187	0.057	2.49727e-22	0.000108944	0.124199	0.296	0.415	1	0.000150451	0.149967	0.219	0.301	1	0.323737	0.120561	0.122	0.106	1	0.0017767	-0.0331612	0.272	0.307	1	0.00797667	0.145034	0.206	0.283	1
LINC00511	7.18059e-27	-0.405163	0.478	0.702	2.62817e-22	2.21829e-22	0.0418986	0.342	0.585	8.11917e-18	3.73371e-18	0.0882921	0.347	0.574	1.36657e-13	0.0570729	0.118403	0.05	0.029	1	0.348009	0.0651346	0.044	0.041	1	0.00242557	-0.0260195	0.72	0.881	1
ATP1A1	7.8456e-27	0.587051	0.21	0.072	2.87157e-22	2.2218e-21	0.51849	0.67	0.738	8.132e-17	1.14909e-20	0.51005	0.64	0.725	4.20579e-16	0.0274246	0.226149	0.17	0.129	1	0.001036	0.238742	0.23	0.22	1	0.095693	0.221141	0.347	0.455	1
FTH1	8.65159e-27	0.359263	0.819	0.723	3.16657e-22	8.92329e-232	1.31745	0.912	0.64	3.26601e-227	7.58156e-247	1.41444	0.864	0.59	2.77493e-242	2.29582e-17	0.621709	0.684	0.491	8.40291e-13	3.81934e-69	0.247128	0.834	0.697	1.39792e-64	5.17294e-13	0.662359	0.673	0.63	1.89335e-08
LURAP1L-AS1	9.71794e-27	0.316943	0.102	0.011	3.55686e-22	0.000183338	0.0772516	0.025	0.008	1	0.00109415	0.0802839	0.019	0.007	1	0.00072692	0.198876	0.06	0.021	1	4.12633e-15	0.216656	0.148	0.105	1.51028e-10	0.153596	0.0973362	0.035	0.023	1
MCC	9.72473e-27	-0.393991	0.224	0.422	3.55935e-22	2.00204e-07	0.0161554	0.027	0.063	0.00732767	0.000367498	0.0203617	0.04	0.064	1	0.723428	0.053405	0.065	0.06	1	0.693035	0.0234215	0.009	0.009	1	1.11596e-09	-0.198472	0.087	0.191	4.08454e-05
TMEM63A	1.00965e-26	0.61355	0.302	0.143	3.69544e-22	4.75392e-11	0.260949	0.076	0.026	1.73998e-06	1.90681e-13	0.283169	0.08	0.027	6.9791e-09	0.0192536	0.298396	0.219	0.17	1	0.0456434	-0.0296598	0.437	0.479	1	0.000687641	0.299114	0.122	0.075	1
PLEKHG3	1.04392e-26	0.574046	0.243	0.097	3.82084e-22	0.00131972	0.194134	0.097	0.07	1	0.000789842	0.230228	0.088	0.064	1	2.25436e-06	0.411853	0.16	0.075	0.0825119	0.00279253	0.17948	0.341	0.341	1	0.0259076	0.314684	0.142	0.113	1
PTPRE	1.11104e-26	0.511773	0.183	0.055	4.06652e-22	1.79954e-23	-0.0897244	0.446	0.693	6.58651e-19	6.8664e-37	-0.135992	0.393	0.669	2.51317e-32	0.000439107	-0.413996	0.505	0.595	1	5.41154e-05	0.174321	0.135	0.115	1	4.13571e-06	-0.0993219	0.507	0.721	0.151371
SLC25A48	1.12018e-26	-0.451549	0.257	0.455	4.09997e-22	0.0288331	0.0133226	0.009	0.017	1	0.97571	0.028282	0.011	0.012	1	0.0933333	0.0550914	0.01	0.002	1	0.0247737	0.0203542	0.014	0.01	1	0.000827498	-0.0481027	0.054	0.098	1
TTPA	1.21719e-26	-0.429696	0.163	0.345	4.45503e-22	0.510225	0.0110803	0.005	0.007	1	0.309853	0.0254868	0.006	0.004	1	0.266039	0.0385506	0.006	0.002	1	0.872866	0.00538227	0.002	0.002	1	4.76436e-06	-0.0893281	0.043	0.1	0.17438
TIMP2	1.22021e-26	0.51207	0.204	0.068	4.46608e-22	0.00193135	0.149223	0.055	0.034	1	2.51986e-05	0.135708	0.058	0.031	0.922295	0.31871	0.0155561	0.247	0.274	1	0.000101568	-0.0325623	0.273	0.315	1	0.03613	0.132604	0.235	0.307	1
PRIMA1	1.38221e-26	0.29872	0.103	0.012	5.05904e-22	0.829881	0.0912218	0.071	0.072	1	0.000102076	0.0648497	0.058	0.092	1	7.6944e-05	0.201765	0.069	0.021	1	5.71439e-07	0.162801	0.154	0.127	0.0209152	0.0353983	0.102958	0.05	0.03	1
MAPT	1.4208e-26	0.739685	0.672	0.586	5.20026e-22	5.21269e-10	-0.0221377	0.677	0.901	1.9079e-05	1.10176e-08	0.0381172	0.652	0.875	0.000403256	2.14996e-11	0.764629	0.289	0.137	7.86908e-07	0.00292724	-0.0319695	0.631	0.689	1	0.196052	0.312464	0.511	0.616	1
NLGN4X	1.46262e-26	-0.504451	0.345	0.55	5.35333e-22	1.88331e-27	-0.171567	0.595	0.865	6.89309e-23	1.34385e-45	-0.241444	0.546	0.836	4.91862e-41	0.00105416	0.169181	0.068	0.027	1	0.0101657	-0.0274176	0.104	0.118	1	5.48388e-28	-0.518581	0.642	0.884	2.00715e-23
PPP2R2A	1.49638e-26	0.763216	0.466	0.308	5.47692e-22	6.35521e-13	-0.0698289	0.713	0.917	2.32607e-08	1.26526e-24	-0.101627	0.66	0.896	4.63097e-20	0.0205554	0.199428	0.392	0.339	1	2.04162e-05	-0.0557457	0.492	0.557	0.747252	0.0358347	0.0898	0.411	0.552	1
SYT17	1.54539e-26	-0.403541	0.238	0.44	5.6563e-22	0.0903199	0.00636508	0.009	0.015	1	0.204863	0.0515879	0.014	0.01	1	2.15606e-08	-0.415501	0.123	0.235	0.000789138	0.000286045	0.0463868	0.007	0.003	1	7.54156e-08	-0.0856892	0.253	0.41	0.00276029
AL137009.1	1.57483e-26	-0.425	0.197	0.392	5.76405e-22	0.00556914	0.115014	0.148	0.197	1	0.000270999	0.128053	0.121	0.173	1	0.087655	-0.0400506	0.032	0.05	1	0.00192001	-0.00142645	0.02	0.028	1	0.000187386	-0.0384101	0.072	0.128	1
USP53	1.63492e-26	-0.408771	0.236	0.429	5.98397e-22	0.000248926	0.0977936	0.225	0.311	1	2.72388e-14	0.0392274	0.17	0.293	9.96966e-10	0.571106	-0.0279102	0.355	0.385	1	0.0483033	0.101912	0.021	0.016	1	0.01935	0.192014	0.054	0.031	1
KCNQ5	1.64075e-26	1.04268	0.181	0.056	6.00531e-22	1.48347e-166	-0.650281	0.96	0.999	5.42965e-162	1.04388e-276	-0.794938	0.949	0.999	3.82071e-272	7.36855e-06	0.516274	0.12	0.048	0.269696	3.54571e-21	0.564339	0.065	0.031	1.29776e-16	0.00240669	0.686378	0.097	0.06	1
ST6GAL2	1.68937e-26	-0.470759	0.114	0.282	6.18327e-22	1.08731e-27	-0.0541438	0.217	0.424	3.97967e-23	3.42124e-26	-0.0234737	0.162	0.321	1.25221e-21	0.246222	0.062531	0.016	0.008	1	0.666632	0.0107856	0.003	0.003	1	3.10259e-10	-0.227362	0.238	0.414	1.13558e-05
AC108519.1	1.83305e-26	-0.499097	0.343	0.539	6.70915e-22	1.07608e-37	-0.207509	0.545	0.842	3.93857e-33	9.54195e-69	-0.328589	0.475	0.813	3.49245e-64	0.0140046	0.312593	0.126	0.085	1	0.411576	-0.0215053	0.119	0.125	1	0.014366	0.0157007	0.135	0.186	1
KCNMA1	1.85214e-26	-0.418712	0.558	0.753	6.77902e-22	3.30847e-125	-0.549934	0.87	0.99	1.21093e-120	2.6513e-113	-0.501671	0.834	0.984	9.70401e-109	3.43844e-37	-1.4163	0.348	0.64	1.2585e-32	8.45285e-21	0.460485	0.053	0.023	3.09383e-16	2.89687e-07	-0.230262	0.729	0.867	0.0106028
INTU	2.17881e-26	-0.31655	0.401	0.617	7.97466e-22	0.0264912	0.122518	0.539	0.707	1	2.89188e-08	0.103065	0.451	0.659	0.00105846	0.891506	0.0614416	0.089	0.087	1	0.0534271	0.02889	0.093	0.104	1	0.0307384	0.0459738	0.117	0.16	1
FNDC3B	2.20152e-26	-0.419967	0.4	0.614	8.05777e-22	2.47149e-14	0.061434	0.226	0.38	9.04591e-10	1.00555e-20	0.0587407	0.186	0.341	3.68041e-16	5.27328e-12	-0.597542	0.242	0.41	1.93007e-07	0.0153035	-0.0174981	0.102	0.116	1	7.09622e-13	-0.20173	0.336	0.571	2.59729e-08
RGS7	2.53583e-26	-0.453055	0.598	0.8	9.28141e-22	2.09146e-177	-0.681586	0.944	0.998	7.65495e-173	2.44247e-239	-0.778839	0.923	0.998	8.93967e-235	3.1316e-08	0.625716	0.127	0.037	0.0011462	0.00146594	0.275318	0.103	0.089	1	5.94344e-09	-0.217486	0.676	0.858	0.000217536
AC124854.1	2.79592e-26	-0.646048	0.128	0.296	1.02333e-21	0.670754	0.0189003	0.007	0.006	1	0.00751806	0.0460101	0.014	0.005	1	0.849533	-0.0193871	0.005	0.006	1	0.580808	0.00601948	0.002	0.001	1	0.0212643	0.0470467	0.19	0.249	1
PLPP2	2.85816e-26	0.344377	0.126	0.023	1.04611e-21	2.74451e-06	0.108328	0.045	0.017	0.100452	8.5525e-06	0.105402	0.044	0.02	0.31303	0.00531413	0.220563	0.095	0.054	1	0.0432967	0.13717	0.246	0.242	1	0.0810616	0.126642	0.059	0.041	1
RGMA	2.94514e-26	-0.409254	0.336	0.539	1.07795e-21	0.152489	0.0319013	0.018	0.025	1	0.0496353	0.052541	0.018	0.01	1	0.458662	-0.0121964	0.01	0.006	1	0.0404926	0.0290365	0.006	0.003	1	0.795655	0.0756617	0.075	0.072	1
KCNJ2	3.19657e-26	0.280638	0.106	0.013	1.16998e-21	0.198155	0.157232	0.265	0.326	1	4.02175e-06	0.152175	0.205	0.299	0.1472	0.890774	0.043453	0.072	0.071	1	0.694938	0.0615973	0.152	0.159	1	1.51254e-05	0.164836	0.048	0.011	0.553606
USP54	3.27469e-26	0.748589	0.459	0.312	1.19857e-21	0.527227	0.403211	0.174	0.187	1	0.035958	0.397311	0.177	0.172	1	4.02729e-06	0.416943	0.264	0.16	0.147403	0.0505413	-0.0208263	0.595	0.652	1	0.0159038	0.00743902	0.527	0.68	1
PDE3A	3.27715e-26	-0.419399	0.385	0.61	1.19947e-21	6.56451e-16	-0.0275578	0.19	0.326	2.40268e-11	2.12781e-27	-0.11657	0.19	0.356	7.78798e-23	0.0338127	0.124008	0.027	0.01	1	0.0141343	0.0837965	0.011	0.007	1	0.576861	0.125909	0.154	0.148	1
REV3L	3.43607e-26	-0.426438	0.561	0.764	1.25764e-21	2.68999e-13	-0.0146954	0.601	0.822	9.84563e-09	2.29867e-20	-0.0262812	0.517	0.764	8.41336e-16	0.287402	-0.0856436	0.286	0.312	1	0.969491	0.0438428	0.299	0.31	1	3.43294e-17	-0.411198	0.721	0.908	1.25649e-12
IFNG-AS1	4.11193e-26	0.431961	0.109	0.015	1.50501e-21	0.0519749	0.0725329	0.021	0.013	1	0.000217006	0.110012	0.032	0.014	1	0.0166958	0.12626	0.084	0.05	1	0.657278	-0.00932036	0.136	0.139	1	0.0182308	0.0955789	0.037	0.018	1
AL139383.1	4.71167e-26	0.472437	0.19	0.06	1.72452e-21	3.74272e-05	0.201532	0.077	0.045	1	0.00159696	0.137296	0.065	0.044	1	0.0356342	0.140666	0.114	0.079	1	3.82922e-19	-0.2718	0.241	0.311	1.40153e-14	0.049316	0.0372584	0.384	0.481	1
BEX1	4.77252e-26	0.599763	0.2	0.067	1.74679e-21	7.97357e-129	1.23638	0.714	0.44	2.91841e-124	3.67111e-140	1.27671	0.653	0.388	1.34366e-135	3.11117e-06	0.467101	0.167	0.081	0.113872	1.778e-17	0.422075	0.201	0.153	6.50764e-13	0.635309	0.271086	0.226	0.264	1
TYMSOS	5.2376e-26	0.319833	0.109	0.015	1.91702e-21	0.00106434	0.106746	0.037	0.019	1	0.00732366	0.0882913	0.033	0.02	1	0.00219653	0.239267	0.086	0.044	1	0.00191615	0.139627	0.166	0.151	1	5.59621e-05	0.167828	0.064	0.023	1
DDIT4	5.40354e-26	-0.41916	0.105	0.266	1.97775e-21	0.730244	0.0095228	0.032	0.035	1	0.746001	0.036943	0.03	0.029	1	0.402823	-0.048429	0.035	0.044	1	9.76663e-08	-0.0473053	0.021	0.036	0.00357469	0.164137	0.0175921	0.042	0.057	1
FRMD6	5.42728e-26	-0.466054	0.134	0.303	1.98644e-21	0.859475	0.0212373	0.007	0.007	1	0.39018	0.0347815	0.01	0.008	1	0.926035	0.0232853	0.012	0.012	1	0.00118095	-0.0217439	0.013	0.02	1	1.87808e-16	-0.361979	0.141	0.316	6.87395e-12
MEG3	5.70696e-26	1.0188	0.301	0.154	2.0888e-21	1.29688e-145	-0.570064	0.968	1	4.74671e-141	2.72259e-154	-0.542433	0.969	0.999	9.96497e-150	2.47534e-09	0.858788	0.172	0.062	9.06001e-05	1.73612e-42	0.742467	0.155	0.084	6.35438e-38	0.0405834	0.33622	0.647	0.751	1
CAPN2	6.15234e-26	-0.39123	0.281	0.489	2.25182e-21	2.54271e-07	0.0416094	0.146	0.229	0.00930659	2.27547e-14	0.0410105	0.125	0.228	8.32846e-10	0.364086	0.0475346	0.066	0.054	1	0.00839597	-0.00993591	0.083	0.097	1	0.00084624	0.110112	0.184	0.273	1
ARHGEF4	6.78585e-26	-0.343327	0.489	0.712	2.48369e-21	1.10358e-23	-0.141206	0.614	0.872	4.03921e-19	4.47865e-16	-0.0670576	0.578	0.828	1.63923e-11	0.00419763	0.205128	0.052	0.021	1	4.51417e-05	0.14206	0.05	0.037	1	0.00699097	0.0889485	0.408	0.544	1
AL034405.1	7.04459e-26	0.500987	0.167	0.047	2.57839e-21	0.00175474	0.176991	0.061	0.039	1	7.99297e-06	0.210151	0.06	0.032	0.292551	0.0537991	0.157027	0.113	0.081	1	0.00207616	-0.0735691	0.235	0.261	1	0.00267197	0.137828	0.053	0.025	1
MCF2L	7.15226e-26	0.441234	0.142	0.032	2.6178e-21	5.11993e-15	-0.00568017	0.388	0.6	1.87395e-10	7.4434e-16	0.0306876	0.356	0.574	2.72436e-11	0.0919053	-0.178529	0.411	0.459	1	3.65366e-40	0.493165	0.144	0.077	1.33728e-35	0.338956	0.172279	0.215	0.258	1
AC092691.3	7.4395e-26	-0.390799	0.087	0.242	2.72293e-21	7.10515e-06	0.0717058	0.134	0.203	0.260056	6.35293e-07	0.0626434	0.089	0.144	0.0232524	0.0356025	0.0426716	0.009	0	1	0.76809	0.0391687	0.007	0.008	1	0.00101305	-0.0145301	0.089	0.146	1
MEG8	7.51678e-26	0.566399	0.127	0.024	2.75122e-21	1.76736e-50	-0.347469	0.804	0.974	6.46873e-46	7.74859e-66	-0.3536	0.74	0.947	2.83606e-61	3.60774e-09	0.513806	0.086	0.008	0.000132047	2.59065e-63	0.544332	0.076	0.016	9.48204e-59	3.14214e-09	-0.174211	0.502	0.736	0.000115006
F3	7.79138e-26	-0.354571	0.41	0.639	2.85172e-21	0.553137	0.060309	0.018	0.021	1	0.118601	0.0890548	0.024	0.017	1	0.00993236	0.133096	0.018	0.002	1	0.484322	0.00433997	0.009	0.01	1	0.000976101	-0.0645547	0.059	0.104	1
PHF21B	8.60838e-26	-0.384281	0.381	0.605	3.15075e-21	0.0142156	0.0304158	0.038	0.056	1	7.82843e-07	0.0369377	0.044	0.081	0.0286528	0.0136666	0.0773683	0.025	0.006	1	0.340167	-0.000855066	0.028	0.03	1	0.000895874	-0.016068	0.155	0.231	1
SH3TC2-DT	9.02856e-26	0.342857	0.116	0.018	3.30454e-21	0.000137006	0.0746317	0.026	0.008	1	5.50433e-08	0.115491	0.026	0.004	0.00201464	0.0761529	0.0536915	0.064	0.042	1	0.934697	-0.0927163	0.188	0.19	1	0.00557525	0.118975	0.045	0.02	1
GPC5-AS2	1.07792e-25	-0.374721	0.128	0.298	3.94529e-21	5.4263e-07	0.0660356	0.223	0.33	0.0198608	2.10088e-20	0.0148357	0.134	0.26	7.68941e-16	0.459095	0.0340934	0.005	0.002	1	0.122059	0.0251891	0.004	0.002	1	0.867659	0.0324473	0.006	0.007	1
TMEM98	1.15507e-25	0.449215	0.188	0.06	4.22767e-21	2.7744e-06	0.165703	0.053	0.022	0.101546	3.80026e-09	0.19862	0.056	0.02	0.000139093	0.000221364	0.278476	0.132	0.069	1	2.083e-10	-0.0973728	0.255	0.314	7.624e-06	0.00113927	0.228916	0.082	0.044	1
DGKG	1.20251e-25	-0.457219	0.384	0.6	4.40131e-21	5.5714e-22	-0.0303527	0.111	0.242	2.03919e-17	2.67659e-30	-0.0103729	0.117	0.264	9.79658e-26	0.43294	0.0524088	0.039	0.031	1	0.214251	0.0382731	0.019	0.016	1	0.004615	-0.017259	0.637	0.795	1
TRHDE	1.21503e-25	0.37636	0.122	0.022	4.44715e-21	0.533386	0.129863	0.046	0.052	1	0.00268595	0.159344	0.05	0.032	1	0.00316883	0.180409	0.089	0.048	1	1.82084e-10	-0.182111	0.143	0.185	6.66447e-06	0.0860507	0.141983	0.113	0.089	1
ARHGEF12	1.34667e-25	-0.376584	0.548	0.747	4.92893e-21	4.94989e-29	-0.0645695	0.489	0.767	1.81171e-24	1.92541e-25	-0.0253424	0.44	0.707	7.04721e-21	0.967769	0.0304468	0.193	0.193	1	2.4739e-08	-0.0953143	0.172	0.213	0.000905471	3.38526e-13	-0.266431	0.295	0.511	1.23904e-08
TNS3	1.43106e-25	-0.420473	0.186	0.371	5.23781e-21	0.156863	0.061585	0.024	0.017	1	0.00116816	0.139814	0.037	0.02	1	3.20299e-14	-0.602797	0.304	0.514	1.17233e-09	0.250305	0.0394732	0.011	0.009	1	2.06927e-08	-0.230508	0.445	0.658	0.000757372
FAM49B	1.60464e-25	0.719431	0.393	0.234	5.87314e-21	0.00256116	0.170384	0.811	0.949	1	0.0148988	0.153856	0.775	0.933	1	4.35029e-08	-0.372154	0.702	0.811	0.00159225	0.143653	0.112963	0.398	0.409	1	0.173994	0.0726468	0.578	0.731	1
MT-ND3	1.66436e-25	0.562127	0.935	0.898	6.09171e-21	4.22208e-19	-0.21741	0.979	0.995	1.54532e-14	9.42783e-05	-0.117859	0.982	0.993	1	2.63536e-12	0.520483	0.866	0.78	9.64567e-08	1.62168e-45	0.262728	0.883	0.824	5.93551e-41	5.26971e-11	0.45614	0.897	0.923	1.92877e-06
PRDM16	1.79594e-25	-0.431305	0.391	0.602	6.57332e-21	0.161651	0.0210272	0.01	0.015	1	0.633921	0.0250943	0.012	0.013	1	0.0931776	0.0482435	0.01	0.002	1	0.31657	-0.00186109	0.006	0.004	1	0.0748634	-0.00178308	0.02	0.01	1
SASH1	2.16862e-25	-0.364206	0.697	0.878	7.93736e-21	2.79701e-27	-0.156603	0.433	0.678	1.02373e-22	1.42627e-48	-0.277483	0.429	0.72	5.22029e-44	2.06005e-08	0.543271	0.214	0.102	0.000754	2.53277e-09	-0.137499	0.424	0.492	9.27019e-05	3.88737e-06	-0.0755016	0.458	0.652	0.142282
SHROOM3	2.24777e-25	-0.477616	0.265	0.471	8.22706e-21	0.667145	0.0946072	0.034	0.032	1	0.260064	0.132262	0.037	0.032	1	0.0123275	0.284311	0.089	0.052	1	0.30353	0.00301258	0.005	0.004	1	0.732764	0.0151444	0.011	0.01	1
PDGFC	2.41658e-25	-0.43985	0.29	0.488	8.84492e-21	8.06243e-28	-0.111941	0.347	0.589	2.95093e-23	3.5485e-53	-0.161585	0.279	0.563	1.29879e-48	1.22695e-05	-0.64548	0.184	0.272	0.449077	1.61576e-10	0.172265	0.08	0.053	5.91384e-06	5.14038e-20	-0.437698	0.333	0.587	1.88143e-15
FARP1	2.611e-25	-0.347862	0.385	0.606	9.55653e-21	9.72205e-09	0.120764	0.229	0.355	0.000355837	9.52018e-17	0.0794724	0.198	0.342	3.48448e-12	0.0126567	-0.242516	0.08	0.121	1	0.0133547	0.0778613	0.017	0.012	1	6.02166e-07	-0.145691	0.298	0.447	0.0220399
TIMP3	2.64841e-25	-0.5301	0.331	0.542	9.69346e-21	6.77089e-05	0.112125	0.161	0.231	1	5.50745e-11	0.103929	0.13	0.221	2.01578e-06	0.38743	0.0520897	0.021	0.015	1	0.29602	0.00614694	0.01	0.008	1	0.0288311	0.223149	0.175	0.238	1
TAC1	2.69363e-25	0.58761	0.131	0.027	9.85897e-21	2.78523e-164	1.6097	0.842	0.797	1.01942e-159	1.00793e-36	0.651081	0.198	0.065	3.68912e-32	1.08677e-07	0.761415	0.118	0.035	0.00397767	3.24417e-59	0.681038	0.103	0.034	1.1874e-54	2.70403e-11	0.796208	0.116	0.03	9.89701e-07
FGFR3	2.8656e-25	-0.307948	0.558	0.806	1.04884e-20	0.0740288	0.0613341	0.023	0.033	1	0.0175891	0.0413867	0.024	0.037	1	0.207842	0.0386915	0.019	0.01	1	0.00815573	0.00983684	0.013	0.009	1	0.00209293	0.0200344	0.092	0.145	1
RPS18	2.91677e-25	0.828433	0.439	0.278	1.06757e-20	8.95658e-195	1.5645	0.834	0.469	3.2782e-190	1.25523e-269	1.72335	0.831	0.452	4.59427e-265	2.28543e-06	0.571118	0.444	0.341	0.083649	9.64476e-49	0.61064	0.374	0.287	3.53008e-44	2.68378e-12	0.918578	0.382	0.272	9.82289e-08
LPIN1	2.93445e-25	-0.274421	0.501	0.71	1.07404e-20	0.92691	0.233294	0.524	0.673	1	0.906428	0.237186	0.489	0.637	1	0.11288	0.186283	0.097	0.073	1	0.979827	0.0939426	0.099	0.101	1	0.00749925	0.113776	0.189	0.262	1
CHSY3	3.32279e-25	0.708444	0.176	0.054	1.21617e-20	1.66411e-121	-0.63805	0.839	0.993	6.09081e-117	2.69715e-181	-0.761126	0.794	0.987	9.87183e-177	0.00238588	-0.390563	0.272	0.337	1	0.000263728	-0.0298702	0.077	0.095	1	0.0105835	0.0618364	0.145	0.199	1
PTPRJ	3.5145e-25	0.760171	0.402	0.248	1.28634e-20	2.67707e-23	0.0992872	0.371	0.623	9.79833e-19	2.31253e-24	0.120727	0.317	0.551	8.46408e-20	7.56905e-14	-0.541759	0.662	0.775	2.77035e-09	0.75183	0.0669022	0.463	0.486	1	1.45343e-08	-0.174066	0.487	0.698	0.000531971
AGT	3.84238e-25	-0.43975	0.381	0.589	1.40635e-20	0.104081	0.0284725	0.017	0.024	1	0.25468	0.044406	0.019	0.024	1	0.00573599	0.0927466	0.028	0.006	1	0.46868	0.0248381	0.026	0.028	1	0.664586	-0.0265094	0.042	0.046	1
EHBP1	4.67401e-25	-0.481949	0.474	0.668	1.71073e-20	1.05819e-75	-0.418888	0.64	0.934	3.87309e-71	8.69459e-83	-0.407767	0.62	0.923	3.18231e-78	0.665556	-0.175262	0.237	0.222	1	2.57369e-05	-0.0836783	0.203	0.236	0.941994	4.08195e-12	-0.261201	0.434	0.665	1.49403e-07
BOK	4.69706e-25	0.335109	0.128	0.026	1.71917e-20	0.0220339	0.110065	0.072	0.055	1	7.74323e-05	0.117526	0.072	0.045	1	0.0474007	0.138917	0.081	0.054	1	0.138484	0.0388308	0.201	0.219	1	0.184608	0.137184	0.077	0.061	1
KBTBD12	4.78045e-25	-0.540443	0.216	0.4	1.74969e-20	1.51761e-22	-0.0948299	0.147	0.293	5.55462e-18	1.38507e-28	-0.0620602	0.095	0.223	5.06949e-24	0.000531707	-0.279774	0.299	0.395	1	0.534068	0.0294271	0.008	0.007	1	0.353938	0.0386529	0.019	0.014	1
TMTC2	4.78742e-25	0.702222	0.722	0.725	1.75225e-20	3.1891e-15	1.06095	0.393	0.335	1.16724e-10	2.21031e-17	1.13872	0.362	0.312	8.08997e-13	1.00783e-13	0.806169	0.374	0.187	3.68876e-09	6.88691e-05	-0.0942596	0.848	0.874	1	9.77387e-10	1.12522	0.305	0.208	3.57733e-05
NIPAL3	5.20324e-25	0.479303	0.207	0.073	1.90444e-20	0.000694572	0.152501	0.318	0.44	1	4.88175e-11	0.112033	0.267	0.421	1.78677e-06	0.154335	-0.0128019	0.165	0.137	1	0.269911	0.0572008	0.266	0.286	1	0.866182	0.21356	0.159	0.172	1
GCNT1	6.01043e-25	0.439709	0.164	0.047	2.19988e-20	3.1187e-05	0.128344	0.36	0.505	1	7.83027e-15	0.0801813	0.292	0.467	2.86596e-10	0.0960204	0.156699	0.115	0.087	1	6.77926e-12	-0.137963	0.223	0.278	2.48128e-07	0.756031	0.142463	0.115	0.123	1
CAMK2N1	6.71175e-25	0.622388	0.278	0.128	2.45657e-20	1.83906e-15	0.496971	0.614	0.648	6.73113e-11	4.85617e-22	0.541348	0.556	0.543	1.77741e-17	6.90716e-05	0.365736	0.189	0.112	1	0.000422775	0.187707	0.326	0.313	1	0.0176809	0.380348	0.174	0.142	1
LHFPL3	6.74459e-25	0.705058	0.178	0.056	2.46859e-20	5.08042e-149	-0.666869	0.863	0.994	1.85949e-144	1.73361e-187	-0.68145	0.856	0.99	6.3452e-183	7.00667e-05	0.508382	0.112	0.05	1	2.71865e-11	-0.163887	0.086	0.122	9.95053e-07	7.12369e-12	-0.24561	0.973	0.984	2.60734e-07
PSD2	6.82178e-25	-0.305556	0.412	0.644	2.49684e-20	0.00320694	0.0436942	0.037	0.059	1	0.15768	0.0633494	0.036	0.045	1	0.176948	-0.0520159	0.023	0.012	1	0.0934439	0.0101527	0.023	0.019	1	5.36974e-05	0.00919898	0.15	0.242	1
ZNF680	7.1453e-25	-0.400389	0.3	0.494	2.61525e-20	1.22796e-05	0.144468	0.218	0.314	0.449446	2.60652e-13	0.121149	0.161	0.278	9.54012e-09	0.655351	0.00814611	0.144	0.154	1	2.17698e-05	-0.0302504	0.11	0.136	0.796796	4.57055e-11	-0.125861	0.16	0.309	1.67287e-06
FAM13A	8.04672e-25	-0.423017	0.247	0.443	2.94518e-20	5.53322e-22	-0.117176	0.523	0.781	2.02521e-17	4.13527e-40	-0.201922	0.487	0.778	1.51355e-35	0.00108402	-0.315455	0.267	0.353	1	1.06828e-06	-0.0368797	0.043	0.062	0.0391001	4.59867e-14	-0.244864	0.34	0.571	1.68316e-09
BBS2	8.98462e-25	-0.407403	0.396	0.596	3.28846e-20	2.98458e-12	0.0307373	0.502	0.726	1.09238e-07	2.45385e-16	0.00820863	0.461	0.694	8.98133e-12	0.126506	0.169712	0.142	0.114	1	1.61512e-33	-0.215262	0.227	0.326	5.9115e-29	3.50224e-05	-0.00985324	0.288	0.426	1
PCDH11X	9.06223e-25	0.559246	0.107	0.016	3.31687e-20	1.08781e-30	-0.494158	0.684	0.831	3.9815e-26	1.66383e-69	-0.610049	0.719	0.891	6.08977e-65	0.000105454	0.273249	0.058	0.015	1	6.49257e-12	0.257651	0.033	0.015	2.37635e-07	0.00384517	-0.0691095	0.385	0.489	1
PRDM5	9.37215e-25	-0.35257	0.138	0.308	3.4303e-20	6.5229e-05	0.0283244	0.082	0.127	1	3.99327e-11	0.0329808	0.059	0.118	1.46158e-06	0.20442	0.0324412	0.007	0.002	1	0.014572	-0.0155017	0.008	0.012	1	4.94087e-08	-0.163215	0.106	0.208	0.00180841
RAPGEF6	9.51479e-25	0.734556	0.482	0.342	3.48251e-20	1.83396e-09	0.00887433	0.701	0.919	6.71249e-05	1.33799e-16	-0.0380409	0.627	0.879	4.89719e-12	0.215455	-0.0352233	0.59	0.624	1	0.277097	0.0108634	0.543	0.587	1	0.0484845	0.11255	0.424	0.566	1
GOLIM4	9.81041e-25	-0.405459	0.31	0.509	3.59071e-20	2.78162e-06	0.137458	0.046	0.017	0.10181	9.88461e-05	0.166065	0.039	0.019	1	0.0994653	-0.0899246	0.113	0.143	1	2.28895e-08	-0.0945244	0.101	0.132	0.000837778	1.50156e-13	-0.283813	0.292	0.508	5.49587e-09
SLC7A14	1.03832e-24	0.374525	0.104	0.014	3.80037e-20	1.00219e-23	-0.0283867	0.325	0.551	3.66811e-19	1.57104e-39	-0.0974895	0.287	0.543	5.75018e-35	0.00150912	0.236413	0.068	0.029	1	0.670397	0.0970413	0.117	0.117	1	0.00639983	0.210003	0.064	0.036	1
OLFM2	1.04138e-24	-0.35039	0.423	0.638	3.81157e-20	0.0500169	0.0895012	0.1	0.126	1	0.00162394	0.0446702	0.084	0.117	1	0.166965	0.0648745	0.034	0.021	1	0.634735	0.00175607	0.016	0.015	1	0.0131806	0.0326207	0.463	0.623	1
BAALC	1.08147e-24	-0.392346	0.476	0.687	3.95828e-20	0.818494	0.186952	0.192	0.208	1	1.68658e-05	0.260908	0.078	0.047	0.617305	0.000436109	0.264331	0.106	0.052	1	3.74242e-05	0.162856	0.156	0.134	1	1.86135e-07	-0.108394	0.298	0.463	0.00681272
ZNF385B	1.08283e-24	0.766839	0.15	0.041	3.96327e-20	4.56739e-182	-0.748794	0.939	0.999	1.67171e-177	2.42975e-258	-0.85073	0.915	0.999	8.89314e-254	0.188233	0.0520174	0.09	0.071	1	1.03715e-08	0.369345	0.043	0.026	0.000379608	0.26308	0.239474	0.081	0.101	1
AHCYL1	1.10059e-24	-0.434241	0.463	0.669	4.02828e-20	0.00361565	0.311216	0.49	0.583	1	0.829632	0.224441	0.437	0.561	1	0.585653	0.0817534	0.163	0.154	1	0.804569	0.0646942	0.128	0.129	1	0.000693428	0.0716084	0.175	0.262	1
ZNRF3	1.15176e-24	-0.319781	0.548	0.758	4.21555e-20	3.1789e-48	-0.232373	0.465	0.774	1.16351e-43	4.14805e-74	-0.268819	0.391	0.75	1.51823e-69	0.264374	0.190423	0.059	0.046	1	0.539583	0.0669461	0.039	0.037	1	0.000144797	0.0260761	0.11	0.182	1
SLC1A4	1.18412e-24	-0.358251	0.291	0.494	4.33401e-20	8.70034e-07	0.0312967	0.148	0.225	0.0318441	5.49086e-10	0.0256458	0.12	0.2	2.00971e-05	0.0175935	-0.131134	0.058	0.091	1	0.280376	0.021484	0.02	0.018	1	0.250622	0.0440403	0.035	0.046	1
KIAA1211	1.19954e-24	-0.411577	0.147	0.32	4.39042e-20	0.156584	0.0277789	0.014	0.02	1	0.765156	0.0582783	0.021	0.02	1	0.0170365	0.146673	0.02	0.004	1	0.319877	0.0203878	0.02	0.017	1	1.1082e-10	-0.232599	0.398	0.626	4.05611e-06
FAM204A	1.32239e-24	-0.407463	0.265	0.458	4.84007e-20	1.1382e-05	0.153674	0.326	0.475	0.416591	3.30922e-06	0.171289	0.282	0.414	0.121121	0.709771	0.0336439	0.136	0.129	1	3.85442e-11	-0.0684758	0.091	0.127	1.41076e-06	9.21747e-05	0.0295671	0.139	0.225	1
CDH1	1.32916e-24	0.346725	0.116	0.02	4.86487e-20	0.0938464	0.0728934	0.032	0.023	1	0.074858	0.0699904	0.024	0.016	1	0.0297448	0.139281	0.086	0.054	1	4.82813e-10	-0.146891	0.191	0.239	1.76715e-05	0.00138036	0.12571	0.056	0.025	1
GINS3	1.45511e-24	-0.49109	0.38	0.575	5.32584e-20	0.644824	0.118455	0.126	0.128	1	0.608011	0.148401	0.118	0.131	1	0.0348942	0.0976321	0.027	0.01	1	0.130794	0.0401134	0.013	0.01	1	2.61356e-08	-0.152138	0.329	0.505	0.000956588
GALNT6	1.58773e-24	0.288887	0.088	0.008	5.81126e-20	7.05598e-05	0.0706883	0.025	0.007	1	7.4827e-05	0.0801546	0.021	0.006	1	0.0144861	0.226463	0.082	0.048	1	5.08974e-13	0.232828	0.133	0.096	1.8629e-08	0.000120454	0.0917442	0.035	0.007	1
PLEKHG1	1.61437e-24	-0.340351	0.313	0.525	5.90876e-20	0.519569	0.0645916	0.017	0.02	1	0.263083	0.0371423	0.015	0.02	1	0.0299055	0.197134	0.046	0.023	1	0.00610292	-0.0741686	0.027	0.035	1	0.0022612	-0.0916404	0.053	0.093	1
CLU	1.66469e-24	-0.447426	0.824	0.911	6.09294e-20	1.28535e-48	0.93034	0.69	0.688	4.70451e-44	5.70733e-54	0.869862	0.671	0.665	2.08894e-49	0.000570674	0.404768	0.245	0.168	1	0.0218294	0.148751	0.307	0.302	1	0.627637	0.213697	0.442	0.508	1
SCRG1	1.72695e-24	-0.570961	0.182	0.351	6.3208e-20	0.00155357	0.0958437	0.061	0.091	1	0.000623256	0.093145	0.052	0.079	1	0.40215	0.0206441	0.045	0.035	1	1.69133e-19	-0.136448	0.044	0.081	6.19044e-15	2.2204e-07	-0.172907	0.401	0.577	0.00812688
SEMA3C	1.8238e-24	0.331945	0.109	0.017	6.67531e-20	1.02809e-07	0.000508053	0.041	0.084	0.00376292	0.0137259	0.123095	0.041	0.059	1	0.0561183	0.132325	0.073	0.048	1	6.16691e-07	-0.150032	0.155	0.187	0.0225715	3.0468e-05	0.155744	0.046	0.011	1
PDE4D	1.97697e-24	-0.437839	0.628	0.789	7.23592e-20	5.21412e-66	-0.46887	0.86	0.978	1.90842e-61	9.0629e-134	-0.577947	0.907	0.99	3.31711e-129	0.00157519	0.183867	0.336	0.262	1	2.37977e-12	-0.212061	0.334	0.394	8.71021e-08	1.59409e-09	-0.258294	0.759	0.899	5.83452e-05
AC079142.1	2.18001e-24	-0.536856	0.27	0.463	7.97906e-20	8.7177e-44	-0.231361	0.256	0.506	3.19077e-39	4.5198e-69	-0.306335	0.209	0.485	1.65429e-64	0.000644479	-0.486228	0.073	0.125	1	0.280775	0.0192494	0.009	0.008	1	0.0069498	-0.119007	0.052	0.086	1
NIN	2.58259e-24	-0.414355	0.422	0.634	9.45254e-20	7.96556e-29	-0.216668	0.772	0.97	2.91547e-24	1.17635e-27	-0.173774	0.732	0.947	4.30555e-23	0.744573	-0.0208145	0.211	0.22	1	0.000149942	-0.0194261	0.157	0.186	1	6.84239e-08	-0.0356683	0.255	0.41	0.00250438
LINC00645	2.5931e-24	-0.463027	0.024	0.134	9.49102e-20	0.00247719	-0.00280476	0.004	0.012	1	0.00862753	0.00134963	0.003	0.009	1	0.174449	-0.0263553	0.001	0.004	1	0.00962111	-0.00408912	0.001	0.002	1	0.000249647	-0.031296	0	0.014	1
COL11A1	2.72447e-24	-0.574456	0.149	0.307	9.97184e-20	0.0294754	0.21728	0.287	0.355	1	0.000537325	0.202307	0.29	0.39	1	0.0135185	0.139414	0.021	0.004	1	2.08604e-06	0.100741	0.017	0.008	0.0763513	8.69988e-27	-0.540159	0.593	0.844	3.18424e-22
LRRC8D	2.7335e-24	0.668205	0.406	0.253	1.00049e-19	1.01443e-25	-0.0375422	0.418	0.677	3.71292e-21	3.72667e-31	0.0553952	0.357	0.635	1.364e-26	0.846867	-0.0292929	0.403	0.414	1	1.46998e-08	-0.11663	0.469	0.533	0.000538026	0.0443974	0.106738	0.416	0.544	1
OSBPL6	2.88045e-24	-0.374882	0.447	0.68	1.05427e-19	1.07325e-18	-0.103137	0.667	0.906	3.92819e-14	7.75115e-31	-0.158847	0.624	0.883	2.837e-26	0.00359034	-0.337812	0.183	0.243	1	0.109755	0.137292	0.029	0.025	1	9.04152e-09	-0.135484	0.331	0.52	0.000330929
SLIT1	3.03556e-24	-0.404832	0.204	0.388	1.11104e-19	9.18213e-06	-0.00299764	0.079	0.127	0.336075	0.0136621	0.052858	0.071	0.095	1	0.138818	0.108763	0.026	0.015	1	0.0560924	0.0288747	0.008	0.005	1	0.00353633	0.0541455	0.106	0.163	1
RPS11	3.42241e-24	0.55054	0.538	0.361	1.25264e-19	1.27972e-102	0.856065	0.736	0.473	4.68389e-98	9.37015e-131	1.0369	0.69	0.435	3.42957e-126	3.46933e-05	0.406209	0.48	0.391	1	2.59113e-50	0.575554	0.408	0.322	9.48381e-46	1.32068e-05	0.65807	0.377	0.342	0.483381
GNG12-AS1	3.5517e-24	-0.419147	0.152	0.323	1.29996e-19	0.275953	0.0403834	0.039	0.033	1	0.391593	0.0423047	0.041	0.037	1	0.540062	0.0494294	0.048	0.056	1	0.736358	0.0037451	0.01	0.009	1	0.375616	0.0851784	0.079	0.093	1
SOX2-OT	3.71767e-24	0.679549	0.69	0.681	1.36071e-19	0.0379542	0.0994135	0.75	0.898	1	1.65618e-08	0.0315425	0.75	0.923	0.000606179	5.39754e-14	0.748343	0.372	0.179	1.97555e-09	4.55644e-06	-0.0889803	0.797	0.838	0.16677	2.65597e-12	-0.312418	0.881	0.952	9.72113e-08
ENHO	3.74062e-24	-0.366769	0.317	0.528	1.3691e-19	0.653981	0.1167	0.104	0.114	1	0.44399	0.175024	0.096	0.093	1	0.419801	0.123319	0.05	0.042	1	0.806353	0.0906054	0.051	0.051	1	8.29972e-05	-0.0379403	0.158	0.247	1
UNC5B	3.86021e-24	0.341742	0.134	0.03	1.41288e-19	0.00567988	0.0915551	0.047	0.029	1	4.55463e-05	0.132161	0.049	0.025	1	0.433888	-0.0501012	0.117	0.102	1	4.33954e-05	0.197368	0.224	0.205	1	0.00260409	0.223978	0.083	0.048	1
PTPRG	4.01567e-24	-0.429566	0.529	0.727	1.46978e-19	9.55912e-87	-0.431245	0.837	0.991	3.49873e-82	5.12164e-120	-0.51848	0.812	0.985	1.87457e-115	1.19679e-05	0.36696	0.097	0.033	0.438037	1.08708e-11	0.338986	0.042	0.022	3.97883e-07	1.89869e-05	-0.139781	0.75	0.878	0.69494
AC079352.1	4.22494e-24	-0.677081	0.418	0.599	1.54637e-19	1.0528e-07	0.276471	0.058	0.022	0.00385334	1.49228e-08	0.256033	0.057	0.022	0.000546188	0.0443651	0.144396	0.104	0.073	1	5.95867e-27	-0.481349	0.216	0.291	2.18093e-22	3.22145e-10	-0.532051	0.231	0.372	1.17908e-05
CTXN1	4.61633e-24	0.690817	0.195	0.07	1.68962e-19	3.30862e-115	1.13149	0.786	0.67	1.21099e-110	7.80215e-129	1.19388	0.746	0.626	2.85567e-124	1.57248e-08	0.673528	0.168	0.064	0.000575544	6.65368e-66	0.671331	0.161	0.07	2.43531e-61	2.72665e-08	0.721215	0.176	0.093	0.000997981
DOK5	4.61744e-24	-0.433982	0.252	0.438	1.69003e-19	2.11933e-08	0.155588	0.176	0.284	0.000775694	0.00211689	0.225125	0.194	0.264	1	0.916002	-0.000728138	0.011	0.01	1	0.00897793	0.0447735	0.007	0.004	1	6.45714e-07	-0.0669105	0.177	0.295	0.0236338
GLCE	5.61132e-24	0.417463	0.139	0.034	2.0538e-19	1.07665e-39	-0.157516	0.427	0.729	3.94063e-35	3.0929e-56	-0.190311	0.346	0.661	1.13203e-51	0.351916	0.0785882	0.202	0.229	1	2.51537e-06	-0.0818523	0.147	0.179	0.0920649	0.260957	0.137197	0.133	0.16	1
CADPS	6.56304e-24	-0.592607	0.249	0.433	2.40214e-19	6.37676e-19	-0.187811	0.787	0.973	2.33396e-14	1.68699e-36	-0.244762	0.729	0.954	6.17456e-32	0.000873386	0.131867	0.047	0.012	1	0.0488781	0.162304	0.028	0.023	1	1.82774e-09	-0.203654	0.461	0.675	6.6897e-05
MYO9B	6.76374e-24	0.454703	0.241	0.099	2.4756e-19	3.33439e-12	0.0152696	0.125	0.224	1.22042e-07	1.53537e-09	0.0456989	0.114	0.188	5.61961e-05	0.0382274	-0.168002	0.392	0.459	1	0.0977825	0.00598332	0.262	0.285	1	0.34058	0.102548	0.263	0.314	1
CGNL1	7.93669e-24	-0.354438	0.178	0.359	2.90491e-19	0.0340287	0.0355574	0.008	0.015	1	0.440569	0.0303304	0.009	0.007	1	0.911355	-0.012592	0.047	0.048	1	0.138292	0.0104968	0.004	0.002	1	0.0555364	0.0069774	0.036	0.056	1
LINC02406	8.76651e-24	-0.547066	0.153	0.318	3.20863e-19	0.666615	0.0399668	0.008	0.01	1	0.681251	0.0180712	0.007	0.008	1	0.145226	0.0265619	0.012	0.004	1	1.76497e-12	0.056621	0.012	0.002	6.45998e-08	0.00783295	-0.0128244	0.028	0.053	1
LGI3	1.06609e-23	0.335798	0.134	0.031	3.902e-19	0.370568	0.154443	0.268	0.317	1	0.834641	0.195146	0.267	0.311	1	0.00109066	0.26334	0.098	0.05	1	0.0823487	0.120618	0.206	0.201	1	0.0711587	0.161594	0.08	0.059	1
SMYD3	1.10679e-23	-0.517416	0.643	0.803	4.05095e-19	1.74991e-163	-0.629296	0.895	0.997	6.40483e-159	5.98688e-196	-0.675731	0.86	0.99	2.19126e-191	0.0400038	-0.15002	0.425	0.493	1	0.402373	-0.00408298	0.169	0.176	1	2.72726e-10	-0.366415	0.526	0.712	9.98204e-06
CDH8	1.11894e-23	0.533081	0.147	0.039	4.09544e-19	6.01946e-68	-0.457485	0.805	0.979	2.20318e-63	1.41362e-87	-0.511571	0.755	0.969	5.17398e-83	1.07905e-06	0.393174	0.104	0.031	0.0394942	3.32441e-06	-0.0956278	0.147	0.178	0.121677	7.27978e-08	0.373917	0.086	0.025	0.00266447
AC093157.1	1.15576e-23	-0.391312	0.108	0.264	4.23019e-19	4.70669e-12	-0.0155093	0.115	0.21	1.72269e-07	2.08444e-22	-0.0361485	0.083	0.189	7.62926e-18	0.51688	0.0289581	0.04	0.048	1	2.22622e-06	-0.0317749	0.023	0.037	0.081482	7.04061e-05	-0.0218566	0.094	0.164	1
RPS16	1.22996e-23	0.752399	0.386	0.232	4.50178e-19	2.39619e-180	1.43713	0.775	0.403	8.7703e-176	1.7253e-200	1.39506	0.743	0.39	6.31478e-196	0.00168657	0.449995	0.387	0.322	1	1.19741e-15	0.376166	0.335	0.295	4.38265e-11	2.20155e-07	0.750715	0.306	0.228	0.00805789
FBXL16	1.25973e-23	0.638527	0.171	0.054	4.61075e-19	1.01578e-21	0.513859	0.628	0.624	3.71784e-17	9.14993e-42	0.668405	0.633	0.605	3.34896e-37	1.45874e-06	0.512286	0.123	0.046	0.0533913	1.01317e-44	0.53901	0.118	0.053	3.70832e-40	9.67735e-06	0.505666	0.14	0.078	0.354201
RHOBTB3	1.49246e-23	-0.38664	0.47	0.67	5.46254e-19	0.252067	0.217758	0.288	0.356	1	0.00432276	0.197078	0.234	0.313	1	0.0722171	0.229911	0.132	0.102	1	1.23901e-05	-0.0684433	0.215	0.252	0.453489	0.00585492	0.118675	0.332	0.459	1
TRIM2	1.51451e-23	0.679333	0.697	0.713	5.54326e-19	0.00106444	0.513217	0.682	0.815	1	0.0097831	0.52645	0.602	0.757	1	1.36497e-13	0.821723	0.393	0.212	4.99593e-09	1.22457e-07	-0.101218	0.817	0.866	0.00448206	0.327445	0.222522	0.575	0.691	1
ASAP1	1.5977e-23	-0.403052	0.513	0.696	5.84774e-19	9.20377e-32	-0.170121	0.662	0.91	3.36867e-27	8.67004e-35	-0.141265	0.567	0.848	3.17332e-30	0.760324	0.0152652	0.289	0.283	1	0.83019	0.0658334	0.26	0.27	1	9.48831e-15	-0.349273	0.672	0.861	3.47282e-10
AP000462.1	1.64408e-23	-0.382969	0.12	0.281	6.01748e-19	0.264884	0.116668	0.109	0.128	1	8.90606e-05	0.110789	0.087	0.129	1	0.243801	0.0900812	0.038	0.027	1	1.85109e-11	-0.0844936	0.064	0.095	6.77516e-07	0.00191763	0.0728915	0.092	0.146	1
SORBS1	2.42104e-23	-0.2569	0.798	0.932	8.86124e-19	6.62219e-38	-0.225362	0.927	0.996	2.42379e-33	4.02175e-26	-0.169438	0.907	0.989	1.472e-21	1.07636e-10	0.837224	0.156	0.044	3.93957e-06	4.63995e-09	0.397359	0.145	0.116	0.000169827	0.551729	0.256438	0.395	0.49	1
STOX1	2.70023e-23	-0.32673	0.207	0.386	9.88311e-19	1.69215e-22	-0.0376009	0.095	0.22	6.19342e-18	1.26887e-26	-0.0637032	0.049	0.142	4.6442e-22	0.740708	0.0254108	0.01	0.008	1	0.694126	0.0214616	0.006	0.006	1	0.000258464	-0.0866131	0.02	0.053	1
ZNF423	3.03785e-23	-0.387989	0.194	0.371	1.11188e-18	0.149959	0.0181547	0.011	0.016	1	0.489376	0.0111787	0.011	0.013	1	0.130991	0.0314277	0.016	0.006	1	0.880884	0.00420784	0.008	0.008	1	4.80772e-07	-0.0788269	0.151	0.262	0.0175967
SPIRE1	3.12956e-23	-0.40534	0.403	0.601	1.14545e-18	1.27524e-50	-0.181272	0.372	0.688	4.6675e-46	1.29319e-48	-0.0909612	0.265	0.541	4.73321e-44	0.166736	-0.0904015	0.205	0.235	1	5.34128e-13	-0.135978	0.164	0.216	1.95496e-08	1.34473e-07	-0.00923827	0.255	0.418	0.00492183
ARHGEF2	3.29683e-23	0.384765	0.166	0.051	1.20667e-18	0.0324798	0.155538	0.353	0.455	1	0.0294815	0.130187	0.322	0.407	1	0.345183	-0.110953	0.176	0.198	1	0.0891794	0.135695	0.239	0.238	1	0.590659	0.218365	0.121	0.117	1
FAM124A	3.65596e-23	0.568277	0.232	0.098	1.33812e-18	0.135691	0.196497	0.132	0.162	1	0.660123	0.213659	0.119	0.134	1	7.42616e-07	0.401134	0.16	0.071	0.0271805	3.0972e-09	-0.146584	0.326	0.386	0.00011336	0.0241335	0.188771	0.145	0.115	1
RFFL	3.84627e-23	0.590092	0.354	0.201	1.40777e-18	0.0335036	0.240069	0.17	0.22	1	0.000700129	0.235185	0.154	0.216	1	0.432337	0.0347095	0.297	0.283	1	0.558418	-0.00159732	0.443	0.472	1	0.567312	0.183302	0.22	0.251	1
CC2D2B	3.92164e-23	-0.48687	0.204	0.375	1.43536e-18	0.00485588	0.0535309	0.066	0.095	1	0.00423158	0.0499618	0.05	0.073	1	0.0354475	-0.292735	0.124	0.162	1	0.0576375	0.103324	0.049	0.043	1	0.255362	0.0942524	0.083	0.101	1
FLG-AS1	4.83095e-23	-0.407358	0.117	0.27	1.76818e-18	5.50172e-47	-0.226417	0.233	0.484	2.01368e-42	1.11486e-69	-0.265721	0.178	0.44	4.08049e-65	0.0363413	-0.0403571	0.03	0.052	1	0.449587	0.00686398	0.014	0.016	1	1.26099e-15	-0.290195	0.116	0.28	4.61534e-11
FGF12	5.17625e-23	0.652061	0.169	0.055	1.89456e-18	1.01565e-47	-0.319373	0.861	0.991	3.71736e-43	4.84987e-81	-0.42041	0.818	0.982	1.7751e-76	1.05736e-06	0.464962	0.097	0.027	0.0387004	0.0705832	0.147595	0.075	0.068	1	1.56308e-33	-0.657247	0.819	0.945	5.72104e-29
ALDH1L1	5.22471e-23	-0.289514	0.358	0.558	1.9123e-18	0.814568	0.0198998	0.011	0.01	1	0.0840129	0.0383507	0.014	0.009	1	0.234953	0.0186422	0.01	0.004	1	0.00898274	0.0230393	0.008	0.005	1	3.15346e-06	-0.0872115	0.106	0.193	0.11542
P2RY1	5.35999e-23	-0.330097	0.08	0.221	1.96181e-18	0.007807	0.0398399	0.02	0.009	1	0.00602266	0.105906	0.062	0.045	1	0.879784	-0.0115107	0.009	0.008	1	0.237459	0.0248678	0.004	0.002	1	0.723059	0.00204174	0.003	0.004	1
SDC4	5.38525e-23	-0.318081	0.271	0.472	1.97106e-18	0.101928	0.0351588	0.009	0.004	1	0.92716	0.0281183	0.009	0.01	1	0.868712	0.0288156	0.009	0.008	1	0.125762	0.0111243	0.008	0.006	1	0.445776	-0.00414956	0.003	0.005	1
PAX6	5.60207e-23	-0.305581	0.155	0.322	2.05041e-18	0.650253	0.0369834	0.011	0.009	1	0.426626	0.0362431	0.009	0.012	1	0.588788	0.0130821	0.006	0.004	1	0.617035	0.0241268	0.004	0.004	1	0.41427	0.0256255	0.007	0.011	1
LAMA2	5.9818e-23	0.383852	0.289	0.13	2.1894e-18	7.8422e-11	0.426293	0.105	0.048	2.87032e-06	4.56815e-14	0.450982	0.106	0.045	1.67199e-09	0.0003463	0.304773	0.182	0.108	1	1.26198e-97	-0.765268	0.382	0.535	4.61897e-93	0.00043689	0.39641	0.118	0.07	1
ZFP36L1	6.03209e-23	-0.374807	0.382	0.598	2.20781e-18	0.00227249	0.116604	0.031	0.015	1	5.99426e-06	0.164309	0.041	0.017	0.219396	2.00832e-08	-0.400218	0.391	0.553	0.000735066	0.00313498	0.0823613	0.012	0.007	1	4.22435e-08	-0.103179	0.242	0.399	0.00154615
TBC1D1	7.46395e-23	-0.403492	0.284	0.472	2.73188e-18	3.66209e-31	-0.10209	0.269	0.497	1.34036e-26	5.31715e-55	-0.156158	0.273	0.561	1.94613e-50	3.05131e-06	-0.340044	0.338	0.464	0.111681	0.152745	-0.0166893	0.028	0.032	1	0.000120414	-0.0246673	0.133	0.213	1
TMEM241	7.69381e-23	-0.355799	0.214	0.397	2.81601e-18	3.1937e-52	-0.271663	0.438	0.757	1.16893e-47	4.02252e-86	-0.315494	0.372	0.745	1.47228e-81	0.0812509	-0.18237	0.097	0.127	1	0.0754717	0.0869718	0.038	0.033	1	0.00308132	0.0817715	0.197	0.28	1
GLTP	7.71944e-23	0.536123	0.243	0.106	2.82539e-18	0.579009	0.166425	0.135	0.153	1	0.00553478	0.148255	0.124	0.166	1	0.000592334	0.322836	0.154	0.094	1	0.679417	0.0984158	0.311	0.334	1	0.119475	0.106596	0.167	0.208	1
CHD9	8.44627e-23	-0.370505	0.678	0.856	3.09142e-18	1.88744e-48	-0.260453	0.727	0.953	6.90823e-44	5.51721e-61	-0.278289	0.68	0.941	2.01936e-56	0.00534945	-0.242045	0.639	0.686	1	0.292308	0.00704785	0.441	0.478	1	0.184351	-0.0212031	0.7	0.832	1
EGFR	8.78197e-23	-0.391482	0.404	0.608	3.21429e-18	1.12812e-29	-0.136623	0.443	0.712	4.12903e-25	5.17162e-59	-0.301732	0.442	0.768	1.89286e-54	0.0648253	0.0730338	0.025	0.01	1	1.33874e-05	0.075225	0.013	0.006	0.489993	0.000201118	0.0766122	0.35	0.505	1
AL078602.1	8.8221e-23	-0.51404	0.094	0.234	3.22898e-18	0.0703139	0.00410445	0.005	0.01	1	0.236491	0.0342115	0.01	0.014	1	0.461149	0.0117021	0.005	0.002	1	0.66193	0.000816366	0.002	0.002	1	0.0861668	-0.0225898	0.021	0.036	1
FAM126A	9.77297e-23	0.5498	0.256	0.117	3.577e-18	0.000830763	0.174236	0.075	0.05	1	1.35935e-05	0.220214	0.081	0.049	0.497536	0.156908	-0.143594	0.222	0.256	1	0.0165601	0.171021	0.301	0.299	1	0.0269482	0.0363566	0.136	0.183	1
PANTR1	1.0353e-22	-0.360819	0.489	0.685	3.78931e-18	2.6075e-14	-0.0349654	0.568	0.797	9.54372e-10	2.465e-20	-0.0637994	0.514	0.761	9.02216e-16	0.00165217	0.350009	0.133	0.081	1	0.000218317	-0.0317171	0.266	0.301	1	0.000886127	0.0422145	0.364	0.496	1
TMEM164	1.14305e-22	-0.42755	0.221	0.403	4.18369e-18	1.88417e-45	-0.15945	0.346	0.647	6.89624e-41	6.93746e-51	-0.147776	0.315	0.612	2.53918e-46	1.48895e-06	-0.310157	0.108	0.2	0.0544969	0.64293	0.0627275	0.028	0.027	1	0.000494666	0.0493137	0.113	0.182	1
KHDRBS3	1.20665e-22	0.475601	0.169	0.054	4.41646e-18	1.29097e-05	0.0912945	0.254	0.351	0.472508	0.0048215	0.220052	0.162	0.214	1	0.000177171	-0.505047	0.432	0.516	1	3.51608e-20	-0.169861	0.128	0.187	1.28692e-15	3.37194e-26	-0.548316	0.642	0.869	1.23416e-21
TMEM64	1.28113e-22	0.4026	0.157	0.047	4.68905e-18	5.75465e-13	0.0252238	0.219	0.357	2.10626e-08	2.37756e-29	-0.0604861	0.227	0.424	8.70209e-25	0.000219089	0.29952	0.114	0.056	1	1.26058e-08	-0.111953	0.211	0.258	0.000461384	0.0398648	0.141853	0.076	0.052	1
AC008957.2	1.346e-22	-0.384723	0.123	0.28	4.92651e-18	0.000752411	0.0470543	0.008	0	1	0.166142	0.045184	0.007	0.004	1	0.00155794	-0.150603	0.087	0.141	1	0.0282151	0.0128691	0.019	0.024	1	0.0819027	0.0149182	0.021	0.036	1
TMEM151A	1.50366e-22	0.254865	0.095	0.013	5.50355e-18	0.399678	0.12622	0.17	0.173	1	0.455167	0.0811573	0.14	0.158	1	0.0108299	0.168909	0.069	0.037	1	4.35279e-07	0.220545	0.162	0.137	0.0159316	0.000190205	0.15683	0.058	0.022	1
ADAMTS4	1.52259e-22	0.253313	0.087	0.01	5.57282e-18	1.86388e-05	0.0752703	0.025	0.006	0.682197	1.71815e-05	0.0766779	0.023	0.006	0.62886	0.191651	-0.0300031	0.067	0.05	1	0.0062577	0.152534	0.14	0.128	1	0.0793039	0.0276107	0.035	0.02	1
NRP1	1.52697e-22	-0.419582	0.139	0.297	5.58884e-18	0.00243595	0.060443	0.039	0.021	1	0.483562	0.0432693	0.024	0.021	1	0.121068	0.220433	0.144	0.116	1	0.817026	0.00875433	0.003	0.003	1	0.708059	0.0255534	0.02	0.023	1
PPM1L	1.56979e-22	-0.4243	0.335	0.52	5.74559e-18	1.60008e-18	-0.00689984	0.385	0.613	5.85646e-14	5.84964e-28	-0.0600939	0.396	0.665	2.14103e-23	0.00718903	-0.245021	0.156	0.208	1	0.179005	-0.0312114	0.138	0.146	1	8.14518e-08	-0.192662	0.256	0.399	0.00298122
NPL	1.57006e-22	-0.408284	0.375	0.558	5.74657e-18	0.00134662	0.13276	0.175	0.24	1	0.000122998	0.163969	0.181	0.256	1	8.99423e-09	-0.460245	0.37	0.526	0.000329198	0.517631	0.0512005	0.042	0.041	1	0.147161	0.102819	0.108	0.138	1
CLIC4	1.58834e-22	0.708397	0.382	0.234	5.81347e-18	5.01475e-10	0.322479	0.098	0.045	1.83545e-05	2.30555e-11	0.336122	0.103	0.049	8.43855e-07	8.54275e-05	0.272082	0.21	0.129	1	0.00641103	-0.021265	0.444	0.495	1	0.500122	0.282884	0.257	0.268	1
ESRRG	1.61276e-22	-0.403242	0.653	0.826	5.90287e-18	4.68973e-11	-0.0651523	0.669	0.865	1.71649e-06	7.24371e-54	-0.337481	0.619	0.896	2.65127e-49	9.32661e-06	0.214398	0.236	0.135	0.341363	0.0127112	0.0417812	0.433	0.419	1	0.0286829	-0.00705928	0.541	0.667	1
CLVS1	1.69381e-22	0.337641	0.122	0.026	6.1995e-18	2.62272e-59	-0.356518	0.689	0.934	9.59943e-55	1.14461e-73	-0.39162	0.653	0.928	4.18939e-69	0.000312768	0.356783	0.088	0.037	1	6.40617e-11	0.197153	0.084	0.056	2.34472e-06	0.000160233	-0.0406074	0.179	0.269	1
SLC39A12	1.75475e-22	-0.401111	0.068	0.199	6.42255e-18	0.828012	0.0107978	0.006	0.006	1	0.482193	0.00768825	0.005	0.006	1	0.646198	-0.00226706	0.003	0.004	1	0.409718	0.00213107	0.001	0.001	1	0.438276	-0.00572958	0.002	0.004	1
CHRDL1	1.80222e-22	-0.426032	0.194	0.365	6.5963e-18	0.0440341	0.0298908	0.025	0.037	1	0.00990016	0.00966166	0.011	0.02	1	0.735095	-0.00620969	0.005	0.004	1	0.00172539	0.0314598	0.005	0.002	1	0.153698	-0.0157522	0.021	0.033	1
CDH2	1.9914e-22	-0.431923	0.463	0.646	7.28874e-18	5.82924e-14	0.12834	0.544	0.783	2.13356e-09	4.96666e-25	0.0853375	0.476	0.756	1.81785e-20	3.99839e-06	0.423163	0.145	0.064	0.146345	2.72615e-06	-0.0745287	0.252	0.294	0.0997799	1.88713e-13	-0.32374	0.465	0.705	6.90708e-09
HIPK2	2.23414e-22	0.659048	0.594	0.516	8.17716e-18	0.0149446	0.607525	0.345	0.382	1	0.000331108	0.657596	0.327	0.347	1	0.000340784	0.380223	0.403	0.326	1	0.0179948	-0.0665854	0.686	0.731	1	0.495044	0.272836	0.497	0.596	1
FANCL	2.62231e-22	0.555607	0.279	0.137	9.59791e-18	5.94107e-12	0.0557336	0.49	0.709	2.17449e-07	1.89946e-12	0.0632468	0.464	0.687	6.95221e-08	0.147394	0.202288	0.207	0.179	1	2.40032e-13	-0.101309	0.335	0.409	8.78541e-09	1.0953e-09	-0.193468	0.29	0.469	4.00892e-05
CPNE2	2.62787e-22	0.325333	0.148	0.041	9.61827e-18	0.172804	0.117541	0.076	0.067	1	0.141309	0.115266	0.061	0.052	1	0.0395671	0.0598392	0.123	0.087	1	0.668214	0.0806424	0.231	0.244	1	0.808028	0.115324	0.102	0.102	1
CLIP2	2.98779e-22	0.498583	0.278	0.134	1.09356e-17	5.5554e-55	-0.206543	0.289	0.596	2.03333e-50	2.06755e-61	-0.209853	0.26	0.554	7.56743e-57	0.0540624	0.0739636	0.261	0.22	1	0.474249	-0.0492946	0.355	0.375	1	0.756048	0.132757	0.403	0.477	1
TLR4	2.9912e-22	-0.36944	0.203	0.382	1.09481e-17	0.510398	0.0365596	0.011	0.014	1	0.129944	0.0472442	0.019	0.013	1	8.82351e-05	-0.125914	0.197	0.299	1	5.43115e-35	-0.195758	0.022	0.064	1.98786e-30	0.00397189	0.0149709	0.035	0.066	1
AC096564.1	3.29342e-22	0.493915	0.211	0.084	1.20542e-17	0.005673	0.182152	0.314	0.415	1	9.21933e-10	0.097974	0.247	0.379	3.37437e-05	6.48914e-05	0.303955	0.148	0.077	1	8.97083e-07	-0.0856912	0.283	0.331	0.0328341	9.81736e-05	0.299647	0.105	0.055	1
AC061958.1	3.87784e-22	0.328815	0.111	0.022	1.41933e-17	1.76196e-05	0.15147	0.045	0.019	0.644894	1.73062e-06	0.171984	0.037	0.013	0.0633426	0.0535504	0.115066	0.081	0.054	1	2.79648e-09	-0.0453953	0.136	0.176	0.000102354	2.43469e-06	-0.515174	0.122	0.206	0.0891121
ACAP2	4.0765e-22	-0.281663	0.5	0.712	1.49204e-17	6.88328e-21	-0.100871	0.666	0.907	2.51935e-16	2.93678e-30	-0.158872	0.601	0.87	1.07489e-25	0.000309629	-0.181213	0.436	0.545	1	0.0094712	-0.0214726	0.236	0.262	1	5.68816e-06	-0.0227984	0.367	0.54	0.208192
GJB1	4.86052e-22	0.239863	0.081	0.008	1.779e-17	7.70172e-05	0.0670091	0.031	0.011	1	8.80609e-06	0.0590796	0.027	0.008	0.322312	0.0555803	0.130731	0.058	0.035	1	7.36799e-08	0.245561	0.161	0.133	0.00269676	9.9921e-06	0.128876	0.044	0.008	0.365721
PDK4	5.00291e-22	-0.545501	0.227	0.401	1.83111e-17	0.013114	0.0834534	0.02	0.01	1	0.00015672	0.112396	0.028	0.011	1	9.08285e-09	-0.648875	0.053	0.135	0.000332442	2.34075e-32	-0.196538	0.066	0.126	8.56736e-28	0.311953	0.0596012	0.074	0.089	1
RNF144A	5.10082e-22	0.641416	0.431	0.284	1.86695e-17	7.5516e-20	-0.138671	0.754	0.947	2.76396e-15	6.63231e-34	-0.205752	0.729	0.93	2.42749e-29	7.63509e-07	0.419302	0.241	0.133	0.0279452	5.48799e-19	-0.180867	0.455	0.549	2.00866e-14	0.000233086	-0.0556032	0.506	0.68	1
FAM53B	5.24811e-22	0.493908	0.28	0.138	1.92086e-17	1.28073e-11	0.128523	0.194	0.324	4.6876e-07	1.84205e-11	0.0855428	0.163	0.264	6.74209e-07	0.263768	-0.121646	0.284	0.318	1	7.22679e-20	-0.203806	0.324	0.408	2.64508e-15	0.98542	0.187543	0.123	0.131	1
ASAP2	5.81712e-22	-0.268131	0.423	0.624	2.12912e-17	5.44831e-47	-0.296967	0.607	0.886	1.99414e-42	6.85771e-68	-0.317818	0.488	0.833	2.50999e-63	0.000511434	0.197047	0.071	0.027	1	0.737539	0.0206843	0.114	0.113	1	0.00171719	-0.0286518	0.171	0.246	1
LINC01411	6.17868e-22	0.263194	0.12	0.026	2.26146e-17	0.0595207	0.0434514	0.053	0.07	1	0.90265	0.0954291	0.051	0.053	1	0.00471651	0.19311	0.079	0.042	1	0.716149	0.0156699	0.171	0.174	1	0.000963736	-0.0525922	0.085	0.138	1
NPAS2	6.55355e-22	-0.373715	0.238	0.417	2.39866e-17	5.09064e-75	-0.484246	0.587	0.9	1.86323e-70	6.99935e-52	-0.350547	0.585	0.886	2.56183e-47	0.00336881	0.189247	0.034	0.008	1	4.69937e-06	0.0955314	0.015	0.007	0.172002	0.151714	0.182035	0.157	0.197	1
SLC18B1	7.08455e-22	-0.335562	0.216	0.393	2.59302e-17	4.41653e-07	0.0305806	0.093	0.156	0.0161649	4.13447e-13	0.0272395	0.075	0.15	1.51326e-08	0.0113458	-0.185194	0.092	0.135	1	0.248956	0.036863	0.009	0.007	1	1.29234e-07	-0.0821279	0.132	0.242	0.00473011
MAP2	7.5232e-22	-0.309407	0.435	0.648	2.75357e-17	1.08904e-25	-0.154821	0.888	0.991	3.986e-21	1.25276e-22	-0.107765	0.873	0.982	4.58524e-18	0.000121168	0.545859	0.146	0.079	1	1.07607e-16	0.453344	0.112	0.073	3.93854e-12	1.32835e-17	-0.41063	0.757	0.9	4.86189e-13
HCN2	7.53105e-22	0.357592	0.108	0.021	2.75644e-17	1.46386e-09	0.047185	0.172	0.27	5.35786e-05	8.04661e-08	0.0654415	0.148	0.225	0.00294514	0.244871	0.103372	0.08	0.064	1	4.13254e-06	0.203785	0.181	0.157	0.151255	0.139984	0.143434	0.07	0.053	1
OSBPL11	7.65338e-22	-0.394735	0.278	0.451	2.80121e-17	4.4911e-15	-0.00122861	0.14	0.261	1.64379e-10	6.48474e-25	0.0187751	0.111	0.243	2.37348e-20	0.000100014	-0.259009	0.258	0.362	1	0.0213018	-0.0355557	0.061	0.071	1	0.0876626	0.0444125	0.083	0.109	1
CNTN1	8.06532e-22	-0.433773	0.559	0.725	2.95199e-17	6.61483e-53	-0.345144	0.824	0.971	2.42109e-48	1.63816e-79	-0.403633	0.787	0.965	5.99582e-75	0.00161012	0.285975	0.095	0.05	1	0.000152167	0.130906	0.084	0.068	1	1.32113e-25	-0.504819	0.763	0.921	4.83548e-21
HPN-AS1	8.5628e-22	0.348164	0.126	0.03	3.13407e-17	9.86456e-06	0.10526	0.035	0.012	0.361053	0.00133445	0.0977144	0.034	0.018	1	0.0148616	0.198061	0.086	0.052	1	0.0105056	0.128964	0.197	0.185	1	6.17772e-06	0.197119	0.055	0.014	0.226111
AC004690.2	1.088e-21	0.212313	0.08	0.008	3.98218e-17	0.00361055	0.0303862	0.014	0.004	1	0.0723284	0.0338752	0.011	0.006	1	0.0118513	0.150366	0.053	0.025	1	1.73163e-08	0.203509	0.134	0.105	0.000633795	0.000441749	0.140517	0.043	0.014	1
AZIN2	1.09765e-21	0.429937	0.179	0.063	4.01752e-17	4.17862e-07	0.0790321	0.227	0.335	0.0152942	1.10769e-11	0.0698441	0.171	0.284	4.05427e-07	0.905051	-0.0211006	0.262	0.268	1	0.0483818	0.193519	0.189	0.184	1	0.135535	0.310753	0.118	0.101	1
TMC6	1.12982e-21	0.331007	0.144	0.04	4.13525e-17	0.00156809	0.0673383	0.032	0.015	1	7.54906e-06	0.0915804	0.035	0.013	0.276303	0.235168	0.0256558	0.147	0.123	1	0.190865	0.0935906	0.177	0.173	1	0.00752621	0.11701	0.051	0.026	1
AC233296.1	1.16457e-21	0.398666	0.187	0.066	4.26243e-17	0.442915	0.145252	0.053	0.049	1	0.000800707	0.194857	0.065	0.043	1	0.00991492	0.143729	0.089	0.052	1	0.471883	-0.11647	0.193	0.197	1	6.26593e-11	-0.293798	0.285	0.462	2.29339e-06
EXOC6B	1.17147e-21	0.585349	0.719	0.722	4.28769e-17	3.58076e-43	-0.257834	0.86	0.981	1.31059e-38	5.7328e-55	-0.263864	0.826	0.971	2.09826e-50	0.00622451	0.336064	0.496	0.478	1	0.00217945	-0.0799117	0.786	0.823	1	0.72902	0.138728	0.614	0.751	1
UCHL1	1.18407e-21	0.567032	0.171	0.058	4.33383e-17	2.33182e-77	0.842292	0.787	0.8	8.5347e-73	2.81824e-82	0.86627	0.739	0.721	1.0315e-77	6.78304e-09	0.720367	0.16	0.056	0.000248266	6.73741e-28	0.462895	0.164	0.105	2.46596e-23	0.709918	0.295696	0.214	0.228	1
PTP4A2	1.21242e-21	0.534189	0.294	0.151	4.43759e-17	0.111435	0.229425	0.328	0.423	1	0.691126	0.326461	0.305	0.361	1	5.41806e-05	0.429511	0.266	0.179	1	0.0939538	0.0363713	0.302	0.329	1	0.983643	0.215475	0.156	0.165	1
SEMA3B	1.33777e-21	0.653484	0.306	0.164	4.89637e-17	1.3207e-08	0.209256	0.082	0.037	0.000483389	6.7185e-08	0.177738	0.067	0.031	0.00245904	8.38296e-05	0.42607	0.159	0.089	1	1.19955e-09	0.240868	0.38	0.358	4.39047e-05	6.59183e-10	0.377069	0.12	0.037	2.41268e-05
LRRC63	1.43688e-21	0.313819	0.107	0.02	5.25912e-17	5.89595e-05	0.0638126	0.027	0.008	1	1.77969e-05	0.101617	0.028	0.009	0.651384	0.000514433	0.207264	0.1	0.048	1	0.000152125	-0.124247	0.182	0.211	1	0.0447084	0.0482151	0.044	0.026	1
OLIG2	1.48522e-21	0.300141	0.107	0.02	5.43606e-17	3.1831e-05	0.128878	0.04	0.016	1	0.000817979	0.0863264	0.04	0.022	1	0.08829	0.20754	0.071	0.05	1	0.683503	0.154418	0.163	0.166	1	8.90445e-11	-0.179336	0.384	0.608	3.25912e-06
BICD1	1.52349e-21	-0.386384	0.489	0.689	5.57612e-17	7.76798e-29	-0.116141	0.443	0.711	2.84316e-24	2.15269e-37	-0.110788	0.372	0.655	7.87905e-33	0.188277	-0.146699	0.236	0.266	1	5.70777e-18	-0.194209	0.257	0.331	2.0891e-13	0.000304199	0.0351528	0.417	0.587	1
ADCY8	1.65698e-21	-0.424659	0.224	0.398	6.06473e-17	0.458736	0.0341137	0.007	0.01	1	0.0167278	0.0642879	0.018	0.009	1	0.0462702	0.0385005	0.008	0	1	0.107783	0.00898479	0.003	0.002	1	2.88152e-10	-0.184465	0.316	0.512	1.05467e-05
CDK14	1.68718e-21	-0.416226	0.358	0.54	6.17526e-17	1.09708e-46	-0.289415	0.596	0.877	4.01543e-42	1.08599e-74	-0.364937	0.573	0.886	3.97484e-70	0.0555071	0.187242	0.073	0.048	1	9.62196e-20	-0.135268	0.054	0.095	3.52173e-15	1.93894e-19	-0.374499	0.528	0.792	7.0967e-15
SNTA1	1.71756e-21	-0.182648	0.395	0.612	6.28644e-17	3.5785e-11	-0.0122772	0.154	0.257	1.30977e-06	4.94654e-10	0.043775	0.138	0.225	1.81048e-05	0.00875815	0.170711	0.037	0.012	1	0.979852	0.00346668	0.028	0.028	1	0.911383	0.0438587	0.032	0.033	1
RPL37A	1.72109e-21	0.444041	0.642	0.489	6.29936e-17	3.9024e-177	1.32829	0.906	0.756	1.42832e-172	7.31478e-279	1.61298	0.912	0.701	2.67728e-274	0.00022223	0.239809	0.543	0.451	1	5.85092e-09	0.278789	0.481	0.461	0.00021415	5.48518e-06	0.641642	0.498	0.504	0.200763
CRYM	1.80639e-21	-0.386954	0.142	0.296	6.61157e-17	0.230419	0.160223	0.461	0.567	1	0.00136367	0.117723	0.372	0.493	1	0.0457042	0.187149	0.035	0.017	1	5.23327e-15	0.196814	0.034	0.014	1.91543e-10	0.00292701	0.214934	0.041	0.016	1
AC091078.1	1.94008e-21	-0.362676	0.287	0.473	7.10089e-17	0.971538	0.0428016	0.024	0.024	1	0.945238	0.0450525	0.024	0.025	1	0.145621	0.0541421	0.012	0.004	1	0.0802677	0.0198216	0.006	0.004	1	0.584918	0.0750075	0.06	0.068	1
NDST3	1.9993e-21	0.502271	0.119	0.028	7.31765e-17	6.66965e-90	-0.562396	0.773	0.972	2.44116e-85	4.49639e-133	-0.648861	0.807	0.989	1.64572e-128	0.000648851	0.226069	0.064	0.023	1	1.03797e-06	-0.0547461	0.06	0.082	0.0379907	0.00289193	0.229395	0.045	0.019	1
PRRG1	2.08926e-21	0.462181	0.248	0.112	7.64689e-17	3.10128e-08	0.119439	0.193	0.3	0.0011351	2.85124e-07	0.166853	0.181	0.276	0.0104358	8.81203e-05	0.292676	0.174	0.098	1	3.07097e-07	-0.0754494	0.307	0.362	0.0112401	0.0129147	0.30786	0.119	0.086	1
ANO5	2.13214e-21	-0.430908	0.211	0.387	7.80383e-17	4.29688e-35	-0.148611	0.401	0.684	1.5727e-30	6.23817e-58	-0.207522	0.313	0.621	2.28323e-53	0.127702	0.0932376	0.016	0.006	1	0.425872	0.0543908	0.006	0.005	1	5.01804e-16	-0.355472	0.197	0.391	1.83665e-11
ADAMTS17	2.18543e-21	-0.305912	0.539	0.73	7.99888e-17	0.189496	0.0658421	0.032	0.04	1	0.53618	0.134564	0.047	0.044	1	0.443123	-0.0344317	0.066	0.077	1	0.00517632	0.059936	0.026	0.019	1	0.000248737	-0.106345	0.561	0.735	1
ANGPTL4	3.23667e-21	-0.725126	0.176	0.328	1.18465e-16	0.343204	0.0289685	0.009	0.013	1	0.857193	0.0528154	0.013	0.012	1	0.928561	0.021085	0.012	0.012	1	0.774088	0.0123757	0.011	0.011	1	0.684784	0.00268694	0.004	0.005	1
DZIP1	3.35802e-21	-0.329863	0.168	0.331	1.22907e-16	2.46785e-28	-0.100633	0.358	0.622	9.03258e-24	2.09733e-35	-0.0685085	0.293	0.548	7.67644e-31	0.0716242	0.0564461	0.015	0.004	1	0.0450121	0.0476123	0.014	0.011	1	0.000197861	-0.0197881	0.306	0.437	1
MCTP1	3.45251e-21	0.817131	0.198	0.082	1.26365e-16	3.28579e-94	-0.45406	0.946	0.999	1.20263e-89	6.87868e-137	-0.515695	0.928	0.995	2.51767e-132	0.000186128	0.439416	0.137	0.073	1	4.11857e-17	0.502756	0.063	0.033	1.50744e-12	4.87073e-09	-0.180273	0.436	0.641	0.000178274
PID1	3.49098e-21	-0.435636	0.246	0.417	1.27773e-16	3.95981e-43	-0.188622	0.338	0.617	1.44933e-38	2.2498e-60	-0.187066	0.301	0.605	8.23448e-56	0.0192129	0.173016	0.141	0.098	1	0.000782779	0.0900454	0.013	0.007	1	7.67019e-26	-0.530831	0.625	0.863	2.80736e-21
LGI4	3.52628e-21	-0.333043	0.225	0.399	1.29065e-16	0.376347	0.0720675	0.092	0.105	1	0.0772501	0.10576	0.092	0.081	1	0.197114	0.0577489	0.014	0.006	1	0.918128	0.022936	0.026	0.026	1	0.101309	-0.0380297	0.005	0.012	1
ARMH4	3.57009e-21	-0.389771	0.299	0.479	1.30669e-16	1.95823e-17	0.00374764	0.378	0.602	7.16731e-13	3.21255e-23	-0.0117602	0.323	0.548	1.17583e-18	0.00440343	-0.158736	0.215	0.279	1	3.36558e-06	-0.065478	0.146	0.178	0.123184	1.44234e-07	-0.146429	0.278	0.44	0.00527912
IQGAP1	3.73445e-21	0.645242	0.352	0.209	1.36685e-16	4.46733e-07	0.182555	0.194	0.294	0.0163509	1.73484e-13	0.159259	0.201	0.334	6.34968e-09	0.000114888	0.250237	0.222	0.139	1	0.858825	0.052681	0.427	0.456	1	7.535e-07	0.421264	0.148	0.075	0.0275788
PRDX6	4.01254e-21	-0.340586	0.214	0.383	1.46863e-16	0.00225948	0.238776	0.252	0.238	1	0.00350335	0.240423	0.216	0.203	1	0.787917	0.0457882	0.077	0.081	1	0.0004393	0.00566239	0.064	0.08	1	0.0687162	-0.0134096	0.066	0.092	1
GLUL	4.29691e-21	-0.34158	0.648	0.816	1.57271e-16	9.63894e-05	0.381168	0.259	0.226	1	1.15605e-12	0.51117	0.275	0.21	4.23127e-08	0.0032448	0.317034	0.311	0.247	1	8.05308e-14	0.362602	0.518	0.505	2.94751e-09	0.0119986	0.457583	0.253	0.224	1
DSEL	4.32007e-21	0.331037	0.12	0.028	1.58119e-16	0.589573	0.170527	0.217	0.233	1	0.151253	0.162248	0.201	0.246	1	0.00225709	0.237945	0.097	0.052	1	0.00077527	0.176384	0.185	0.168	1	0.00186713	0.0261259	0.316	0.44	1
ADAMTS19	4.38434e-21	0.455828	0.112	0.024	1.60471e-16	2.11385e-24	-0.242116	0.831	0.981	7.7369e-20	3.00356e-59	-0.370099	0.762	0.96	1.09933e-54	0.0223861	0.26634	0.091	0.058	1	3.15255e-05	-0.0315701	0.105	0.129	1	0.0747606	0.238352	0.087	0.066	1
STMN1	4.5199e-21	0.432863	0.194	0.073	1.65433e-16	8.18716e-07	0.191775	0.147	0.097	0.0299658	9.24414e-08	0.265848	0.153	0.105	0.00338345	0.0741664	0.124251	0.131	0.1	1	0.0393348	0.0400231	0.264	0.291	1	0.630914	0.149331	0.2	0.223	1
AF117829.1	4.5363e-21	-0.411901	0.389	0.581	1.66033e-16	3.57198e-17	0.0119852	0.199	0.346	1.30738e-12	8.36222e-25	0.00817858	0.169	0.322	3.06066e-20	0.720364	0.116412	0.152	0.148	1	3.08484e-12	-0.180249	0.101	0.139	1.12908e-07	8.04326e-08	-0.122761	0.227	0.367	0.00294391
SUN2	4.90397e-21	0.569018	0.314	0.172	1.7949e-16	0.06571	0.178823	0.193	0.239	1	0.0601439	0.180006	0.18	0.225	1	7.1854e-05	0.376634	0.212	0.131	1	0.0590438	0.140819	0.414	0.426	1	3.17036e-06	0.418093	0.146	0.079	0.116038
FIS1	5.25746e-21	0.624916	0.264	0.13	1.92428e-16	1.62099e-48	0.653648	0.436	0.253	5.93297e-44	1.92234e-47	0.671017	0.379	0.219	7.03595e-43	0.00381378	0.321692	0.193	0.137	1	9.51822e-06	0.263304	0.312	0.296	0.348376	0.472625	0.314017	0.167	0.168	1
PRKCZ	6.07635e-21	0.32475	0.109	0.022	2.22401e-16	6.79108e-19	-0.0234773	0.433	0.674	2.4856e-14	1.08889e-20	-0.0393516	0.4	0.648	3.98546e-16	0.053201	0.175648	0.076	0.05	1	0.000294505	0.112253	0.137	0.119	1	0.714573	0.151197	0.102	0.101	1
AC087854.1	6.07672e-21	-0.531372	0.224	0.388	2.22414e-16	5.0881e-09	0.0231788	0.059	0.116	0.00018623	0.0569855	0.102071	0.061	0.078	1	0.40932	-0.130189	0.11	0.125	1	1.33664e-08	-0.175829	0.058	0.083	0.000489224	1.87301e-08	-0.161118	0.303	0.481	0.000685541
AL512662.2	6.13469e-21	-0.357239	0.107	0.246	2.24536e-16	7.02579e-10	-0.0013768	0.196	0.307	2.57151e-05	4.47007e-30	-0.0663612	0.151	0.316	1.63609e-25	0.666024	-0.0139317	0.005	0.006	1	0.15807	0.0264348	0.003	0.002	1	0.560857	0.015268	0.006	0.004	1
EEF1A1	6.18329e-21	0.665933	0.609	0.515	2.26314e-16	6.90733e-187	1.54949	0.904	0.815	2.52815e-182	2.57749e-229	1.61439	0.892	0.792	9.43386e-225	0.000144713	0.372516	0.608	0.555	1	4.86721e-45	0.425081	0.575	0.502	1.78145e-40	1.34582e-07	0.666187	0.597	0.6	0.00492585
FAM171A1	6.27462e-21	-0.379134	0.546	0.749	2.29658e-16	2.16562e-11	-0.124266	0.817	0.976	7.92639e-07	2.04166e-19	-0.168227	0.764	0.964	7.47268e-15	5.44037e-05	0.495093	0.153	0.083	1	1.07683e-09	0.242716	0.277	0.244	3.94129e-05	0.889711	0.254176	0.204	0.221	1
SPNS2	6.51773e-21	0.290813	0.103	0.02	2.38556e-16	4.22742e-33	-0.0396123	0.166	0.367	1.54728e-28	1.45534e-19	0.0290348	0.159	0.299	5.32669e-15	0.937866	0.0682252	0.199	0.204	1	0.194863	0.0505793	0.149	0.161	1	0.0770851	0.107688	0.051	0.034	1
KATNAL2	6.96358e-21	-0.351592	0.262	0.448	2.54874e-16	4.77551e-14	-0.018802	0.138	0.247	1.74788e-09	2.11567e-23	-0.0161937	0.1	0.216	7.74358e-19	0.247456	-0.0641717	0.047	0.06	1	0.570308	0.0441513	0.056	0.054	1	0.024484	0.0394839	0.063	0.094	1
AL356737.2	7.14056e-21	-0.298081	0.125	0.278	2.61352e-16	0.00311276	0.131852	0.23	0.304	1	3.30103e-15	0.0762415	0.134	0.241	1.20821e-10	0.0208928	0.0759249	0.016	0.002	1	0.243083	0.0463629	0.004	0.003	1	0.0355074	-0.0120786	0.005	0.015	1
AC007402.1	7.3664e-21	-0.77571	0.122	0.265	2.69618e-16	2.54399e-06	-0.0258761	0.025	0.054	0.0931127	0.0223968	0.0190924	0.024	0.036	1	0.945913	-0.0106101	0.01	0.01	1	0.0718799	0.0193556	0.007	0.005	1	0.0023583	-0.0683226	0.05	0.089	1
SEZ6L2	7.82354e-21	0.39529	0.109	0.023	2.86349e-16	6.08508e-26	0.594114	0.647	0.679	2.2272e-21	6.16757e-18	0.528723	0.569	0.603	2.25739e-13	5.24607e-05	0.349456	0.086	0.031	1	4.83115e-30	0.374999	0.123	0.067	1.76825e-25	2.27376e-06	0.394631	0.112	0.049	0.083222
BRINP2	8.13826e-21	-0.399849	0.209	0.373	2.97869e-16	1.06392e-07	-0.008618	0.127	0.199	0.00389406	3.7026e-08	0.0541707	0.114	0.181	0.00135519	1.43112e-05	0.307043	0.07	0.017	0.523802	0.00375365	8.145e-05	0.028	0.036	1	1.8228e-11	-0.172533	0.218	0.399	6.67163e-07
BBOX1	8.31502e-21	-0.376018	0.127	0.275	3.04338e-16	0.267775	0.0355165	0.036	0.03	1	0.146491	0.042529	0.028	0.021	1	0.508358	0.00802119	0.001	0	1	0.94735	0.00726222	0.002	0.002	1	0.3057	0.0579291	0.006	0.003	1
AC109466.1	8.44665e-21	0.726706	0.128	0.035	3.09156e-16	1.43432e-145	-0.881932	0.869	0.97	5.24974e-141	1.09739e-204	-0.969391	0.875	0.985	4.01656e-200	0.000564283	0.313551	0.061	0.021	1	2.4938e-05	0.312956	0.032	0.021	0.912756	0.000191878	0.53453	0.066	0.027	1
ALPK1	8.65388e-21	-0.34649	0.153	0.307	3.16741e-16	6.09586e-25	-0.0608644	0.168	0.337	2.23115e-20	1.03913e-32	-0.0413313	0.144	0.316	3.80332e-28	8.68899e-14	-0.726129	0.232	0.414	3.18026e-09	0.639209	0.0155816	0.004	0.004	1	0.414621	0.00856404	0.007	0.011	1
ARHGAP31	8.95555e-21	-0.333043	0.227	0.405	3.27782e-16	0.00816583	0.0301639	0.024	0.04	1	0.465773	0.0555452	0.03	0.035	1	0.000365823	-0.252586	0.202	0.293	1	0.272727	0.0252739	0.007	0.009	1	0.00162441	0.074643	0.424	0.579	1
SNED1	9.91435e-21	-0.351423	0.283	0.469	3.62875e-16	6.08719e-16	-0.0157667	0.198	0.348	2.22797e-11	2.97902e-23	-0.0113165	0.162	0.313	1.09035e-18	0.0245964	0.128209	0.026	0.008	1	0.0686978	0.0159542	0.02	0.025	1	0.0839425	0.118265	0.045	0.066	1
MYLIP	1.18771e-20	0.337907	0.117	0.028	4.34713e-16	0.242761	0.144018	0.135	0.129	1	0.0044715	0.162646	0.116	0.093	1	0.217785	0.176799	0.134	0.112	1	2.04706e-06	-0.0230737	0.176	0.213	0.0749246	0.00578704	0.247483	0.07	0.04	1
SEMA6A	1.27576e-20	0.594483	0.416	0.275	4.6694e-16	0.63883	0.344405	0.182	0.21	1	0.717795	0.31322	0.174	0.2	1	4.46119e-05	0.321037	0.223	0.137	1	0.296551	-0.00161427	0.496	0.532	1	0.0107404	0.0529496	0.421	0.556	1
AK4	1.29273e-20	-0.329666	0.15	0.303	4.73153e-16	7.43648e-28	-0.0876258	0.189	0.381	2.72183e-23	1.25026e-37	-0.0831536	0.15	0.335	4.57606e-33	0.680848	0.000110282	0.017	0.015	1	0.562796	0.0108495	0.01	0.011	1	0.00104346	-0.0647215	0.027	0.059	1
AC012404.1	1.30956e-20	-0.337255	0.085	0.217	4.79311e-16	7.65877e-10	-0.00105389	0.172	0.274	2.80319e-05	1.4164e-12	0.05219	0.16	0.266	5.18418e-08	0.0603413	0.0409553	0.007	0	1	0.0230389	0.00972229	0.006	0.009	1	1.78534e-09	-0.0981179	0.064	0.16	6.53453e-05
NFAT5	1.46861e-20	-0.334392	0.597	0.773	5.37526e-16	5.51022e-41	-0.249567	0.733	0.959	2.0168e-36	3.75585e-55	-0.299488	0.645	0.918	1.37468e-50	0.166728	-0.0587404	0.363	0.412	1	0.0105807	0.0216001	0.266	0.297	1	2.34847e-05	-0.0660267	0.404	0.574	0.859565
RPL18A	1.51852e-20	0.738478	0.338	0.198	5.55792e-16	3.48861e-103	0.862393	0.668	0.378	1.27687e-98	6.69534e-103	0.907741	0.598	0.344	2.45056e-98	5.21166e-05	0.410089	0.344	0.245	1	9.28195e-28	0.440934	0.328	0.263	3.39729e-23	0.00285901	0.564814	0.281	0.25	1
C12orf76	1.53515e-20	0.502238	0.249	0.117	5.61881e-16	1.01079e-14	0.409192	0.382	0.313	3.69961e-10	1.71318e-08	0.411021	0.336	0.313	0.000627043	0.00666816	0.339883	0.241	0.185	1	0.0527	0.113034	0.364	0.369	1	0.852432	0.259841	0.248	0.277	1
RAB11FIP2	1.55768e-20	-0.385398	0.319	0.5	5.70128e-16	2.39613e-07	0.0700567	0.399	0.568	0.00877009	2.95729e-17	0.0617505	0.317	0.526	1.0824e-12	0.0289507	-0.261638	0.141	0.183	1	8.17671e-10	-0.133939	0.137	0.178	2.99276e-05	6.48751e-06	-0.0950418	0.15	0.246	0.23745
BTBD3	1.56267e-20	0.569649	0.298	0.161	5.71954e-16	0.252062	0.256393	0.174	0.177	1	0.273475	0.256021	0.141	0.168	1	0.00791211	0.246521	0.181	0.127	1	1.15169e-07	-0.0279183	0.367	0.434	0.00421531	0.390644	0.174402	0.269	0.316	1
FHIT	1.57585e-20	-0.372943	0.804	0.909	5.76776e-16	2.0069e-10	-0.076504	0.768	0.931	7.34546e-06	1.03273e-14	-0.0709576	0.713	0.899	3.77989e-10	1.65078e-09	-0.584337	0.693	0.78	6.04202e-05	0.000596464	-0.126074	0.65	0.675	1	8.22013e-05	-0.182777	0.793	0.889	1
AL139294.1	1.59356e-20	0.392161	0.154	0.049	5.8326e-16	0.155735	0.193276	0.164	0.198	1	0.899101	0.235022	0.156	0.173	1	0.00637663	0.215218	0.112	0.069	1	0.678883	0.0983017	0.222	0.233	1	0.32803	0.202053	0.116	0.105	1
ANO6	1.73511e-20	-0.38671	0.191	0.354	6.35068e-16	1.90503e-22	-0.0117872	0.144	0.292	6.97259e-18	8.66776e-27	-0.0301634	0.113	0.249	3.17249e-22	0.00167657	-0.222739	0.142	0.208	1	0.0838716	0.0626032	0.009	0.006	1	5.20442e-11	-0.193769	0.222	0.393	1.90487e-06
SORBS2	1.74801e-20	0.633135	0.136	0.039	6.39789e-16	1.39771e-26	-0.248413	0.896	0.991	5.11575e-22	1.91075e-59	-0.352098	0.892	0.993	6.99354e-55	1.24384e-05	0.37816	0.08	0.023	0.455259	0.000103583	0.312687	0.051	0.038	1	0.724039	0.209446	0.493	0.593	1
MAOB	1.80002e-20	-0.533513	0.151	0.303	6.58826e-16	7.76817e-22	-0.0985002	0.428	0.681	2.84323e-17	7.90096e-26	-0.108405	0.357	0.582	2.89183e-21	0.422869	0.0368568	0.016	0.01	1	9.48115e-07	0.0999538	0.015	0.006	0.0347019	0.030345	0.0806852	0.071	0.104	1
LINC01470	1.8216e-20	0.302966	0.092	0.015	6.66723e-16	0.561767	0.0888775	0.056	0.062	1	1.81628e-07	0.0182887	0.046	0.086	0.00664776	0.000415093	0.258544	0.071	0.027	1	0.0611621	0.108916	0.133	0.124	1	3.83576e-06	0.126047	0.047	0.008	0.140392
ITM2C	1.85282e-20	-0.37129	0.294	0.478	6.7815e-16	5.61573e-82	0.902225	0.579	0.347	2.05541e-77	1.29912e-72	0.868842	0.475	0.275	4.7549e-68	0.1042	0.240892	0.115	0.089	1	2.68852e-05	0.22511	0.093	0.075	0.984024	0.00388024	0.461126	0.472	0.488	1
CSPG5	1.86533e-20	-0.348764	0.221	0.388	6.82728e-16	0.014753	0.0524092	0.15	0.192	1	0.159959	0.148225	0.132	0.126	1	0.207076	-0.0199337	0.022	0.012	1	0.752176	0.0296307	0.026	0.025	1	0.00448402	0.0509271	0.529	0.702	1
SSBP2	1.88484e-20	-0.418216	0.62	0.77	6.8987e-16	2.01088e-47	-0.332226	0.763	0.948	7.36002e-43	1.09676e-84	-0.445299	0.731	0.94	4.01424e-80	0.980603	-0.0092716	0.535	0.543	1	2.04201e-09	-0.120999	0.385	0.448	7.47395e-05	4.0784e-07	-0.134569	0.379	0.553	0.0149274
TAFA4	1.92747e-20	0.214195	0.085	0.011	7.05472e-16	0.000105747	0.0754794	0.023	0.006	1	0.00691736	0.0680222	0.02	0.01	1	0.0048405	0.113212	0.055	0.023	1	0.0236254	-0.0817302	0.117	0.13	1	0.258148	0.0495398	0.023	0.015	1
NPC1	1.94152e-20	0.504915	0.354	0.208	7.10616e-16	0.625898	0.225235	0.142	0.148	1	0.395709	0.272825	0.134	0.137	1	0.503205	0.140982	0.353	0.349	1	0.00862304	0.119796	0.416	0.424	1	0.827548	0.223785	0.227	0.254	1
NCOA1	2.03209e-20	-0.319266	0.714	0.86	7.43765e-16	5.18484e-29	-0.185832	0.784	0.969	1.8977e-24	5.22507e-36	-0.188889	0.739	0.947	1.91243e-31	0.00296084	-0.204147	0.442	0.528	1	7.6497e-18	-0.214446	0.449	0.537	2.79987e-13	7.37996e-07	-0.174564	0.671	0.833	0.0270114
FREM2	2.06284e-20	-0.382625	0.129	0.273	7.5502e-16	0.982747	0.019978	0.007	0.007	1	0.0724513	0.00681018	0.005	0.01	1	0.247069	0.0377026	0.013	0.006	1	0.775501	0.027213	0.015	0.015	1	0.585087	0.0351792	0.009	0.007	1
NSG2	2.07492e-20	0.567806	0.146	0.045	7.59443e-16	1.28105e-17	0.344679	0.818	0.962	4.68876e-13	4.95444e-23	0.379468	0.807	0.933	1.81337e-18	0.000380132	0.465808	0.106	0.052	1	5.69777e-32	0.465735	0.092	0.043	2.08544e-27	0.00883137	0.0960553	0.395	0.53	1
TJP1	2.09167e-20	0.550024	0.722	0.734	7.65573e-16	1.91088e-49	-0.316314	0.88	0.985	6.99401e-45	1.5375e-74	-0.397277	0.837	0.977	5.62739e-70	1.2769e-10	0.693232	0.405	0.258	4.67358e-06	7.78163e-13	-0.161163	0.773	0.825	2.84815e-08	0.238015	0.0153339	0.657	0.814	1
POT1-AS1	2.18921e-20	-0.590813	0.271	0.432	8.01274e-16	6.06329e-41	-0.370217	0.516	0.774	2.21923e-36	8.49781e-67	-0.448225	0.435	0.729	3.11029e-62	0.163186	0.156956	0.077	0.058	1	0.00210328	-0.0391797	0.097	0.114	1	0.0867397	-0.062328	0.171	0.208	1
AL355835.1	2.21182e-20	0.258727	0.074	0.007	8.09546e-16	0.115883	0.114813	0.032	0.024	1	0.000211973	0.149306	0.033	0.015	1	0.0287596	0.132952	0.048	0.025	1	4.83647e-09	-0.0346457	0.09	0.122	0.00017702	2.74742e-16	-0.308527	0.171	0.365	1.00558e-11
DACH1	2.3715e-20	-0.417005	0.352	0.532	8.67994e-16	4.89673e-89	-0.521136	0.889	0.995	1.79225e-84	9.28225e-145	-0.633657	0.868	0.987	3.39739e-140	3.1241e-05	0.460648	0.077	0.023	1	2.49164e-05	0.305638	0.047	0.034	0.911964	0.000104539	0.303968	0.08	0.036	1
PAWR	2.66449e-20	-0.278517	0.075	0.202	9.7523e-16	0.271475	0.0352553	0.057	0.068	1	0.000177269	0.0344176	0.054	0.085	1	0.0790274	0.0468508	0.006	0	1	0.433701	0.00487088	0.003	0.002	1	1.19767e-05	-0.0675883	0.086	0.16	0.438357
COL5A3	3.31613e-20	-0.201178	0.494	0.71	1.21374e-15	0.282425	0.0260524	0.03	0.037	1	0.0818381	0.0544816	0.031	0.041	1	0.0909843	0.0425557	0.014	0.004	1	0.0518746	0.0184795	0.009	0.006	1	0.00870618	0.00565971	0.112	0.161	1
TTYH2	3.78166e-20	0.602103	0.374	0.23	1.38412e-15	1.70487e-07	0.224792	0.088	0.045	0.00623998	1.02269e-10	0.250696	0.092	0.042	3.74316e-06	0.00362352	0.245855	0.25	0.183	1	1.31704e-08	0.216548	0.481	0.472	0.000482051	0.000135936	0.366816	0.181	0.122	1
AL008633.1	4.11877e-20	0.647978	0.145	0.046	1.50751e-15	1.12168e-167	-0.792051	0.853	0.995	4.10546e-163	9.33701e-242	-0.944085	0.812	0.99	3.41744e-237	0.0136483	-0.477966	0.268	0.322	1	1.17546e-07	0.309014	0.031	0.017	0.00430231	0.0122571	-0.126449	0.095	0.137	1
AL078459.1	4.18478e-20	-0.375814	0.12	0.261	1.53167e-15	0.17001	0.04667	0.075	0.09	1	0.00180335	0.0291878	0.057	0.082	1	0.130146	-0.071909	0.017	0.029	1	0.0310453	-0.0123491	0.012	0.017	1	1.82733e-05	-0.0225068	0.087	0.16	0.668822
TSPAN15	4.19468e-20	0.330611	0.158	0.052	1.53529e-15	0.037348	0.106978	0.042	0.03	1	0.000128461	0.128805	0.05	0.027	1	0.769031	0.0475947	0.117	0.123	1	0.688048	0.102313	0.225	0.231	1	0.955387	0.165046	0.117	0.123	1
AF279873.3	4.33954e-20	-0.660898	0.074	0.197	1.58831e-15	0.00153198	0.00784201	0.035	0.057	1	2.57203e-06	0.0110727	0.034	0.065	0.0941389	0.73804	-0.00470793	0.005	0.004	1	0.0802769	0.0107993	0.004	0.006	1	0.100641	0.00758034	0.042	0.06	1
NAALAD2	4.40018e-20	0.268734	0.098	0.018	1.61051e-15	8.92237e-17	-0.012777	0.376	0.59	3.26568e-12	1.28074e-24	0.01029	0.319	0.551	4.68765e-20	0.0205795	0.225769	0.071	0.042	1	1.36541e-07	-0.0463083	0.118	0.15	0.00499752	2.18025e-06	-0.0406897	0.312	0.478	0.0797994
AL133257.1	4.47271e-20	-0.398825	0.114	0.253	1.63706e-15	0.165032	0.00436146	0.001	0.003	1	0.269392	0.000678595	0.002	0.004	1	0.348951	0.0132402	0.002	0	1	0.623573	0.00185798	0.001	0	1	0.387368	0.00421648	0.001	0	1
PITPNC1	4.85651e-20	-0.138039	0.858	0.979	1.77753e-15	1.2266e-62	-0.380096	0.579	0.879	4.48947e-58	5.85169e-70	-0.347803	0.526	0.858	2.14178e-65	0.0323107	0.402684	0.188	0.152	1	2.83606e-10	0.159875	0.053	0.031	1.03803e-05	8.77224e-05	-0.123189	0.533	0.704	1
EPB41L3	5.04509e-20	0.417023	0.166	0.057	1.84655e-15	0.000212947	0.0957679	0.575	0.774	1	0.00020697	0.108151	0.523	0.712	1	0.00320363	-0.160492	0.357	0.441	1	0.262723	0.0600192	0.178	0.191	1	0.036948	0.108592	0.171	0.225	1
AL589935.1	5.17873e-20	-0.421016	0.102	0.236	1.89547e-15	2.8695e-05	0.0102851	0.058	0.096	1	7.25718e-10	-0.00328809	0.054	0.104	2.6562e-05	0.0258863	-0.0340624	0.023	0.044	1	0.0583665	0.00360294	0.005	0.008	1	0.0259387	-0.0418533	0.014	0.03	1
DANT2	5.74112e-20	-0.338195	0.626	0.816	2.10131e-15	4.87497e-41	-0.27809	0.887	0.992	1.78429e-36	4.03932e-60	-0.344564	0.859	0.987	1.47843e-55	1.38352e-05	0.476432	0.159	0.081	0.506383	0.000263739	0.132508	0.247	0.228	1	0.0166522	0.307871	0.646	0.705	1
ADAMTS14	5.87766e-20	0.263671	0.09	0.014	2.15128e-15	0.00110048	0.0720185	0.028	0.012	1	1.38018e-05	0.0719737	0.024	0.007	0.505158	0.000360201	0.1413	0.067	0.023	1	0.00839639	0.122263	0.16	0.147	1	0.0362989	0.0982025	0.038	0.02	1
RASSF8	6.26976e-20	-0.397532	0.358	0.533	2.29479e-15	0.825906	0.182458	0.074	0.079	1	0.588909	0.190426	0.074	0.082	1	0.000299152	-0.375497	0.435	0.518	1	1.78272e-09	-0.1061	0.105	0.139	6.52492e-05	2.97675e-05	-0.109368	0.217	0.321	1
SLC25A33	6.37072e-20	-0.312443	0.262	0.432	2.33175e-15	1.70157e-11	-0.0141327	0.122	0.215	6.2279e-07	5.56529e-20	0.00572528	0.096	0.202	2.03695e-15	0.14507	-0.0668819	0.054	0.073	1	0.43372	0.0527269	0.05	0.048	1	0.000619519	-0.122573	0.059	0.107	1
BCKDHB	6.40431e-20	-0.408185	0.41	0.58	2.34404e-15	7.08944e-15	-0.000640735	0.483	0.711	2.59481e-10	3.27535e-33	-0.075833	0.397	0.672	1.19881e-28	0.469433	0.0218632	0.219	0.239	1	6.28882e-11	-0.149992	0.204	0.255	2.30177e-06	5.73246e-06	-0.151008	0.272	0.398	0.209814
PLEKHA1	6.54942e-20	0.55654	0.283	0.151	2.39715e-15	0.974249	0.242143	0.54	0.677	1	0.000351975	0.146948	0.46	0.631	1	0.0455392	0.214622	0.227	0.185	1	1.04281e-05	-0.067119	0.352	0.405	0.381678	2.26373e-05	-0.0893177	0.187	0.292	0.828547
SNCAIP	6.65735e-20	-0.342817	0.195	0.357	2.43666e-15	4.57205e-29	-0.143953	0.515	0.786	1.67342e-24	1.79263e-55	-0.217173	0.42	0.755	6.56121e-51	0.606569	0.00617961	0.018	0.015	1	0.486442	0.0527319	0.008	0.007	1	1.00235e-10	-0.192525	0.099	0.219	3.66871e-06
IL33	6.68346e-20	-0.314063	0.128	0.273	2.44621e-15	0.876511	0.0146803	0.003	0.003	1	0.454132	0.0242734	0.005	0.004	1	0.29363	0.0290708	0.009	0.004	1	0.761888	0.00872879	0.002	0.001	1	0.860911	0.00231175	0.006	0.007	1
SERPINI2	6.99259e-20	-0.379798	0.098	0.23	2.55936e-15	2.94696e-06	0.011527	0.139	0.208	0.107862	7.7375e-06	0.0322725	0.089	0.136	0.2832	0.348951	0.00449099	0.002	0	1	0.0347885	0.0269382	0.003	0.001	1	0.126825	0.0186606	0.006	0.001	1
NXPE3	7.58986e-20	0.597542	0.26	0.132	2.77797e-15	2.43693e-05	0.171575	0.28	0.407	0.891942	0.000100226	0.208593	0.248	0.354	1	0.0632271	0.0930507	0.156	0.121	1	0.0645771	0.0279377	0.29	0.32	1	0.213251	0.120438	0.179	0.217	1
TRPM6	7.70508e-20	0.218803	0.09	0.014	2.82014e-15	0.111388	0.0637869	0.019	0.013	1	0.0442868	0.0793607	0.024	0.015	1	0.568026	0.061899	0.046	0.04	1	0.0741201	-0.0288301	0.117	0.128	1	0.108984	0.0475987	0.03	0.018	1
METTL7A	8.07115e-20	-0.358559	0.271	0.444	2.95412e-15	0.987433	0.0555371	0.023	0.023	1	0.932853	0.0729145	0.028	0.028	1	0.135256	0.0561579	0.158	0.193	1	4.73455e-22	-0.143396	0.042	0.082	1.73289e-17	0.105386	0.116242	0.15	0.187	1
GJB6	8.29658e-20	-0.318908	0.136	0.285	3.03663e-15	0.0281438	0.0045233	0.004	0.01	1	0.000119704	-0.00620555	0.004	0.015	1	0.173441	-0.0172022	0.001	0.004	1	0.880371	0.00572929	0.004	0.004	1	0.46996	0.0180412	0.003	0.001	1
RASAL1	9.393e-20	0.22752	0.098	0.019	3.43793e-15	8.54036e-07	0.0545773	0.107	0.172	0.0312586	4.03889e-13	0.0398157	0.094	0.176	1.47827e-08	0.00350215	0.215106	0.084	0.044	1	0.0309911	0.103161	0.163	0.154	1	0.00226671	0.114398	0.046	0.019	1
GPR137C	9.61563e-20	0.411263	0.209	0.088	3.51942e-15	6.19285e-18	-0.021985	0.499	0.748	2.26665e-13	1.20331e-22	-0.0205888	0.442	0.698	4.40425e-18	0.572167	0.0650638	0.156	0.146	1	0.128822	0.00255131	0.255	0.273	1	1.65569e-06	-0.086691	0.279	0.421	0.0606001
DISP1	9.65381e-20	-0.381943	0.178	0.333	3.53339e-15	1.14246e-16	-0.0292118	0.129	0.25	4.18153e-12	4.14792e-27	-0.0492667	0.096	0.221	1.51818e-22	1.99903e-10	-0.528954	0.323	0.497	7.31664e-06	1.09072e-05	-0.0662308	0.029	0.043	0.399213	1.45911e-10	-0.125729	0.24	0.418	5.34048e-06
DYNC2H1	9.88755e-20	-0.377788	0.382	0.56	3.61894e-15	5.80505e-18	-0.0629401	0.518	0.778	2.12471e-13	1.22395e-37	-0.124627	0.444	0.736	4.4798e-33	0.0029917	0.27752	0.14	0.087	1	2.58484e-20	-0.259578	0.162	0.225	9.46079e-16	1.47807e-06	-0.0665842	0.252	0.396	0.054099
CNN3	1.00018e-19	-0.285341	0.302	0.475	3.66075e-15	0.622587	0.100703	0.039	0.036	1	0.00541631	0.0937606	0.04	0.025	1	0.696338	0.028534	0.043	0.048	1	0.02054	0.0250265	0.079	0.092	1	5.88957e-16	-0.201625	0.24	0.458	2.15564e-11
LPP	1.03017e-19	-0.364769	0.569	0.737	3.77051e-15	8.12973e-05	0.259472	0.306	0.433	1	0.00174088	0.324021	0.296	0.405	1	1.86042e-18	-0.682656	0.542	0.738	6.80933e-14	1.51428e-23	-0.239645	0.255	0.339	5.54242e-19	5.3666e-15	-0.376224	0.55	0.786	1.96423e-10
SAMMSON	1.2807e-19	0.389446	0.095	0.018	4.6875e-15	0.423232	0.124657	0.092	0.089	1	0.341905	0.110455	0.062	0.071	1	0.000725698	0.224188	0.057	0.019	1	0.0108806	-0.201538	0.116	0.13	1	0.000727643	0.147348	0.046	0.016	1
HEPH	1.31553e-19	-0.329817	0.158	0.314	4.81498e-15	0.00473517	0.00704124	0.004	0.011	1	0.500633	0.0224925	0.008	0.006	1	0.685648	0.0208292	0.017	0.015	1	0.2972	0.0429071	0.021	0.019	1	0.274438	-0.000236449	0.004	0.008	1
RBFOX2	1.48346e-19	-0.291902	0.456	0.656	5.42963e-15	3.99335e-39	-0.247012	0.778	0.976	1.46161e-34	5.83495e-37	-0.202352	0.736	0.941	2.13565e-32	0.000187614	0.344856	0.163	0.094	1	0.000117909	-0.00246739	0.205	0.239	1	1.1352e-08	-0.163844	0.472	0.682	0.000415494
THRB	1.50357e-19	-0.317472	0.37	0.559	5.5032e-15	1.48344e-28	-0.22804	0.73	0.955	5.42954e-24	1.35626e-49	-0.30851	0.678	0.93	4.96404e-45	0.00139501	0.221557	0.081	0.037	1	1.60791e-13	0.259183	0.067	0.039	5.8851e-09	9.72044e-08	-0.149147	0.484	0.684	0.00355778
KCNAB1	1.51134e-19	0.419557	0.128	0.036	5.53166e-15	3.53063e-40	0.682773	0.687	0.699	1.29225e-35	1.15372e-58	0.759214	0.679	0.677	4.22271e-54	0.000542219	0.253873	0.094	0.044	1	8.18442e-18	0.376337	0.116	0.076	2.99558e-13	0.870803	0.24513	0.121	0.131	1
NT5E	1.51755e-19	-0.380851	0.148	0.295	5.55438e-15	0.762767	0.0127882	0.009	0.01	1	0.283577	0.0236653	0.01	0.014	1	0.350298	0.0141977	0.005	0.002	1	0.479792	-0.000259068	0.006	0.005	1	9.43484e-10	-0.133439	0.195	0.352	3.45325e-05
SNAP25	1.54044e-19	0.678402	0.257	0.131	5.63815e-15	2.07318e-59	0.487897	0.899	0.985	7.58804e-55	8.10507e-57	0.468264	0.862	0.968	2.96654e-52	1.44826e-13	0.841883	0.199	0.054	5.30078e-09	3.22819e-50	0.587336	0.177	0.093	1.18155e-45	0.536632	0.267028	0.426	0.518	1
ST6GAL1	1.68113e-19	0.401793	0.116	0.028	6.15311e-15	0.000291437	0.0547526	0.065	0.101	1	0.00832281	0.216224	0.056	0.04	1	8.57546e-21	-0.604229	0.772	0.911	3.1387e-16	6.67081e-06	0.0923164	0.014	0.006	0.244158	0.000125659	0.00373889	0.295	0.419	1
HSP90AA1	1.68466e-19	0.626826	0.592	0.483	6.16602e-15	1.50319e-151	1.13845	0.875	0.922	5.50183e-147	7.50027e-161	1.05229	0.852	0.888	2.74517e-156	0.00040743	0.0978872	0.47	0.387	1	1.8162e-15	0.214771	0.639	0.625	6.64747e-11	0.0166393	0.442012	0.493	0.551	1
DPH6	1.72691e-19	-0.404244	0.413	0.587	6.32066e-15	4.34253e-35	-0.218476	0.555	0.82	1.58941e-30	2.65336e-70	-0.412815	0.556	0.844	9.71156e-66	0.615433	-0.0299841	0.229	0.214	1	4.97151e-07	-0.201676	0.236	0.277	0.0181962	1.90672e-06	-0.205127	0.319	0.474	0.069788
DPYD-AS1	1.83003e-19	0.254137	0.075	0.009	6.69809e-15	0.681821	0.149556	0.103	0.113	1	0.000421506	0.146859	0.078	0.116	1	0.159322	0.119593	0.051	0.035	1	0.000419962	-0.0231098	0.092	0.112	1	0.516241	0.0655224	0.03	0.025	1
EFR3A	1.83091e-19	-0.355799	0.282	0.452	6.70133e-15	0.000655806	0.135123	0.231	0.314	1	0.00357749	0.152543	0.187	0.25	1	0.338337	-0.0465331	0.168	0.189	1	5.82695e-08	-0.113305	0.115	0.147	0.00213272	2.00608e-13	-0.180031	0.199	0.384	7.34245e-09
AMOTL2	1.89142e-19	0.279855	0.112	0.027	6.92279e-15	0.0133557	0.0970869	0.042	0.027	1	0.00372109	0.0723231	0.029	0.016	1	0.0449135	0.167647	0.079	0.052	1	0.0250398	-0.00844959	0.169	0.188	1	0.112818	0.0767434	0.093	0.122	1
SH3PXD2A	2.02605e-19	0.401534	0.148	0.048	7.41555e-15	2.72506e-25	-0.10089	0.481	0.765	9.97401e-21	8.09059e-29	-0.104557	0.423	0.702	2.96124e-24	0.0654034	-0.12903	0.089	0.119	1	0.0349375	0.102999	0.196	0.187	1	0.0123612	0.162777	0.056	0.031	1
OSTF1	2.06202e-19	0.394119	0.168	0.061	7.54719e-15	0.0116312	0.127263	0.198	0.258	1	1.50874e-05	0.126524	0.19	0.274	0.552213	0.990964	0.0972802	0.262	0.266	1	1.12455e-07	-0.0593197	0.189	0.231	0.00411596	0.6044	0.251518	0.139	0.158	1
SYTL4	2.11048e-19	-0.357936	0.129	0.269	7.72457e-15	0.0266343	-0.00240061	0.005	0.012	1	0.802596	0.029114	0.012	0.011	1	0.809273	0.017699	0.003	0.002	1	0.308946	0.0220193	0.003	0.002	1	0.0288765	-0.0500678	0.039	0.063	1
ITGA6	2.17055e-19	-0.328009	0.195	0.355	7.94443e-15	0.524949	0.032595	0.013	0.01	1	0.746629	0.0345802	0.011	0.012	1	0.000564389	-0.178193	0.067	0.121	1	0.492845	0.0138275	0.022	0.024	1	0.26087	0.0355815	0.012	0.007	1
ALDOC	2.18215e-19	-0.325991	0.358	0.549	7.9869e-15	0.0134309	0.188419	0.112	0.091	1	0.228853	0.167449	0.104	0.098	1	0.482664	0.0746673	0.047	0.04	1	0.00562361	-0.0172192	0.049	0.06	1	2.63649e-12	-0.29235	0.153	0.306	9.64983e-08
SMURF2	2.35278e-19	-0.278223	0.314	0.498	8.61141e-15	1.45908e-37	-0.0802552	0.347	0.639	5.34039e-33	5.04357e-39	-0.0530742	0.302	0.566	1.846e-34	0.0212161	-0.150705	0.349	0.412	1	0.00010556	-0.0392627	0.145	0.172	1	1.28569e-11	-0.196179	0.221	0.396	4.70576e-07
MOK	2.39113e-19	-0.330976	0.236	0.404	8.75178e-15	6.09189e-46	-0.145387	0.268	0.549	2.22969e-41	5.04487e-77	-0.219757	0.229	0.546	1.84647e-72	0.235251	0.0170663	0.026	0.017	1	0.0524962	-0.00343912	0.017	0.021	1	0.000137413	-0.0492803	0.05	0.1	1
FOXG1-AS1	2.44811e-19	-0.34327	0.091	0.219	8.96034e-15	5.06469e-37	-0.105748	0.223	0.461	1.85373e-32	5.33228e-51	-0.116725	0.192	0.432	1.95167e-46	0.0462702	0.0620862	0.008	0	1	0.00582426	0.0344136	0.003	0.001	1	0.00047964	-0.0869987	0.052	0.097	1
GABBR1	2.47511e-19	-0.326561	0.369	0.539	9.05914e-15	3.16459e-05	0.0249732	0.602	0.839	1	0.000667695	0.0787088	0.585	0.807	1	0.112059	0.177902	0.058	0.04	1	8.67431e-05	0.187847	0.068	0.053	1	0.00335788	0.135998	0.225	0.32	1
AC093865.1	2.58382e-19	-0.415315	0.22	0.379	9.45705e-15	2.90588e-14	-0.027774	0.122	0.224	1.06358e-09	3.15677e-16	-0.0127927	0.096	0.187	1.15541e-11	0.820068	-0.00914135	0.066	0.069	1	3.51054e-12	-0.202197	0.075	0.109	1.28489e-07	3.34547e-09	-0.27124	0.154	0.279	0.000122448
CDH4	2.59452e-19	-0.330893	0.379	0.554	9.49619e-15	1.63363e-85	-0.499814	0.406	0.763	5.97926e-81	4.88342e-118	-0.560535	0.356	0.742	1.78738e-113	0.00401266	0.216883	0.033	0.008	1	0.0292257	0.00504959	0.029	0.036	1	0.00681349	0.105778	0.292	0.387	1
PNISR	2.60805e-19	-0.339952	0.613	0.816	9.54573e-15	9.36043e-10	-0.104293	0.754	0.958	3.42601e-05	2.1831e-14	-0.0970964	0.702	0.927	7.99037e-10	0.00724559	-0.211909	0.407	0.482	1	1.52681e-17	-0.296191	0.371	0.458	5.58828e-13	9.12472e-05	-0.154286	0.493	0.676	1
ZNF462	2.70186e-19	-0.352984	0.351	0.521	9.88908e-15	1.41364e-25	-0.0376258	0.46	0.73	5.17408e-21	3.47353e-30	-0.0541926	0.399	0.675	1.27135e-25	0.00059611	0.358503	0.123	0.069	1	2.18477e-13	-0.119982	0.232	0.295	7.99646e-09	1.34126e-11	-0.296621	0.608	0.817	4.90916e-07
FGGY	2.72545e-19	-0.398678	0.331	0.502	9.97543e-15	1.28447e-21	-0.0288954	0.172	0.328	4.70129e-17	1.28098e-20	0.0119331	0.145	0.276	4.6885e-16	0.076539	0.0463207	0.144	0.183	1	1.08231e-06	-0.119144	0.122	0.151	0.0396135	0.0073857	-0.0427382	0.161	0.22	1
BMPER	2.72727e-19	-0.412907	0.243	0.405	9.98207e-15	6.89396e-08	0.0367194	0.414	0.591	0.00252326	2.83755e-10	0.0723113	0.29	0.435	1.03857e-05	0.0842868	0.0894414	0.029	0.015	1	0.0454333	0.0656016	0.015	0.011	1	1.62248e-09	-0.336754	0.236	0.395	5.93845e-05
PLCB4	2.76315e-19	-0.510429	0.135	0.277	1.01134e-14	0.0536323	0.0285048	0.036	0.049	1	0.831026	0.0549035	0.029	0.028	1	0.679282	0.0215022	0.006	0.008	1	0.0315778	0.0351516	0.006	0.003	1	6.98525e-15	-0.320901	0.296	0.519	2.55667e-10
PPP1R9A	2.82996e-19	-0.349758	0.647	0.805	1.03579e-14	1.49285e-31	-0.209133	0.839	0.971	5.46397e-27	4.02482e-57	-0.309386	0.791	0.965	1.47312e-52	1.2933e-07	0.545067	0.235	0.123	0.0047336	3.60884e-35	-0.320949	0.46	0.569	1.32087e-30	7.20215e-13	-0.310744	0.675	0.872	2.63606e-08
HDAC9	3.14334e-19	0.526685	0.248	0.119	1.15049e-14	0.000437389	0.139384	0.214	0.284	1	0.163018	0.269228	0.155	0.184	1	4.22313e-38	-1.09272	0.548	0.817	1.54571e-33	1.09849e-10	-0.129333	0.173	0.219	4.02059e-06	2.02554e-20	-0.477072	0.351	0.609	7.41366e-16
VEGFA	3.22232e-19	-0.424496	0.127	0.264	1.1794e-14	0.0175483	0.0405865	0.094	0.123	1	0.00892573	0.0571509	0.077	0.104	1	0.817983	0.0317363	0.009	0.01	1	0.508418	0.00187863	0.004	0.003	1	9.18998e-08	-0.146642	0.12	0.225	0.00336362
CAB39L	3.37376e-19	-0.347675	0.227	0.385	1.23483e-14	6.50525e-14	0.0300129	0.214	0.36	2.38099e-09	2.62384e-19	0.0121962	0.171	0.312	9.6035e-15	0.131106	0.0137292	0.089	0.067	1	5.69945e-11	-0.121459	0.099	0.136	2.08606e-06	7.75937e-08	-0.0965123	0.162	0.286	0.00284001
IVNS1ABP	3.48821e-19	0.403702	0.176	0.067	1.27672e-14	0.0108599	0.145464	0.514	0.693	1	0.830941	0.239833	0.494	0.64	1	0.334382	0.230958	0.18	0.166	1	3.31877e-06	-0.0298726	0.16	0.194	0.12147	0.147579	0.0974688	0.132	0.165	1
FAM198B-AS1	3.52265e-19	-0.382525	0.082	0.203	1.28932e-14	0.911503	0.0025324	0.004	0.004	1	0.239603	0.0212996	0.008	0.005	1	0.174262	-0.0827345	0.069	0.089	1	0.0912979	-0.0191138	0.016	0.02	1	0.586833	0.0144367	0.009	0.007	1
LINC01414	3.58589e-19	-0.396281	0.077	0.201	1.31247e-14	1.1677e-21	-0.10141	0.222	0.389	4.27391e-17	6.43812e-42	-0.177661	0.179	0.377	2.35641e-37	0.834012	0.0101024	0.007	0.008	1	0.742826	0.0177101	0.006	0.007	1	0.0218603	-0.00833377	0.01	0.025	1
KIAA1211L	3.70012e-19	0.313648	0.071	0.007	1.35428e-14	6.90303e-71	-0.410634	0.69	0.94	2.52658e-66	9.41281e-93	-0.441313	0.63	0.938	3.44518e-88	0.840484	-0.00511554	0.121	0.125	1	4.06656e-08	0.184456	0.022	0.011	0.0014884	0.0946488	0.204435	0.056	0.04	1
MT1X	3.71469e-19	-0.499381	0.22	0.38	1.35961e-14	0.0982863	0.0521681	0.035	0.047	1	0.945597	0.0540138	0.048	0.049	1	0.790476	0.0519211	0.038	0.042	1	0.779704	0.0360551	0.026	0.025	1	1.34734e-08	-0.248528	0.077	0.168	0.000493139
TCF4	3.74525e-19	-0.291037	0.798	0.928	1.3708e-14	7.12218e-30	0.861179	0.215	0.086	2.60679e-25	3.60022e-36	0.91109	0.217	0.085	1.31772e-31	0.52972	-0.0631638	0.548	0.572	1	3.01549e-37	-0.282958	0.676	0.765	1.1037e-32	1.59374e-20	-0.413674	0.795	0.944	5.83326e-16
AC107398.3	4.09764e-19	-0.29115	0.202	0.361	1.49978e-14	0.337958	0.158383	0.28	0.345	1	0.000998426	0.119578	0.238	0.323	1	0.168088	0.0656842	0.017	0.008	1	0.173322	0.0309868	0.012	0.009	1	0.0151832	0.00634552	0.052	0.083	1
TMED8	4.19501e-19	-0.306069	0.249	0.415	1.53541e-14	1.08577e-16	0.00353482	0.426	0.664	3.97401e-12	5.83023e-30	-0.0636656	0.373	0.641	2.13392e-25	0.694053	-0.0483043	0.078	0.083	1	0.0981331	-0.0146582	0.06	0.067	1	0.0163083	0.0373909	0.119	0.165	1
GPM6B	4.23581e-19	0.389258	0.829	0.84	1.55035e-14	8.84486e-35	0.452662	0.903	0.963	3.23731e-30	3.69625e-47	0.516543	0.877	0.933	1.35286e-42	2.41353e-16	0.988928	0.416	0.22	8.83375e-12	5.87146e-06	0.0832286	0.845	0.84	0.214901	0.00022717	0.374594	0.705	0.77	1
SORT1	4.27807e-19	0.637153	0.522	0.421	1.56582e-14	0.186665	0.320212	0.461	0.605	1	0.997161	0.38211	0.429	0.552	1	0.0747646	0.171688	0.44	0.407	1	2.35895e-28	-0.236175	0.637	0.73	8.634e-24	0.895342	0.32295	0.315	0.367	1
FOXG1	4.29107e-19	-0.265417	0.268	0.45	1.57058e-14	0.0206521	0.212844	0.6	0.703	1	0.92424	0.164563	0.54	0.664	1	0.00648812	0.00980856	0.031	0.008	1	8.97535e-06	0.117269	0.022	0.012	0.328507	4.11009e-06	-0.136906	0.124	0.213	0.150433
AKAP6	4.55635e-19	0.545935	0.688	0.659	1.66767e-14	2.37495e-39	-0.228855	0.904	0.99	8.69254e-35	9.05489e-50	-0.269182	0.874	0.988	3.31418e-45	7.36263e-13	0.706217	0.357	0.175	2.6948e-08	3.68487e-23	-0.216403	0.752	0.816	1.3487e-18	0.166056	0.0195854	0.676	0.817	1
SLC25A18	4.61034e-19	-0.15363	0.422	0.641	1.68743e-14	0.652037	0.0503218	0.031	0.029	1	0.181055	0.0621505	0.03	0.024	1	0.0131335	0.11351	0.025	0.006	1	0.000721623	-0.0543995	0.024	0.033	1	0.0622411	-0.0639358	0.037	0.056	1
CCDC88A	4.72475e-19	0.495458	0.71	0.697	1.72931e-14	0.000132219	0.123148	0.693	0.89	1	4.72562e-06	0.143447	0.633	0.846	0.172962	0.0921304	0.0853521	0.538	0.541	1	2.33488e-05	-0.166095	0.759	0.824	0.854588	0.0946048	-0.0089755	0.658	0.837	1
AC012178.1	5.43845e-19	0.245592	0.101	0.021	1.99053e-14	0.136465	0.0575875	0.029	0.022	1	0.498254	0.060231	0.025	0.023	1	0.00745901	0.0998992	0.058	0.027	1	0.537856	0.033131	0.111	0.116	1	0.572274	0.0420357	0.043	0.049	1
PGM1	5.45383e-19	-0.252344	0.125	0.269	1.99616e-14	0.058994	0.0805997	0.131	0.163	1	0.000408501	0.0738895	0.117	0.163	1	0.913147	0.00126372	0.024	0.023	1	0.0916587	-0.0276331	0.014	0.018	1	1.50615e-05	-0.0197989	0.102	0.183	0.551266
LGR5	5.48839e-19	0.232381	0.094	0.018	2.0088e-14	0.0825979	0.0796365	0.037	0.027	1	0.395497	0.0830241	0.042	0.037	1	0.0196062	0.0990832	0.065	0.035	1	5.69742e-05	-0.0669397	0.139	0.166	1	0.000413349	-0.0548748	0.102	0.165	1
TMEM131L	5.59827e-19	0.389434	0.11	0.027	2.04902e-14	2.1095e-70	-0.332226	0.499	0.853	7.72097e-66	3.19284e-60	-0.259446	0.478	0.809	1.16861e-55	0.0665515	-0.219867	0.207	0.245	1	0.0732175	0.000892085	0.12	0.131	1	0.000801379	0.0285959	0.21	0.301	1
DENND1A	5.61065e-19	-0.33238	0.581	0.75	2.05355e-14	4.34787e-66	-0.347806	0.601	0.891	1.59137e-61	4.90424e-92	-0.43146	0.535	0.86	1.795e-87	7.64762e-07	-0.377698	0.393	0.522	0.0279911	1.80343e-10	-0.101395	0.282	0.342	6.60072e-06	1.81396e-09	-0.193207	0.402	0.607	6.63928e-05
RAB31	5.97474e-19	-0.309861	0.277	0.447	2.18681e-14	0.0203801	0.12158	0.119	0.155	1	0.30564	0.185854	0.112	0.109	1	6.22004e-08	-0.452989	0.363	0.514	0.0022766	0.504252	0.0640995	0.029	0.031	1	1.25796e-08	-0.146471	0.482	0.708	0.000460427
GPT2	6.04126e-19	-0.244709	0.211	0.373	2.21116e-14	2.73286e-26	-0.037787	0.2	0.397	1.00025e-21	1.16773e-33	-0.0498308	0.178	0.37	4.27401e-29	0.0514053	0.13812	0.04	0.021	1	0.694224	0.0358644	0.049	0.051	1	0.00771176	0.0170267	0.082	0.124	1
RFX2	6.07758e-19	-0.310168	0.305	0.479	2.22446e-14	1.39766e-26	-0.0455288	0.149	0.317	5.11556e-22	1.24619e-22	-0.0251999	0.149	0.289	4.56117e-18	0.751539	0.0192519	0.03	0.033	1	0.0101799	-0.0286114	0.031	0.039	1	0.0277838	-0.0357474	0.041	0.066	1
HDDC2	6.17868e-19	-0.341428	0.208	0.37	2.26146e-14	0.144028	0.217256	0.306	0.382	1	0.098656	0.22252	0.262	0.327	1	0.0515294	0.129417	0.066	0.042	1	0.922374	0.0667389	0.045	0.046	1	0.518712	0.146868	0.128	0.145	1
AMOT	6.20639e-19	-0.381121	0.129	0.265	2.2716e-14	0.00036806	0.00561876	0.02	0.04	1	0.0271206	0.0339507	0.021	0.032	1	0.205582	0.0379732	0.041	0.056	1	0.0434456	-0.0205976	0.008	0.012	1	0.12728	0.0153571	0.015	0.026	1
CLYBL	6.42082e-19	-0.327356	0.197	0.355	2.35008e-14	1.81572e-35	-0.156759	0.211	0.431	6.64572e-31	3.20128e-37	-0.0880621	0.195	0.402	1.1717e-32	0.015846	-0.050868	0.111	0.158	1	0.958367	0.00700105	0.032	0.032	1	0.254668	0.0976079	0.061	0.078	1
NDRG1	7.44082e-19	0.557247	0.301	0.171	2.72342e-14	1.71914e-12	0.2818	0.105	0.043	6.29223e-08	8.78316e-11	0.262687	0.095	0.044	3.21472e-06	0.000152209	0.288139	0.204	0.125	1	3.87169e-12	-0.115482	0.381	0.462	1.41708e-07	0.172742	0.26508	0.195	0.182	1
TTN	7.62822e-19	-0.449301	0.222	0.384	2.792e-14	1.02889e-27	0.0377423	0.294	0.536	3.76586e-23	5.86031e-14	0.113246	0.202	0.338	2.14493e-09	0.971331	-0.0760941	0.044	0.044	1	1.15732e-09	-0.09745	0.03	0.05	4.23591e-05	7.38298e-11	-0.126418	0.059	0.16	2.70225e-06
FSIP2-AS1	7.66154e-19	-0.375035	0.249	0.411	2.8042e-14	7.35735e-18	-0.0623668	0.124	0.243	2.69286e-13	2.44729e-29	-0.101107	0.12	0.262	8.95732e-25	0.69423	-0.0297373	0.037	0.042	1	0.296517	0.00917557	0.062	0.067	1	0.00375914	0.00745966	0.18	0.253	1
RPSA	7.85688e-19	0.694536	0.312	0.186	2.8757e-14	1.87633e-117	1.03024	0.697	0.445	6.86756e-113	9.05795e-111	1.02378	0.62	0.396	3.3153e-106	0.00719667	0.193771	0.305	0.241	1	1.27922e-17	0.388693	0.359	0.316	4.68209e-13	0.000343285	0.563482	0.322	0.291	1
ADAM28	7.92457e-19	0.426851	0.08	0.012	2.90047e-14	4.90552e-05	0.152979	0.039	0.016	1	0.000120279	0.141436	0.036	0.016	1	0.0276134	-0.0816903	0.681	0.755	1	7.66224e-09	0.0994506	0.008	0.001	0.000280445	0.00613261	0.126258	0.021	0.005	1
RPS5	7.99223e-19	0.598044	0.262	0.136	2.92524e-14	4.12848e-96	0.946432	0.596	0.314	1.51106e-91	2.04608e-89	0.893615	0.512	0.269	7.48884e-85	0.00124565	0.433636	0.238	0.175	1	1.08984e-07	0.292486	0.274	0.249	0.00398892	0.236014	0.376501	0.213	0.209	1
KCNK10	8.31323e-19	0.223711	0.086	0.014	3.04273e-14	0.603736	0.0429354	0.023	0.026	1	0.0837051	0.068763	0.026	0.018	1	0.223609	0.0765838	0.056	0.042	1	0.000691233	0.111966	0.106	0.09	1	0.00133736	0.0291399	0.104	0.163	1
FAM13C	1.08562e-18	0.603963	0.335	0.208	3.97349e-14	9.43865e-06	0.29382	0.187	0.283	0.345464	1.74325e-09	0.294472	0.192	0.311	6.38046e-05	9.91548e-07	0.496478	0.195	0.1	0.0362917	2.35986e-12	-0.138517	0.46	0.542	8.63733e-08	0.147471	0.10879	0.213	0.262	1
SLC45A3	1.21833e-18	0.200565	0.073	0.009	4.45921e-14	0.191365	0.0262122	0.017	0.012	1	0.00593772	0.0468281	0.022	0.011	1	0.44735	0.0431903	0.046	0.037	1	0.727399	0.0582473	0.109	0.109	1	0.0854209	0.05921	0.024	0.012	1
EPM2A	1.21866e-18	-0.318342	0.32	0.498	4.46043e-14	3.30951e-18	0.0100719	0.176	0.323	1.21131e-13	2.34755e-20	0.0106689	0.154	0.29	8.59228e-16	0.606002	-0.0806319	0.125	0.133	1	5.13646e-06	-0.0895399	0.145	0.176	0.188	6.91697e-06	-0.0709935	0.228	0.348	0.253168
AL445250.1	1.22235e-18	0.342371	0.139	0.044	4.47392e-14	0.000752974	0.146215	0.048	0.026	1	4.13896e-05	0.146377	0.045	0.022	1	0.0172373	0.141032	0.089	0.054	1	0.573689	0.0143453	0.171	0.17	1	4.48577e-19	-0.441731	0.631	0.869	1.64184e-14
SEMA4B	1.2246e-18	-0.317774	0.2	0.357	4.48216e-14	8.81432e-29	-0.0980203	0.15	0.326	3.22613e-24	3.20242e-36	-0.0626653	0.122	0.291	1.17212e-31	0.216446	-0.0495091	0.006	0.012	1	0.00595545	-0.00354114	0.011	0.016	1	0.334294	0.0207799	0.024	0.031	1
GPRC5B	1.26835e-18	0.592745	0.607	0.54	4.64228e-14	0.0156472	0.459977	0.279	0.289	1	3.21271e-05	0.517724	0.265	0.248	1	5.40889e-12	0.819254	0.281	0.127	1.97971e-07	0.000830424	0.0961149	0.661	0.676	1	0.0405889	0.428339	0.44	0.49	1
AQP4-AS1	1.30511e-18	-0.472406	0.416	0.59	4.77682e-14	2.77169e-36	-0.306567	0.701	0.925	1.01447e-31	6.97106e-85	-0.52581	0.653	0.933	2.55148e-80	0.000868931	0.241095	0.053	0.017	1	0.0176328	0.146146	0.037	0.03	1	0.00702797	0.143874	0.191	0.265	1
RIDA	1.3454e-18	-0.379727	0.144	0.283	4.92428e-14	0.0306724	0.0687029	0.124	0.158	1	0.00114443	0.087597	0.097	0.137	1	0.901675	0.00253708	0.04	0.042	1	0.0628425	0.0460234	0.038	0.045	1	0.696362	0.057225	0.056	0.061	1
LAYN	1.40276e-18	0.228023	0.075	0.01	5.13423e-14	0.00103593	0.0521083	0.024	0.009	1	8.95721e-05	0.0475899	0.018	0.004	1	0.11751	0.0937957	0.053	0.035	1	0.721247	0.0544976	0.117	0.117	1	0.0113174	0.0893579	0.046	0.023	1
KHDRBS2	1.42698e-18	0.485438	0.114	0.03	5.2229e-14	2.79835e-49	-0.41771	0.805	0.977	1.02422e-44	4.2654e-93	-0.587211	0.756	0.962	1.56118e-88	0.00932311	0.249942	0.089	0.052	1	0.823342	0.128851	0.082	0.082	1	8.87016e-09	-0.196918	0.382	0.579	0.000324657
NEDD4L	1.42904e-18	-0.307949	0.436	0.62	5.23044e-14	0.411814	0.162688	0.832	0.966	1	0.160873	0.114036	0.787	0.944	1	0.00484455	-0.138611	0.294	0.376	1	0.271102	0.025307	0.191	0.201	1	0.00457098	0.382626	0.113	0.077	1
PTPN4	1.55173e-18	-0.313059	0.418	0.603	5.6795e-14	1.29319e-35	-0.186331	0.604	0.884	4.73322e-31	3.17621e-61	-0.270596	0.536	0.855	1.16252e-56	0.293315	0.124404	0.197	0.179	1	3.90511e-11	-0.111394	0.187	0.237	1.42931e-06	1.1122e-17	-0.347767	0.429	0.679	4.07077e-13
JPX	1.81661e-18	-0.335929	0.461	0.653	6.64896e-14	3.01541e-56	-0.310026	0.54	0.851	1.10367e-51	7.02705e-74	-0.310592	0.467	0.812	2.57197e-69	0.0312113	-0.146755	0.325	0.38	1	2.32822e-74	-0.463829	0.316	0.472	8.52151e-70	1.6494e-11	-0.308476	0.398	0.613	6.03696e-07
FUT8	1.8373e-18	0.571978	0.695	0.673	6.72469e-14	0.0589488	0.331998	0.663	0.841	1	9.65582e-05	0.290229	0.595	0.808	1	0.000162502	0.437745	0.408	0.333	1	1.49002e-07	-0.115664	0.766	0.797	0.00545361	0.91544	0.22753	0.485	0.611	1
WASF1	1.95809e-18	0.464072	0.143	0.047	7.16681e-14	0.00081278	-0.0279296	0.776	0.945	1	1.37841e-08	-0.063084	0.756	0.932	0.000504512	0.00394039	0.302825	0.093	0.052	1	0.13798	0.170677	0.131	0.126	1	0.0177043	0.0918357	0.232	0.307	1
AFG1L	1.97681e-18	-0.315703	0.22	0.379	7.23533e-14	5.16847e-35	-0.102872	0.2	0.417	1.89171e-30	9.23535e-55	-0.127109	0.168	0.402	3.38023e-50	0.0541545	-0.266894	0.086	0.116	1	2.33333e-06	-0.123417	0.092	0.116	0.0854021	5.62283e-07	-0.0872815	0.138	0.24	0.0205801
RTTN	1.99568e-18	0.585632	0.302	0.172	7.30437e-14	3.43207e-05	0.0174299	0.735	0.911	1	5.87902e-14	-0.0457449	0.655	0.872	2.15178e-09	1.62833e-15	-0.886745	0.381	0.559	5.95987e-11	1.02052e-05	-0.0270898	0.242	0.285	0.373519	0.0560985	0.192192	0.2	0.26	1
RNF180	1.99585e-18	-0.396199	0.189	0.34	7.30503e-14	3.41188e-66	-0.273147	0.366	0.721	1.24878e-61	1.0226e-84	-0.283114	0.318	0.68	3.74281e-80	0.548987	-0.0521073	0.037	0.031	1	0.949349	0.0648575	0.028	0.028	1	1.01793e-20	-0.407818	0.319	0.593	3.72573e-16
MT1E	2.00802e-18	-0.556671	0.281	0.434	7.34955e-14	0.155669	0.0653779	0.047	0.059	1	0.0609916	0.117954	0.063	0.051	1	0.531992	-0.0255471	0.047	0.04	1	0.0831485	0.104148	0.065	0.059	1	7.78501e-10	-0.198675	0.154	0.291	2.84939e-05
TGFB2	2.01712e-18	-0.354302	0.221	0.378	7.38286e-14	0.0851288	0.0104838	0.023	0.033	1	0.84235	0.0305873	0.019	0.02	1	0.374683	0.00289404	0.008	0.004	1	0.617374	0.00315893	0.005	0.004	1	0.00389819	-0.0564862	0.02	0.045	1
ANOS1	2.05866e-18	-0.274733	0.369	0.56	7.5349e-14	1.89645e-06	0.0824788	0.126	0.194	0.0694121	1.28616e-16	0.0163811	0.111	0.209	4.70749e-12	1.25827e-21	-0.972321	0.163	0.378	4.60541e-17	0.0181935	0.0572824	0.01	0.007	1	1.08578e-09	-0.263298	0.128	0.247	3.97407e-05
RPS19	2.08064e-18	0.725146	0.374	0.242	7.61534e-14	1.35825e-170	1.44195	0.813	0.539	4.97134e-166	3.07234e-203	1.47856	0.789	0.504	1.12451e-198	0.479884	0.038279	0.443	0.428	1	1.04899e-27	0.476053	0.361	0.301	3.83941e-23	0.000370568	0.555225	0.366	0.329	1
AL022068.1	2.11172e-18	-0.457639	0.254	0.413	7.72911e-14	4.52067e-81	-0.543905	0.592	0.905	1.65461e-76	7.50722e-94	-0.533409	0.609	0.904	2.74772e-89	0.00973984	0.158697	0.033	0.01	1	0.0395684	0.105051	0.019	0.015	1	0.363547	0.0949858	0.029	0.022	1
C11orf49	2.20015e-18	-0.362711	0.439	0.614	8.05278e-14	2.13279e-64	-0.289788	0.526	0.868	7.80623e-60	8.78938e-90	-0.378124	0.452	0.816	3.217e-85	0.0265979	0.19394	0.171	0.127	1	3.00315e-11	-0.130541	0.183	0.233	1.09918e-06	2.09894e-06	-0.0564249	0.276	0.429	0.0768233
GRIN2B	2.27282e-18	0.641979	0.123	0.037	8.31873e-14	1.03205e-131	-0.562446	0.876	0.993	3.7774e-127	7.13999e-159	-0.620821	0.839	0.987	2.61331e-154	7.93364e-05	0.360999	0.069	0.021	1	7.15864e-17	0.359492	0.041	0.017	2.62013e-12	2.46544e-07	-0.0964213	0.329	0.493	0.00902377
GASK1A	2.39152e-18	-0.322641	0.219	0.375	8.75321e-14	5.96404e-07	-0.000575856	0.046	0.088	0.021829	0.000116767	0.0163892	0.039	0.065	1	0.830499	0.10295	0.065	0.062	1	0.298469	-0.00198338	0.023	0.02	1	0.0555862	-0.00498606	0.053	0.078	1
PARVA	2.49658e-18	-0.308087	0.139	0.279	9.13772e-14	2.78147e-05	0.0309053	0.091	0.141	1	9.44532e-06	0.0326772	0.098	0.148	0.345708	0.303305	0.0439555	0.012	0.006	1	0.616954	0.0311972	0.004	0.004	1	0.0404498	-0.0230544	0.114	0.152	1
RPLP2	2.7117e-18	0.539588	0.521	0.375	9.92511e-14	3.27476e-142	1.03585	0.829	0.564	1.19859e-137	6.6257e-198	1.23778	0.817	0.529	2.42507e-193	2.94233e-05	0.450686	0.474	0.372	1	4.15718e-22	0.411124	0.415	0.368	1.52157e-17	0.000478781	0.664682	0.343	0.314	1
ST5	2.75795e-18	-0.289499	0.243	0.408	1.00944e-13	0.00063561	0.0436047	0.107	0.151	1	2.87763e-05	0.0637099	0.076	0.117	1	0.00918717	-0.099243	0.137	0.191	1	0.0316928	-0.0153094	0.022	0.028	1	1.26455e-06	-0.0237902	0.254	0.398	0.0462838
SLC38A1	2.79429e-18	0.29652	0.12	0.033	1.02274e-13	0.169897	0.140271	0.558	0.716	1	6.2665e-07	0.0606821	0.484	0.7	0.022936	0.002063	0.130594	0.065	0.027	1	7.12845e-11	0.198199	0.144	0.109	2.60909e-06	6.37113e-08	-0.0881413	0.245	0.396	0.0023319
RFX4	2.97826e-18	0.00981616	0.586	0.802	1.09007e-13	0.00034712	0.140183	0.365	0.492	1	2.42698e-07	0.11551	0.309	0.443	0.00888299	0.000766318	0.214574	0.032	0.004	1	4.22437e-05	0.0970099	0.015	0.008	1	0.000101246	0.0552649	0.144	0.232	1
PLXNA2	3.02344e-18	-0.286801	0.274	0.441	1.10661e-13	3.60737e-49	-0.262758	0.458	0.779	1.32033e-44	1.93601e-40	-0.106883	0.376	0.679	7.08599e-36	0.000927963	-0.262555	0.061	0.11	1	0.00317824	0.0481289	0.011	0.006	1	0.0174098	0.123404	0.177	0.243	1
DUBR	3.13373e-18	0.537948	0.324	0.192	1.14698e-13	1.00628e-12	0.053545	0.481	0.716	3.6831e-08	3.28168e-21	0.0126668	0.423	0.67	1.20113e-16	9.13407e-05	0.377439	0.187	0.11	1	4.81003e-18	-0.198187	0.417	0.506	1.76052e-13	0.673393	0.236031	0.222	0.234	1
STOX2	3.57191e-18	0.647878	0.357	0.226	1.30735e-13	7.33929e-38	-0.234864	0.717	0.934	2.68626e-33	7.55671e-46	-0.274544	0.658	0.915	2.76583e-41	8.67424e-07	0.441898	0.157	0.069	0.0317486	0.0216347	0.00304443	0.343	0.378	1	0.163032	0.133478	0.327	0.403	1
PLAGL1	3.77604e-18	-0.376204	0.156	0.296	1.38207e-13	1.78807e-09	0.0276676	0.17	0.273	6.5445e-05	3.03312e-18	-0.0105975	0.113	0.222	1.11015e-13	0.00520145	-0.079891	0.163	0.229	1	0.641934	0.0152428	0.004	0.003	1	0.0271602	-0.00882551	0.014	0.03	1
MYBPC1	3.87486e-18	-0.328611	0.081	0.2	1.41824e-13	0.760048	0.0112422	0.006	0.007	1	0.801457	0.0179644	0.008	0.009	1	0.251013	0.0178174	0.003	0	1	0.191648	-0.0100567	0.002	0.003	1	0.566193	0.00331505	0.006	0.004	1
HNF4G	3.88521e-18	-0.354521	0.115	0.245	1.42203e-13	0.254227	0.015293	0.005	0.008	1	0.658134	0.0243341	0.006	0.005	1	0.733624	0.0138385	0.005	0.004	1	0.683481	0.00654844	0.002	0.002	1	3.66839e-11	-0.224093	0.067	0.172	1.34267e-06
HIF1A	4.04086e-18	-0.249061	0.336	0.515	1.479e-13	6.81116e-07	0.0904645	0.337	0.493	0.0249295	0.000175564	0.181173	0.304	0.428	1	0.300394	0.30858	0.263	0.254	1	0.034257	0.0236828	0.094	0.106	1	1.28595e-14	-0.192739	0.198	0.393	4.70672e-10
OSBPL3	4.39723e-18	-0.335074	0.183	0.334	1.60943e-13	0.25407	0.0536736	0.056	0.067	1	0.0789588	0.11545	0.073	0.061	1	0.00876744	-0.107864	0.244	0.316	1	0.000228268	0.049887	0.011	0.005	1	7.45811e-13	-0.227785	0.122	0.268	2.72974e-08
HOMER1	4.62859e-18	0.562949	0.169	0.066	1.69411e-13	2.48025e-07	0.150192	0.801	0.957	0.00907795	0.000282357	0.314209	0.77	0.938	1	0.0428591	0.309768	0.13	0.096	1	1.29399e-15	0.322547	0.067	0.037	4.73615e-11	2.1173e-05	0.0530341	0.201	0.321	0.774954
LINC00862	4.95493e-18	0.351672	0.154	0.055	1.81355e-13	3.23155e-08	0.0314466	0.154	0.243	0.00118278	2.43637e-12	0.068807	0.144	0.244	8.91737e-08	0.51807	0.00767794	0.096	0.085	1	0.000176758	-0.0607137	0.161	0.188	1	0.301896	0.196965	0.156	0.145	1
LINC00923	4.96804e-18	-0.476564	0.049	0.152	1.81835e-13	3.01206e-09	-0.0650138	0.049	0.1	0.000110244	6.26746e-14	-0.0511142	0.04	0.096	2.29395e-09	0.121043	0.0415836	0.009	0.002	1	0.192076	-0.000106867	0.002	0.003	1	0.000107586	-0.0823524	0.004	0.026	1
TENM4	5.29932e-18	-0.37421	0.423	0.61	1.9396e-13	8.03057e-61	-0.365726	0.646	0.921	2.93927e-56	1.87547e-61	-0.332583	0.613	0.907	6.8644e-57	0.00328154	-0.302493	0.267	0.343	1	8.49303e-09	0.171758	0.027	0.013	0.000310853	0.0121666	0.0616955	0.189	0.258	1
MAP6D1	5.38465e-18	0.253485	0.112	0.029	1.97084e-13	0.811061	0.137127	0.143	0.156	1	0.298291	0.111774	0.113	0.131	1	0.218195	0.118565	0.081	0.064	1	2.44452e-06	-0.0257475	0.19	0.23	0.0894718	0.0806718	0.0627672	0.069	0.049	1
CAPS2	5.45561e-18	-0.353643	0.35	0.523	1.99681e-13	3.47672e-18	0.028446	0.216	0.38	1.27252e-13	4.2845e-14	0.0971772	0.191	0.325	1.56817e-09	0.474055	0.024929	0.174	0.158	1	1.40305e-17	-0.184424	0.186	0.247	5.13532e-13	5.57033e-06	-0.12145	0.297	0.439	0.20388
TEAD1	5.49033e-18	-0.266075	0.508	0.688	2.00952e-13	1.20269e-08	0.129946	0.175	0.279	0.000440198	0.00497184	0.235046	0.195	0.26	1	0.000105593	0.273921	0.116	0.054	1	0.00274852	-0.028669	0.177	0.2	1	0.000136838	0.0382319	0.309	0.452	1
ADD3	5.51281e-18	-0.29913	0.595	0.781	2.01774e-13	7.8236e-08	0.141123	0.435	0.612	0.00286352	4.70214e-11	0.119315	0.406	0.61	1.72103e-06	0.000423153	0.259997	0.215	0.141	1	3.29329e-07	-0.0971212	0.408	0.473	0.0120538	2.51987e-13	-0.300121	0.448	0.699	9.22299e-09
TFEB	5.54641e-18	0.409291	0.214	0.096	2.03004e-13	0.0952087	0.108202	0.051	0.04	1	7.31578e-05	0.136843	0.057	0.032	1	0.36622	-0.0164039	0.183	0.202	1	0.827089	0.084893	0.257	0.271	1	0.473388	0.158793	0.126	0.119	1
RBP7	5.82262e-18	0.159082	0.056	0.003	2.13114e-13	0.729144	0.02989	0.019	0.017	1	0.0003244	0.047528	0.017	0.005	1	0.0321462	0.0778766	0.034	0.015	1	0.000206922	0.0905354	0.064	0.05	1	0.434578	0.0371954	0.018	0.014	1
ELMO1-AS1	6.33938e-18	0.216708	0.057	0.003	2.32027e-13	1.94984e-05	0.0986556	0.019	0.003	0.713662	0.00289773	0.0601593	0.015	0.005	1	0.894237	0.150441	0.095	0.1	1	4.82447e-05	-0.0200934	0.077	0.097	1	0.28106	0.0323237	0.032	0.023	1
ARHGEF10L	6.53147e-18	-0.230479	0.308	0.485	2.39058e-13	8.44971e-29	-0.0706284	0.102	0.248	3.09268e-24	1.89481e-27	-0.025083	0.09	0.214	6.93519e-23	0.0417143	-0.161347	0.109	0.146	1	0.375372	-0.0372787	0.027	0.029	1	0.262915	0.0894394	0.091	0.111	1
SEPTIN11	6.6802e-18	-0.303185	0.253	0.413	2.44502e-13	2.15006e-24	-0.124516	0.644	0.889	7.86942e-20	3.33803e-27	-0.142664	0.562	0.837	1.22175e-22	0.191968	-0.112105	0.084	0.104	1	0.00192828	0.149819	0.052	0.042	1	1.05439e-05	-0.0516874	0.125	0.213	0.385917
SLC22A15	6.71334e-18	0.545955	0.358	0.226	2.45715e-13	3.82699e-23	0.0496123	0.313	0.553	1.40072e-18	3.88066e-37	0.030204	0.249	0.495	1.42036e-32	1.21865e-05	0.359611	0.2	0.112	0.446039	4.008e-12	-0.233961	0.468	0.541	1.46697e-07	0.124598	0.114042	0.311	0.387	1
SSH2	6.9227e-18	0.632542	0.522	0.434	2.53378e-13	1.66803e-75	-0.371168	0.634	0.93	6.10514e-71	4.36006e-109	-0.451869	0.568	0.913	1.59582e-104	0.162481	-0.209483	0.679	0.688	1	9.3242e-06	-0.119835	0.581	0.641	0.341275	0.656563	0.173263	0.463	0.571	1
RAB33A	7.11586e-18	0.191307	0.07	0.009	2.60448e-13	3.92081e-06	0.0924278	0.063	0.03	0.143506	6.52113e-06	0.0820613	0.056	0.027	0.23868	0.169169	0.0173631	0.041	0.027	1	0.378855	0.106719	0.102	0.1	1	0.533989	0.0987106	0.056	0.051	1
GAL3ST1	7.33059e-18	0.218312	0.093	0.019	2.68307e-13	0.000884879	0.0257361	0.064	0.096	1	0.00340792	0.0584232	0.065	0.092	1	0.00365889	0.163948	0.058	0.025	1	0.31075	0.0238267	0.133	0.142	1	0.0387172	0.0716528	0.16	0.212	1
GLI2	7.77664e-18	-0.316105	0.141	0.281	2.84633e-13	0.134913	0.00494642	0.007	0.011	1	0.228274	0.00911751	0.007	0.01	1	0.125012	-0.0287461	0.003	0.008	1	0.466527	-0.00391732	0.002	0.002	1	0.0813614	-0.00264857	0.009	0.019	1
OGFRL1	7.87237e-18	-0.264781	0.333	0.513	2.88137e-13	0.0120613	0.228579	0.298	0.305	1	0.113233	0.258707	0.261	0.281	1	0.972204	0.119173	0.3	0.314	1	0.000792133	0.0728318	0.024	0.016	1	0.581225	0.203058	0.087	0.083	1
EPN2	7.94305e-18	0.578604	0.467	0.346	2.90723e-13	5.75629e-06	0.182574	0.418	0.595	0.210686	2.14691e-22	0.103706	0.36	0.617	7.8579e-18	0.000806866	0.326982	0.314	0.239	1	0.0596969	0.0980235	0.491	0.514	1	0.656985	0.116102	0.873	0.944	1
STMN2	8.56725e-18	0.3691	0.095	0.02	3.1357e-13	4.34069e-31	0.594889	0.687	0.732	1.58874e-26	3.14188e-35	0.590298	0.67	0.716	1.14996e-30	1.62908e-06	0.38702	0.068	0.01	0.059626	1.1614e-38	0.392447	0.066	0.021	4.25083e-34	1.85837e-06	0.276004	0.079	0.026	0.0680182
AL158840.1	8.64959e-18	-0.300819	0.091	0.215	3.16584e-13	3.93601e-05	0.0398645	0.086	0.132	1	5.24814e-08	0.0497505	0.063	0.112	0.00192087	0.0575247	0.0437778	0.016	0.004	1	0.00409121	0.0137752	0.011	0.017	1	0.0011579	-0.0195707	0.029	0.061	1
RIMKLB	8.99626e-18	-0.299798	0.265	0.433	3.29272e-13	1.5628e-21	-0.0454295	0.392	0.644	5.72e-17	7.60973e-21	0.00611697	0.361	0.601	2.78524e-16	0.0185738	-0.1611	0.056	0.087	1	0.660328	0.0525222	0.025	0.027	1	7.10724e-10	-0.115125	0.163	0.306	2.60132e-05
GPR37L1	9.39409e-18	-0.339371	0.342	0.519	3.43833e-13	0.251809	0.0828017	0.031	0.025	1	0.00601476	0.104744	0.038	0.024	1	0.0893043	0.081336	0.045	0.027	1	0.92024	0.0864278	0.09	0.092	1	0.167299	0.138452	0.416	0.512	1
APBB1IP	9.3945e-18	0.346515	0.091	0.018	3.43848e-13	1.35221e-05	0.157739	0.049	0.022	0.494922	0.00112513	0.158269	0.038	0.021	1	4.1609e-16	-0.490643	0.755	0.902	1.52293e-11	3.44437e-06	0.096134	0.012	0.005	0.126068	0.0155048	0.149489	0.028	0.011	1
CCDC144A	9.72731e-18	-0.370245	0.281	0.438	3.56029e-13	1.70768e-165	-1.13706	0.361	0.767	6.25027e-161	1.83515e-189	-1.0711	0.297	0.712	6.71683e-185	9.86375e-07	-0.562992	0.193	0.301	0.0361023	2.5787e-48	-0.587283	0.206	0.314	9.43831e-44	1.93876e-14	-0.236909	0.245	0.449	7.09606e-10
HSD17B6	9.90879e-18	-0.321549	0.079	0.195	3.62672e-13	0.0637729	0.0121875	0.02	0.03	1	0.0317285	0.0190442	0.017	0.027	1	0.246397	0.0466152	0.021	0.012	1	0.00861626	-0.0415349	0.021	0.028	1	0.589456	0.00718231	0.007	0.01	1
AMD1	1.02602e-17	0.509478	0.301	0.172	3.75533e-13	0.483795	0.256242	0.388	0.486	1	0.629402	0.28799	0.367	0.465	1	0.762224	0.00751854	0.249	0.26	1	1.27227e-40	-0.316999	0.349	0.469	4.65665e-36	0.0300287	0.128117	0.207	0.276	1
MEF2C-AS1	1.03876e-17	-0.257986	0.402	0.591	3.80197e-13	2.6826e-11	0.0249089	0.217	0.341	9.81858e-07	6.07431e-21	-0.0100179	0.138	0.265	2.22326e-16	0.00791437	-0.211508	0.295	0.374	1	0.0720977	0.0621171	0.012	0.009	1	5.35532e-08	-0.277217	0.259	0.403	0.0019601
CLIP1	1.08777e-17	-0.349246	0.417	0.593	3.98136e-13	9.22106e-58	-0.2506	0.48	0.818	3.375e-53	9.75811e-60	-0.25689	0.442	0.773	3.57157e-55	0.0370271	-0.193578	0.158	0.204	1	0.0453816	0.0154445	0.091	0.103	1	0.0198327	0.0476981	0.186	0.247	1
FNIP2	1.22983e-17	0.55707	0.328	0.2	4.5013e-13	0.48507	0.271562	0.341	0.423	1	0.000575384	0.234388	0.301	0.419	1	0.0214539	-0.274399	0.34	0.405	1	1.5101e-05	-0.0723663	0.402	0.457	0.552711	0.257917	0.142174	0.242	0.294	1
SLC16A7	1.28082e-17	0.293381	0.096	0.021	4.68792e-13	5.29047e-63	-0.263827	0.372	0.707	1.93637e-58	2.59754e-101	-0.349678	0.281	0.654	9.50726e-97	0.00831774	0.19639	0.066	0.033	1	0.336382	-0.0147783	0.087	0.093	1	4.03661e-11	-0.185123	0.207	0.374	1.47744e-06
C4orf48	1.29336e-17	0.584508	0.277	0.153	4.73384e-13	2.47044e-25	0.485021	0.358	0.231	9.04204e-21	8.26947e-35	0.551494	0.353	0.213	3.02671e-30	7.83331e-05	0.278276	0.222	0.139	1	4.74813e-08	0.246557	0.387	0.366	0.00173786	0.0142634	0.486863	0.22	0.193	1
MICAL3	1.3051e-17	0.606367	0.404	0.284	4.77681e-13	7.65507e-45	-0.244632	0.61	0.891	2.80183e-40	5.05663e-46	-0.216778	0.593	0.882	1.85078e-41	9.89808e-06	0.427541	0.234	0.141	0.36228	0.398616	0.04319	0.443	0.481	1	0.943464	0.371892	0.309	0.359	1
SFMBT2	1.35522e-17	-0.294036	0.44	0.618	4.96023e-13	1.26307e-10	0.0920726	0.191	0.303	4.62295e-06	9.35149e-24	0.0442972	0.228	0.407	3.42274e-19	3.51291e-13	-0.418951	0.792	0.909	1.28576e-08	0.397	0.0868257	0.137	0.135	1	0.147211	0.119999	0.126	0.157	1
GNAQ	1.38349e-17	-0.285018	0.762	0.885	5.06372e-13	1.81343e-11	-0.0557852	0.823	0.963	6.63734e-07	1.02912e-10	-0.0135538	0.777	0.949	3.76668e-06	8.89028e-12	-0.464957	0.698	0.802	3.25393e-07	0.0189253	-0.0393583	0.575	0.62	1	0.00208062	-0.0337333	0.603	0.775	1
SOX8	1.44392e-17	0.344234	0.174	0.069	5.2849e-13	0.124754	0.161449	0.203	0.199	1	0.4833	0.139023	0.173	0.179	1	0.00190859	0.340168	0.117	0.069	1	0.0440037	0.164381	0.22	0.215	1	0.000838269	0.0399628	0.36	0.501	1
SELENOW	1.49107e-17	0.651028	0.52	0.415	5.45746e-13	3.15345e-159	1.39434	0.791	0.57	1.15419e-154	6.0547e-191	1.48291	0.754	0.513	2.21608e-186	3.45755e-11	0.652695	0.351	0.2	1.2655e-06	3.82417e-82	0.575191	0.576	0.472	1.39968e-77	1.4918e-09	0.745671	0.416	0.337	5.46014e-05
PCED1B	1.55913e-17	-0.411464	0.204	0.355	5.70657e-13	1.60346e-20	-0.0692636	0.031	0.106	5.86881e-16	0.000340531	0.0277018	0.031	0.053	1	0.86761	0.00868076	0.237	0.243	1	0.0268972	0.0210926	0.005	0.003	1	0.0765423	-0.0434468	0.073	0.098	1
RTKN	1.56525e-17	0.30079	0.141	0.047	5.72897e-13	0.000464505	0.0757434	0.038	0.018	1	1.00765e-05	0.0939046	0.037	0.015	0.368809	0.0129848	0.221688	0.11	0.071	1	0.0991477	0.0677195	0.203	0.223	1	0.168382	0.225041	0.219	0.275	1
AC098617.1	1.68145e-17	0.199981	0.077	0.012	6.15428e-13	0.0515495	0.133402	0.058	0.045	1	0.033413	0.156581	0.051	0.038	1	0.246522	0.179814	0.052	0.04	1	0.000172418	0.0172397	0.108	0.131	1	0.764732	0.0992711	0.054	0.052	1
KIF13B	1.69781e-17	0.59585	0.351	0.226	6.21416e-13	0.00531045	0.357231	0.266	0.367	1	0.610218	0.427651	0.273	0.343	1	0.307378	-0.0808199	0.307	0.333	1	0.15631	0.00971174	0.466	0.506	1	0.728299	0.315629	0.263	0.291	1
BCL6	1.85536e-17	-0.318108	0.281	0.442	6.79081e-13	0.692736	0.0810682	0.059	0.058	1	0.171038	0.0721939	0.064	0.055	1	0.650884	-0.0426101	0.071	0.064	1	0.611543	0.0573419	0.075	0.073	1	0.000318362	0.0294377	0.198	0.295	1
GOLGA8B	1.92953e-17	-0.288553	0.173	0.316	7.06228e-13	1.5289e-64	-0.318975	0.416	0.777	5.59594e-60	5.88636e-45	-0.18915	0.387	0.688	2.15447e-40	0.545546	0.0136762	0.028	0.023	1	0.885942	0.0321245	0.02	0.021	1	7.27929e-09	-0.0826474	0.23	0.393	0.000266429
ZMAT4	2.01619e-17	0.40461	0.083	0.015	7.37945e-13	4.20172e-77	-0.449973	0.767	0.973	1.53787e-72	5.27282e-101	-0.499869	0.708	0.957	1.92991e-96	0.00263344	0.183092	0.038	0.01	1	1.66104e-05	0.184708	0.022	0.013	0.607958	0.183688	0.170568	0.026	0.016	1
PTBP2	2.02639e-17	0.612142	0.548	0.465	7.41679e-13	2.34115e-05	0.24326	0.535	0.753	0.856884	0.000852881	0.325781	0.487	0.679	1	0.0022395	0.324185	0.433	0.378	1	0.000620337	-0.0619054	0.696	0.74	1	0.135672	0.0447005	0.517	0.667	1
SORCS1	2.36483e-17	0.585563	0.139	0.049	8.65551e-13	8.12146e-75	-0.439973	0.899	0.993	2.97254e-70	1.91755e-30	-0.200261	0.758	0.941	7.01844e-26	0.0860831	0.332951	0.098	0.073	1	8.0034e-14	0.321128	0.036	0.016	2.92932e-09	1.71276e-09	-0.22161	0.57	0.772	6.26886e-05
ARMC2	2.46812e-17	-0.402279	0.236	0.387	9.03358e-13	4.70261e-63	-0.306721	0.479	0.824	1.7212e-58	4.6021e-74	-0.293644	0.423	0.777	1.68442e-69	0.2016	0.0861518	0.069	0.052	1	0.544873	0.0026152	0.039	0.041	1	0.000584144	-0.0324244	0.093	0.152	1
PHLDB1	2.61185e-17	0.589799	0.407	0.283	9.55964e-13	9.45846e-08	0.301502	0.148	0.096	0.00346189	2.83022e-15	0.34272	0.148	0.074	1.03589e-10	3.59142e-07	0.469134	0.236	0.125	0.013145	0.0312135	0.114922	0.533	0.557	1	0.033526	0.455592	0.387	0.414	1
KIAA1671	2.76629e-17	-0.261076	0.271	0.442	1.01249e-12	7.6434e-18	-0.023599	0.277	0.465	2.79756e-13	2.12376e-19	-0.00670021	0.253	0.435	7.77316e-15	0.0183679	0.134193	0.03	0.01	1	0.0130149	0.0442998	0.015	0.01	1	0.161365	0.0305675	0.043	0.059	1
CNKSR3	2.80694e-17	0.373888	0.165	0.063	1.02737e-12	3.29253e-07	0.0854272	0.166	0.257	0.012051	6.72718e-33	-0.0696401	0.26	0.488	2.46221e-28	0.000850436	0.181796	0.107	0.054	1	2.87344e-27	-0.258204	0.202	0.285	1.05171e-22	0.248151	0.129073	0.244	0.295	1
KIAA1109	2.85688e-17	-0.294297	0.5	0.675	1.04565e-12	4.22009e-07	0.0554387	0.649	0.861	0.015446	1.18626e-10	0.0677146	0.584	0.819	4.34182e-06	0.0846592	-0.0493043	0.395	0.453	1	3.85754e-23	-0.214875	0.347	0.442	1.4119e-18	3.50053e-05	0.0125808	0.405	0.586	1
PACRG-AS3	2.87407e-17	0.26953	0.09	0.019	1.05194e-12	0.433469	0.0672782	0.046	0.053	1	0.0542188	0.0700871	0.042	0.056	1	0.00195952	0.145398	0.062	0.025	1	0.110475	0.00162544	0.13	0.141	1	0.00235463	0.114385	0.04	0.015	1
MYT1L	2.9386e-17	0.545441	0.134	0.045	1.07556e-12	1.5245e-123	-0.566147	0.87	0.995	5.57981e-119	1.32415e-154	-0.610017	0.844	0.989	4.84651e-150	1.1167e-05	0.514324	0.089	0.029	0.408722	2.0563e-11	0.297879	0.048	0.027	7.52627e-07	5.43801e-06	-0.126781	0.471	0.648	0.199037
FAM66A	2.95629e-17	-0.197474	0.052	0.155	1.08203e-12	2.27124e-13	-0.0746522	0.105	0.197	8.31297e-09	4.28325e-16	-0.0626625	0.092	0.179	1.56771e-11	0.884869	0.00812723	0.004	0.004	1	0.132731	0.0310134	0.013	0.011	1	0.00105121	0.0228563	0.035	0.071	1
PRRX1	2.9977e-17	-0.367565	0.292	0.455	1.09719e-12	0.343304	0.0612139	0.013	0.01	1	0.00949376	0.102308	0.024	0.013	1	0.00286684	0.089008	0.018	0	1	0.000419335	0.0356179	0.005	0.002	1	3.88353e-20	-0.482642	0.399	0.671	1.42141e-15
SLC2A13	3.00215e-17	0.514776	0.144	0.051	1.09882e-12	2.20466e-77	-0.451446	0.777	0.969	8.06928e-73	4.6273e-91	-0.476036	0.699	0.951	1.69364e-86	0.000534873	-0.199591	0.264	0.358	1	1.56544e-07	0.013245	0.062	0.086	0.00572968	1.39547e-18	-0.438848	0.475	0.736	5.10757e-14
AC005162.3	3.0676e-17	-0.297803	0.188	0.335	1.12277e-12	4.44524e-41	-0.179369	0.173	0.394	1.627e-36	1.72442e-47	-0.143602	0.176	0.402	6.31155e-43	0.66882	0.0252699	0.012	0.015	1	0.0172836	0.0300876	0.003	0.001	1	0.579689	0.0916814	0.075	0.085	1
LINC01374	3.19101e-17	0.361079	0.084	0.016	1.16794e-12	0.799779	0.0802395	0.042	0.041	1	0.584287	0.0996576	0.037	0.035	1	3.53982e-05	-0.362458	0.533	0.642	1	3.53096e-06	0.109336	0.011	0.004	0.129237	0.000398032	-0.0725892	0.014	0.042	1
RNF19A	3.25046e-17	-0.388192	0.346	0.511	1.1897e-12	4.95619e-06	0.138074	0.359	0.517	0.181402	1.37614e-11	0.0955243	0.307	0.483	5.03681e-07	0.366462	-0.0343362	0.153	0.173	1	0.00439411	-0.0296357	0.114	0.131	1	0.0171588	0.0686105	0.147	0.201	1
KCNMB2-AS1	3.29738e-17	-0.366247	0.237	0.397	1.20687e-12	2.02608e-08	0.014356	0.062	0.117	0.000741567	8.56046e-13	0.0202485	0.048	0.106	3.13321e-08	1.02201e-09	-0.761896	0.125	0.243	3.74068e-05	0.00425855	0.000436203	0.017	0.023	1	2.72341e-13	-0.294071	0.531	0.765	9.96796e-09
ETV1	3.36527e-17	-0.32048	0.162	0.302	1.23172e-12	2.41502e-05	0.0866963	0.335	0.457	0.883922	0.0135949	0.142343	0.259	0.329	1	0.130327	0.147077	0.04	0.025	1	3.13604e-05	0.0900728	0.013	0.006	1	4.20522e-19	-0.369215	0.276	0.526	1.53915e-14
SPSB1	4.24465e-17	0.284433	0.112	0.031	1.55359e-12	3.27044e-09	0.00613767	0.053	0.109	0.000119701	0.0562375	0.0721094	0.064	0.082	1	0.140439	-0.00500277	0.058	0.04	1	0.406952	-0.000971655	0.129	0.135	1	0.00877417	0.0425306	0.157	0.216	1
BSG	4.41911e-17	-0.29508	0.327	0.499	1.61744e-12	0.00297172	0.265568	0.409	0.434	1	6.80863e-05	0.316378	0.367	0.377	1	0.307723	0.150014	0.099	0.083	1	4.16277e-06	0.179668	0.146	0.123	0.152361	0.13305	0.155893	0.175	0.219	1
MEGF10	4.57866e-17	-0.303152	0.544	0.719	1.67584e-12	4.10426e-05	0.16744	0.277	0.383	1	1.11541e-07	0.259729	0.251	0.379	0.00408251	0.000387601	0.281717	0.2	0.127	1	1.17352e-26	-0.240039	0.449	0.555	4.29521e-22	0.156369	0.129182	0.253	0.318	1
APCDD1	4.90953e-17	-0.327451	0.282	0.436	1.79694e-12	0.00011535	0.0906057	0.027	0.009	1	7.9126e-05	0.1015	0.033	0.014	1	0.0707626	0.138612	0.089	0.062	1	0.111988	0.0766472	0.119	0.112	1	1.66346e-05	-0.0811064	0.398	0.57	0.608843
RPL32	5.58889e-17	0.44926	0.489	0.34	2.04559e-12	3.12291e-146	1.00532	0.821	0.534	1.14302e-141	6.98627e-191	1.18071	0.795	0.496	2.55704e-186	6.27437e-06	0.464048	0.416	0.312	0.229648	1.06575e-55	0.61152	0.395	0.299	3.90075e-51	2.9422e-11	0.874181	0.403	0.307	1.07687e-06
METTL15	5.59948e-17	-0.355845	0.444	0.609	2.04946e-12	2.60571e-10	0.117204	0.399	0.587	9.53716e-06	9.37733e-23	0.111767	0.298	0.518	3.4322e-18	0.0012763	-0.352946	0.26	0.339	1	4.07409e-12	-0.112467	0.237	0.294	1.49116e-07	2.27004e-07	-0.134532	0.315	0.477	0.00830858
SLC30A10	5.74873e-17	-0.316163	0.082	0.195	2.10409e-12	6.87863e-05	0.0328513	0.075	0.118	1	4.0977e-06	-0.00698743	0.031	0.06	0.14998	0.229148	-0.0348348	0.004	0.008	1	0.520776	0.00211321	0.003	0.002	1	0.0285404	-0.0303274	0.023	0.041	1
FAM114A1	5.94371e-17	0.222891	0.114	0.032	2.17546e-12	0.0192209	0.057427	0.024	0.013	1	0.00314618	0.09498	0.025	0.012	1	0.573739	-0.0141936	0.121	0.131	1	1.78484e-07	-0.077961	0.112	0.143	0.00653271	0.0465073	-0.0274455	0.097	0.13	1
ATP8B4	6.64031e-17	0.304963	0.078	0.013	2.43042e-12	0.578506	0.156439	0.058	0.056	1	0.0401233	0.151121	0.06	0.079	1	1.63185e-16	-0.659452	0.643	0.802	5.97273e-12	2.17685e-07	0.136176	0.014	0.005	0.0079675	0.00973027	0.130191	0.023	0.007	1
FYN	6.71632e-17	-0.292805	0.687	0.836	2.45824e-12	3.61271e-10	0.0898211	0.575	0.815	1.32229e-05	1.15859e-08	0.0955494	0.535	0.766	0.000424055	0.000117504	0.290228	0.214	0.133	1	0.00228748	-0.045474	0.448	0.501	1	1.29556e-07	-0.348353	0.668	0.833	0.00474187
NCKAP5	6.86113e-17	0.423268	0.809	0.841	2.51124e-12	2.7551e-06	0.890336	0.395	0.394	0.100839	0.136616	0.609161	0.492	0.569	1	0.06439	0.0997246	0.582	0.559	1	1.40727e-31	-0.244559	0.873	0.915	5.15076e-27	0.000272945	-0.143213	0.783	0.899	1
AGL	7.43726e-17	-0.332626	0.178	0.317	2.72211e-12	6.87726e-05	0.103188	0.283	0.397	1	5.76441e-06	0.13157	0.259	0.377	0.210983	0.196589	-0.0952754	0.075	0.094	1	0.0333499	0.0138626	0.064	0.074	1	0.000608618	0.0183826	0.127	0.195	1
LDLRAP1	7.93531e-17	0.222135	0.101	0.025	2.9044e-12	0.0335104	0.0348346	0.018	0.01	1	0.0028057	0.0514443	0.02	0.009	1	0.602314	0.0635747	0.06	0.054	1	0.316425	0.0440614	0.132	0.142	1	0.1299	0.0741829	0.031	0.019	1
ADIPOR2	8.09569e-17	0.582166	0.326	0.208	2.9631e-12	0.000388542	0.212545	0.259	0.36	1	1.24374e-05	0.231291	0.229	0.33	0.45522	0.611943	0.066701	0.279	0.266	1	2.6374e-51	-0.38506	0.41	0.541	9.65316e-47	0.0820234	0.0776681	0.137	0.175	1
MFHAS1	8.63366e-17	-0.210354	0.267	0.443	3.16001e-12	2.87305e-31	-0.0837638	0.236	0.463	1.05157e-26	2.39807e-47	-0.0632017	0.195	0.44	8.77718e-43	0.00431741	-0.179253	0.037	0.071	1	0.951875	0.0290579	0.018	0.018	1	8.33796e-06	-0.0643914	0.098	0.178	0.305178
COL4A5	8.9862e-17	0.562644	0.504	0.402	3.28904e-12	4.08646e-23	0.544252	0.136	0.04	1.49568e-18	2.61319e-30	0.637383	0.145	0.04	9.56455e-26	2.24908e-08	0.443351	0.26	0.127	0.000823187	1.78119e-47	-0.338559	0.606	0.717	6.51934e-43	7.58759e-13	0.643952	0.168	0.056	2.77713e-08
HDHD3	9.0043e-17	-0.281337	0.077	0.19	3.29567e-12	0.375629	0.165617	0.24	0.256	1	0.438802	0.163323	0.195	0.231	1	0.751939	0.00814619	0.04	0.044	1	0.46065	0.0153529	0.011	0.013	1	0.175953	0.00808912	0.015	0.025	1
HFM1	9.68023e-17	-0.336245	0.135	0.265	3.54306e-12	0.0400687	0.00830939	0.017	0.027	1	0.00871596	0.00526137	0.012	0.023	1	0.249338	-0.0517412	0.016	0.025	1	2.07555e-40	-0.274896	0.03	0.08	7.5967e-36	6.11361e-11	-0.217827	0.228	0.395	2.23764e-06
SLC16A9	1.03496e-16	-0.34567	0.191	0.334	3.78804e-12	4.27568e-08	-0.00283251	0.057	0.109	0.00156494	8.79407e-06	0.019065	0.053	0.09	0.321872	0.460464	0.024935	0.005	0.002	1	0.616762	0.0144665	0.004	0.003	1	0.0637608	0.0633741	0.06	0.086	1
PLPP1	1.18426e-16	-0.345353	0.487	0.651	4.3345e-12	1.99557e-06	0.12928	0.381	0.544	0.0730398	1.17562e-14	0.122144	0.295	0.48	4.30288e-10	0.00220634	-0.289312	0.26	0.337	1	0.000736246	0.18237	0.334	0.324	1	0.157255	0.0697476	0.28	0.337	1
ARL15	1.25818e-16	0.468923	0.205	0.094	4.60506e-12	2.91856e-12	-0.0449937	0.55	0.782	1.06822e-07	3.03095e-19	-0.105928	0.536	0.755	1.10936e-14	2.09691e-10	-0.504408	0.472	0.632	7.67489e-06	1.67586e-13	-0.172199	0.127	0.172	6.13381e-09	4.2802e-10	-0.270178	0.354	0.548	1.5666e-05
PON3	1.26763e-16	-0.256456	0.037	0.129	4.63966e-12	0.763111	0.00471198	0.007	0.008	1	0.621718	0.014408	0.003	0.002	1	0.508358	0.00428805	0.001	0	1	0.528763	0.0043987	0.001	0	1	0.00374634	-0.0311157	0.031	0.06	1
DLGAP1	1.40445e-16	0.840795	0.254	0.143	5.14042e-12	6.16797e-178	-0.812686	0.952	0.997	2.25754e-173	7.53133e-250	-0.890012	0.923	1	2.75654e-245	3.43917e-10	1.00675	0.129	0.029	1.25877e-05	2.60983e-07	0.475679	0.079	0.059	0.00955225	3.83654e-19	-0.40262	0.854	0.936	1.40421e-14
ARAP2	1.47817e-16	0.517317	0.717	0.722	5.41025e-12	1.00819e-18	-0.114239	0.887	0.985	3.69008e-14	1.43233e-28	-0.145641	0.843	0.973	5.24247e-24	0.00169089	0.342537	0.39	0.331	1	7.39242e-105	-0.435715	0.785	0.867	2.7057e-100	0.642895	0.277363	0.53	0.65	1
BAALC-AS1	1.51798e-16	-0.266963	0.194	0.342	5.55597e-12	3.76634e-05	0.0453885	0.057	0.095	1	3.93653e-06	0.0167597	0.034	0.064	0.144081	0.11509	-0.00611537	0.044	0.027	1	0.0378522	-0.0302152	0.036	0.042	1	0.000780469	-0.00134114	0.077	0.13	1
TSIX	1.54646e-16	-0.273664	0.014	0.085	5.6602e-12	2.72576e-81	-0.2912	0.01	0.179	9.97656e-77	6.72721e-103	-0.280834	0.004	0.158	2.46223e-98	5.33916e-16	-0.387866	0.005	0.075	1.95419e-11	3.56668e-153	-0.499669	0.004	0.1	1.30544e-148	1.87833e-12	-0.216905	0.012	0.081	6.87487e-08
STK17B	1.58312e-16	-0.339152	0.079	0.188	5.79437e-12	0.56497	0.0109677	0.009	0.011	1	0.941212	0.0307	0.007	0.007	1	0.137704	-0.00119049	0.078	0.102	1	0.30955	0.00996213	0.003	0.002	1	5.38543e-09	-0.188188	0.062	0.15	0.000197112
RNF125	1.58715e-16	0.273053	0.092	0.021	5.80912e-12	0.0456026	0.0350323	0.027	0.039	1	0.945339	0.0491832	0.026	0.027	1	0.727614	0.0277415	0.132	0.139	1	6.56735e-10	-0.100597	0.104	0.14	2.40372e-05	0.14145	0.0656747	0.042	0.029	1
RBMX	1.62813e-16	-0.317873	0.392	0.548	5.95911e-12	1.38175e-25	-0.0932744	0.391	0.64	5.05733e-21	2.05659e-20	0.0366422	0.362	0.598	7.52732e-16	0.589752	-0.0865124	0.276	0.285	1	1.07655e-24	-0.179246	0.198	0.279	3.94027e-20	8.05544e-11	-0.237612	0.29	0.485	2.94837e-06
TRIM9	1.73205e-16	-0.287087	0.723	0.868	6.33949e-12	2.68297e-16	-0.132259	0.826	0.978	9.81995e-12	5.82448e-07	-0.0412993	0.791	0.964	0.0213182	2.38211e-09	0.690582	0.211	0.096	8.71876e-05	0.000121598	0.212618	0.396	0.387	1	0.0595973	-0.00639135	0.716	0.873	1
LINC02060	1.85876e-16	-0.250749	0.134	0.268	6.80324e-12	0.0276915	0.0177679	0.034	0.049	1	6.2356e-06	0.0264419	0.023	0.048	0.228229	0.811574	0.0147353	0.007	0.006	1	0.465916	0.0186077	0.008	0.007	1	0.3092	0.076832	0.027	0.036	1
C21orf91	1.91285e-16	0.342954	0.132	0.045	7.00124e-12	0.464962	0.104529	0.065	0.061	1	0.0258526	0.154425	0.079	0.064	1	0.395121	0.125598	0.091	0.079	1	0.000107221	0.0315811	0.2	0.236	1	0.17782	0.146815	0.077	0.061	1
MAPK4	1.98196e-16	-0.287205	0.522	0.704	7.25418e-12	2.30286e-17	-0.156162	0.825	0.98	8.42871e-13	4.66759e-33	-0.227097	0.778	0.973	1.70839e-28	0.000215382	0.402964	0.061	0.019	1	4.29051e-09	0.231421	0.033	0.017	0.000157037	0.568674	0.309824	0.094	0.09	1
LINC01515	1.99564e-16	-0.436788	0.065	0.169	7.30425e-12	3.26522e-16	-0.139852	0.025	0.084	1.1951e-11	1.63703e-29	-0.175254	0.022	0.095	5.99169e-25	0.173567	-0.0321878	0.007	0.015	1	0.513534	-0.00271729	0.003	0.003	1	5.34997e-07	-0.168734	0.003	0.034	0.0195814
DLEU2	2.11093e-16	0.616462	0.509	0.422	7.7262e-12	3.39324e-09	0.0982978	0.588	0.799	0.000124196	1.61283e-12	0.0825116	0.524	0.762	5.9031e-08	9.82938e-05	-0.29984	0.681	0.753	1	0.351962	0.0409403	0.602	0.631	1	0.029745	-0.038661	0.49	0.63	1
CAMTA1	2.17563e-16	-0.291443	0.678	0.844	7.96301e-12	9.8426e-16	-0.130443	0.825	0.977	3.60249e-11	1.64604e-14	-0.110962	0.782	0.959	6.02467e-10	0.295268	0.107478	0.336	0.316	1	1.35374e-05	-0.0817865	0.398	0.452	0.495481	0.0236476	-0.0178219	0.662	0.814	1
DAPK2	2.19779e-16	0.297426	0.123	0.039	8.04413e-12	0.00684512	0.0836459	0.031	0.017	1	0.0494593	0.085198	0.026	0.017	1	0.0373689	0.102625	0.07	0.044	1	0.634075	-0.0150831	0.179	0.179	1	0.889914	0.147961	0.082	0.086	1
PTPRK	2.2285e-16	0.599515	0.656	0.662	8.15654e-12	1.29864e-08	0.858554	0.253	0.206	0.000475316	3.76759e-20	1.01564	0.262	0.177	1.37897e-15	2.05997e-14	0.771605	0.339	0.146	7.5397e-10	1.7828e-43	-0.28723	0.765	0.827	6.52523e-39	5.074e-06	-0.155506	0.582	0.773	0.185713
ARHGAP5	2.50084e-16	-0.267792	0.598	0.763	9.15333e-12	1.61032e-10	0.183859	0.35	0.539	5.89392e-06	8.79178e-05	0.244761	0.317	0.452	1	0.00951532	0.255473	0.293	0.239	1	0.000460459	-0.0509176	0.344	0.389	1	1.08938e-08	-0.245977	0.29	0.46	0.000398723
GNG12	2.51511e-16	-0.268386	0.195	0.34	9.20555e-12	0.0182238	0.0154341	0.016	0.027	1	0.135984	0.039444	0.03	0.038	1	0.685448	0.0359643	0.013	0.01	1	0.0244944	-0.0280932	0.013	0.018	1	3.75776e-08	-0.0911022	0.18	0.316	0.00137538
PPP4R4	2.55527e-16	-0.298437	0.102	0.223	9.35254e-12	2.77851e-33	-0.178113	0.481	0.762	1.01696e-28	3.74707e-63	-0.244008	0.389	0.723	1.37146e-58	0.101487	0.115978	0.016	0.006	1	0.533015	0.0115751	0.017	0.018	1	2.16244e-05	-0.0630617	0.067	0.13	0.791475
AC103770.1	2.62563e-16	0.219537	0.064	0.008	9.61006e-12	0.025498	0.0804721	0.069	0.093	1	1.99698e-13	0.0526187	0.061	0.128	7.30914e-09	0.19675	0.0919621	0.037	0.025	1	3.44718e-05	-0.0752607	0.057	0.074	1	0.171193	0.054835	0.017	0.01	1
ARRB1	2.74123e-16	-0.330962	0.318	0.475	1.00332e-11	2.59174e-26	-0.0303643	0.276	0.505	9.48601e-22	4.97311e-34	-0.0594947	0.254	0.482	1.82021e-29	0.00632531	-0.19828	0.235	0.306	1	0.0877924	0.096762	0.111	0.103	1	0.681724	0.00553692	0.053	0.049	1
CACNA1A	2.83297e-16	-0.462385	0.526	0.665	1.0369e-11	1.83357e-178	-0.820284	0.795	0.991	6.71106e-174	2.06187e-172	-0.753779	0.765	0.985	7.54664e-168	4.02225e-10	-0.543326	0.171	0.31	1.47218e-05	0.823995	0.0966269	0.051	0.051	1	0.00806473	-0.104751	0.662	0.835	1
EAF2	3.22406e-16	-0.29544	0.147	0.28	1.18004e-11	1.54276e-07	0.0417801	0.061	0.113	0.00564664	4.64592e-10	0.022272	0.048	0.098	1.70045e-05	2.61065e-05	-0.276397	0.07	0.137	0.955526	0.0123237	-0.0297594	0.018	0.024	1	0.0529844	0.0208269	0.052	0.077	1
RPL3	3.3297e-16	0.648573	0.31	0.194	1.2187e-11	1.15492e-133	1.4436	0.744	0.48	4.22713e-129	1.74868e-183	1.50768	0.74	0.468	6.40034e-179	0.0315422	0.240674	0.311	0.266	1	1.5584e-16	0.410163	0.284	0.239	5.70388e-12	0.00425115	0.555574	0.331	0.313	1
DGKB	3.335e-16	1.10568	0.295	0.183	1.22064e-11	5.20477e-153	-0.581643	0.99	1	1.905e-148	3.99451e-270	-0.723615	0.99	1	1.46203e-265	1.58723e-11	1.37249	0.184	0.06	5.80943e-07	3.36241e-33	0.971499	0.13	0.073	1.23068e-28	0.0246727	0.268039	0.484	0.617	1
CPEB3	3.36692e-16	-0.297228	0.478	0.654	1.23233e-11	4.49039e-20	-0.0618079	0.648	0.898	1.64353e-15	6.53319e-33	-0.142343	0.616	0.888	2.39121e-28	0.00973084	-0.225261	0.309	0.378	1	2.08245e-14	-0.148259	0.17	0.225	7.62197e-10	1.42691e-05	-0.109056	0.325	0.481	0.522262
SAMD4A	3.42772e-16	-0.154948	0.5	0.681	1.25458e-11	0.610442	0.133539	0.066	0.073	1	0.0181914	0.204321	0.08	0.064	1	8.25927e-08	-0.644385	0.184	0.304	0.00302297	0.000244229	0.135251	0.068	0.053	1	6.33839e-07	-0.140228	0.512	0.702	0.0231991
CLCN4	3.57317e-16	0.3656	0.183	0.08	1.30782e-11	0.771153	0.219621	0.351	0.414	1	0.0499563	0.195001	0.308	0.408	1	0.0511713	0.13944	0.099	0.069	1	0.00412316	0.032165	0.177	0.202	1	0.151302	0.0420513	0.11	0.137	1
CDKN1C	3.81368e-16	0.174473	0.067	0.009	1.39584e-11	0.000714774	0.064163	0.032	0.015	1	0.0024197	0.0515017	0.029	0.015	1	0.321306	0.0876024	0.076	0.062	1	1.08277e-05	-0.0391849	0.12	0.149	0.396303	0.653659	0.0922468	0.051	0.057	1
NETO1	3.81812e-16	0.379085	0.068	0.01	1.39747e-11	3.0387e-24	-0.198418	0.702	0.93	1.11219e-19	9.21237e-39	-0.224081	0.657	0.914	3.37182e-34	3.14717e-06	0.34903	0.044	0	0.115189	1.5176e-07	0.179334	0.018	0.008	0.00555456	4.34982e-14	-0.30421	0.243	0.452	1.59208e-09
SMOC1	3.85994e-16	0.223323	0.073	0.012	1.41278e-11	0.648471	0.107972	0.038	0.042	1	0.0455377	0.113634	0.037	0.027	1	0.00111712	0.186163	0.048	0.015	1	1.626e-09	0.208245	0.087	0.061	5.95134e-05	5.94238e-05	-0.108272	0.676	0.843	1
EVA1C	3.95715e-16	0.41228	0.316	0.187	1.44836e-11	3.88503e-08	0.110655	0.205	0.316	0.00142196	9.40199e-16	0.0596022	0.185	0.317	3.44122e-11	0.0181867	0.219531	0.148	0.106	1	1.02812e-05	-0.103419	0.314	0.363	0.376301	0.933677	0.184584	0.21	0.228	1
LINC01505	4.1892e-16	0.409329	0.168	0.069	1.53329e-11	4.68847e-27	-0.134587	0.302	0.516	1.71603e-22	4.76655e-22	-0.0780707	0.261	0.431	1.74461e-17	0.00969019	0.0629553	0.104	0.062	1	1.9775e-23	-0.4732	0.179	0.246	7.23784e-19	0.00137578	-0.179328	0.203	0.277	1
MTMR10	4.26087e-16	-0.308107	0.342	0.494	1.55952e-11	4.66265e-05	0.151654	0.123	0.185	1	1.92466e-05	0.159039	0.109	0.164	0.704444	0.14182	-0.170234	0.262	0.299	1	0.449655	0.128873	0.276	0.283	1	0.109208	0.104174	0.15	0.189	1
PPP1R12A	4.36847e-16	-0.274809	0.483	0.65	1.5989e-11	0.00117357	0.17883	0.596	0.803	1	2.55774e-09	0.0805315	0.546	0.788	9.3616e-05	0.527013	0.125831	0.402	0.393	1	1.95627e-11	-0.117507	0.246	0.306	7.16014e-07	1.2722e-24	-0.500021	0.504	0.795	4.65638e-20
EMX2OS	4.44282e-16	-0.252376	0.292	0.456	1.62612e-11	0.943398	0.0474096	0.015	0.015	1	0.520767	0.0236476	0.01	0.012	1	0.0356025	0.0469002	0.009	0	1	0.192679	0.0174383	0.005	0.003	1	0.409598	0.0621853	0.026	0.033	1
SNRK	4.71231e-16	-0.312058	0.222	0.367	1.72475e-11	4.25628e-18	-0.000413978	0.222	0.392	1.55784e-13	3.41547e-18	0.0242163	0.191	0.338	1.25009e-13	0.234355	0.056068	0.127	0.152	1	0.000127886	-0.0202188	0.057	0.073	1	3.40915e-09	-0.11907	0.14	0.268	0.000124778
ARSJ	4.80187e-16	-0.375743	0.135	0.259	1.75753e-11	0.210118	0.0227178	0.004	0.007	1	0.868512	0.0124552	0.006	0.005	1	0.459779	0.0194689	0.005	0.002	1	0.796509	0.00433144	0.002	0.002	1	0.307285	0.05756	0.006	0.003	1
RPL26	5.07834e-16	0.493391	0.365	0.23	1.85872e-11	4.48438e-209	1.88103	0.806	0.409	1.64133e-204	3.56453e-263	2.13625	0.772	0.37	1.30465e-258	1.01831e-07	0.759986	0.393	0.277	0.00372713	9.95184e-33	0.502074	0.313	0.242	3.64247e-28	6.70572e-06	0.635122	0.297	0.23	0.245436
TP53BP2	5.16018e-16	-0.283744	0.292	0.445	1.88868e-11	0.210208	0.0885423	0.056	0.068	1	0.267032	0.0748727	0.053	0.063	1	0.119021	-0.0168583	0.107	0.135	1	6.22734e-05	0.00439947	0.091	0.113	1	1.27942e-10	-0.179959	0.09	0.205	4.68281e-06
SRGAP2B	6.06552e-16	0.402117	0.099	0.026	2.22004e-11	5.54339e-29	-0.0525057	0.267	0.495	2.02894e-24	7.10986e-21	0.0123484	0.226	0.393	2.60228e-16	6.70615e-10	-0.483145	0.543	0.711	2.45452e-05	0.192397	0.0878982	0.02	0.017	1	2.8758e-06	-0.0504993	0.099	0.184	0.105257
AC097537.1	6.11847e-16	-0.219027	0.039	0.128	2.23942e-11	0.0351564	0.0650172	0.073	0.096	1	0.00635716	0.0498373	0.058	0.081	1	0.138002	0.0245499	0.005	0	1	0.0574651	0.0273533	0.002	0.001	1	0.0550792	0.0278242	0.039	0.06	1
SLITRK5	6.71167e-16	0.250322	0.077	0.014	2.45654e-11	3.15795e-05	0.0653229	0.487	0.654	1	1.87427e-15	0.0361385	0.401	0.623	6.86e-11	0.326114	0.077735	0.058	0.046	1	2.18238e-09	-0.0382835	0.086	0.118	7.98772e-05	1.22863e-09	-0.0812214	0.213	0.376	4.49691e-05
KLF13	7.16569e-16	0.320868	0.161	0.065	2.62271e-11	0.281083	0.0956226	0.12	0.141	1	0.358218	0.121563	0.117	0.114	1	0.483486	0.177332	0.13	0.119	1	0.0374762	0.0349831	0.191	0.211	1	0.336827	0.120865	0.104	0.093	1
ZMAT1	7.30436e-16	-0.318454	0.374	0.54	2.67347e-11	2.94867e-12	0.024824	0.227	0.367	1.07924e-07	4.44092e-24	0.0436189	0.176	0.341	1.62542e-19	0.357521	-0.0496572	0.199	0.22	1	9.13877e-15	-0.225833	0.18	0.237	3.34488e-10	4.85685e-05	0.015371	0.268	0.407	1
RAB40B	7.46934e-16	0.445893	0.249	0.134	2.73385e-11	0.0654858	0.131445	0.568	0.752	1	0.631405	0.254703	0.543	0.704	1	0.00447916	0.308131	0.158	0.108	1	0.76794	0.0193355	0.323	0.341	1	0.01705	0.250078	0.15	0.116	1
RPS9	7.86835e-16	0.59233	0.354	0.232	2.87989e-11	1.52141e-133	1.27301	0.722	0.436	5.56853e-129	7.25511e-164	1.3101	0.698	0.399	2.65544e-159	0.00714604	0.400129	0.345	0.291	1	1.40118e-14	0.358301	0.336	0.296	5.12845e-10	0.00625549	0.559497	0.297	0.275	1
PGRMC1	7.99234e-16	0.338344	0.134	0.047	2.92528e-11	1.81478e-26	0.463835	0.417	0.298	6.64226e-22	1.69968e-25	0.502134	0.35	0.251	6.22099e-21	0.0451879	0.17632	0.101	0.071	1	0.0208464	0.161694	0.173	0.164	1	0.0493617	0.208657	0.328	0.428	1
RPL11	8.12837e-16	0.461288	0.42	0.282	2.97506e-11	5.45844e-168	1.65504	0.766	0.451	1.99784e-163	2.19203e-219	1.79831	0.751	0.411	8.02306e-215	0.0442582	0.331749	0.401	0.37	1	2.01746e-21	0.393445	0.391	0.344	7.38409e-17	0.000161866	0.574012	0.346	0.303	1
HID1	8.2238e-16	0.211799	0.089	0.02	3.00999e-11	1.5282e-06	0.043434	0.113	0.18	0.0559335	5.2689e-12	0.00432799	0.095	0.173	1.92847e-07	0.1447	0.0726878	0.064	0.046	1	0.934995	0.0649903	0.124	0.127	1	0.32237	0.145364	0.057	0.048	1
LPCAT2	9.10787e-16	0.200786	0.077	0.014	3.33357e-11	8.58973e-05	0.0909234	0.025	0.008	1	0.000210593	0.106098	0.026	0.01	1	1.00026e-11	-0.479591	0.467	0.651	3.66105e-07	0.0155093	0.120704	0.064	0.055	1	0.00503756	0.0841177	0.025	0.007	1
ZMAT3	9.40817e-16	-0.336685	0.203	0.34	3.44348e-11	0.00623859	0.142422	0.295	0.393	1	0.000666209	0.173592	0.271	0.372	1	3.64159e-14	-0.837305	0.184	0.358	1.33286e-09	0.0381573	0.0413092	0.052	0.061	1	2.52517e-09	-0.110804	0.323	0.51	9.24238e-05
TLR1	9.44314e-16	0.187314	0.061	0.007	3.45628e-11	0.000878158	0.0523423	0.015	0.003	1	0.345306	0.0396023	0.011	0.009	1	0.00711375	-0.126683	0.219	0.289	1	0.299413	0.000462298	0.053	0.058	1	0.018584	0.118802	0.035	0.016	1
TENM3	9.4784e-16	-0.332809	0.495	0.647	3.46919e-11	2.1104e-40	-0.302237	0.786	0.969	7.72428e-36	5.56615e-45	-0.29435	0.717	0.938	2.03727e-40	6.12168e-06	0.335798	0.129	0.054	0.22406	5.71402e-06	0.295807	0.165	0.141	0.209139	0.144277	0.253854	0.084	0.067	1
LRRN3	1.08208e-15	-0.316724	0.124	0.248	3.96052e-11	0.000138871	0.148096	0.337	0.469	1	5.12274e-15	0.0415424	0.251	0.413	1.87497e-10	0.0198695	-0.0695837	0.014	0.031	1	0.258299	0.0440103	0.017	0.015	1	5.44021e-09	-0.155896	0.15	0.28	0.000199117
MTM1	1.1275e-15	-0.280079	0.205	0.351	4.12675e-11	5.25915e-23	-0.0379214	0.174	0.344	1.9249e-18	3.15932e-29	-0.0206343	0.12	0.267	1.15634e-24	0.180588	-0.0614166	0.089	0.112	1	6.97082e-05	-0.0431605	0.082	0.103	1	0.00273617	-0.0474623	0.089	0.138	1
ACP6	1.14964e-15	-0.251112	0.136	0.263	4.20781e-11	1.74348e-11	-0.0134138	0.091	0.173	6.3813e-07	5.04325e-18	-0.0113328	0.054	0.131	1.84588e-13	0.334081	-0.115221	0.032	0.042	1	0.0152391	-0.013279	0.015	0.021	1	0.000241422	-0.0837457	0.051	0.098	1
SALL3	1.15135e-15	-0.250925	0.177	0.313	4.21407e-11	0.692392	0.0110871	0.005	0.006	1	0.981884	0.006054	0.006	0.005	1	0.267722	0.0161408	0.006	0.002	1	0.0771858	-0.0147742	0.008	0.01	1	1.0805e-13	-0.165905	0.134	0.296	3.95475e-09
DENND5A	1.16022e-15	0.526268	0.396	0.275	4.24652e-11	1.63337e-12	0.109832	0.346	0.546	5.9783e-08	1.92289e-11	0.130045	0.308	0.476	7.03796e-07	0.621756	-0.0194857	0.343	0.331	1	0.0396904	-0.0359431	0.444	0.484	1	0.000427259	0.0234445	0.396	0.57	1
SEL1L3	1.16587e-15	-0.289977	0.172	0.309	4.26722e-11	0.881112	0.0418135	0.044	0.046	1	0.00542822	0.0095628	0.03	0.046	1	0.446954	-0.0421017	0.013	0.008	1	0.11867	0.0380081	0.004	0.003	1	3.90615e-07	-0.0703404	0.313	0.478	0.0142969
NRSN1	1.20957e-15	-0.296182	0.182	0.32	4.42714e-11	1.01606e-05	0.065575	0.423	0.59	0.371889	0.00235207	0.198896	0.327	0.454	1	0.073736	0.0920448	0.021	0.008	1	7.89272e-06	0.128747	0.016	0.008	0.288881	3.94447e-11	-0.200949	0.137	0.276	1.44371e-06
RUNX1T1	1.24357e-15	-0.349884	0.287	0.44	4.55158e-11	5.97228e-32	-0.190128	0.565	0.841	2.18592e-27	6.38718e-40	-0.14909	0.433	0.709	2.33777e-35	0.000374051	0.293311	0.089	0.04	1	2.25754e-07	-0.133823	0.162	0.197	0.00826281	2.0215e-13	-0.273198	0.441	0.694	7.39888e-09
MOXD1	1.31335e-15	-0.390894	0.246	0.384	4.80698e-11	8.28055e-12	0.157471	0.075	0.024	3.03076e-07	1.70444e-07	0.123017	0.054	0.022	0.00623841	0.234953	0.0287884	0.01	0.004	1	0.0631326	0.035456	0.006	0.004	1	8.16971e-07	-0.142126	0.078	0.157	0.029902
IGSF10	1.37395e-15	-0.246164	0.052	0.146	5.02879e-11	0.00380052	0.0514283	0.089	0.123	1	0.00586686	0.0638592	0.077	0.104	1	0.520736	0.204975	0.075	0.067	1	0.0487798	0.0295178	0.003	0.001	1	0.056648	-0.0242618	0.029	0.046	1
EPHA3	1.41243e-15	0.231604	0.079	0.016	5.16963e-11	2.14729e-33	-0.137786	0.214	0.427	7.85929e-29	8.94602e-54	-0.0664391	0.134	0.349	3.27433e-49	0.298006	-0.0110647	0.049	0.037	1	0.0295014	-0.0537777	0.096	0.108	1	0.00836883	0.0574953	0.028	0.01	1
FMNL3	1.45091e-15	0.245727	0.084	0.018	5.31049e-11	0.755228	0.0366073	0.016	0.015	1	0.0068642	0.0733024	0.023	0.012	1	3.76817e-06	-0.268618	0.384	0.53	0.137919	6.9007e-16	-0.175954	0.052	0.086	2.52572e-11	0.0290321	0.0583457	0.171	0.228	1
ICOSLG	1.51225e-15	0.145163	0.063	0.009	5.53497e-11	0.00430269	0.0352439	0.015	0.005	1	0.00144169	0.0404116	0.017	0.006	1	0.794409	-0.0100407	0.038	0.035	1	8.76638e-11	0.16517	0.106	0.075	3.20858e-06	0.00125577	0.0901852	0.031	0.008	1
CD74	1.51273e-15	0.404591	0.084	0.018	5.53673e-11	8.49171e-06	0.154582	0.045	0.018	0.310805	2.46636e-07	0.193158	0.042	0.015	0.00902712	0.0208959	-0.2177	0.609	0.678	1	0.000897515	0.102164	0.019	0.012	1	0.00252997	0.196109	0.029	0.008	1
LRRC8C	1.5452e-15	0.26555	0.139	0.051	5.65557e-11	7.58899e-16	-0.00772381	0.239	0.402	2.77765e-11	3.97277e-16	0.0458635	0.224	0.376	1.45407e-11	5.45045e-07	-0.346038	0.325	0.468	0.0199492	0.317219	0.0602138	0.118	0.115	1	0.886157	0.0882172	0.073	0.072	1
FBXO32	1.58057e-15	0.305496	0.106	0.031	5.78503e-11	8.26297e-05	0.116524	0.311	0.433	1	1.13153e-07	0.0952751	0.252	0.375	0.00414152	0.771663	0.173116	0.067	0.064	1	5.87423e-16	-0.144837	0.103	0.15	2.15003e-11	0.859384	0.0369034	0.057	0.06	1
AHR	1.63349e-15	0.229428	0.081	0.017	5.97873e-11	6.03363e-11	0.0271683	0.262	0.41	2.20837e-06	2.73645e-18	0.0309286	0.199	0.352	1.00157e-13	0.921307	-0.00344282	0.048	0.05	1	0.000618279	-0.0242658	0.092	0.11	1	0.000713167	0.153402	0.037	0.011	1
JAKMIP2	1.63863e-15	-0.30367	0.421	0.577	5.99753e-11	2.59451e-34	-0.175552	0.6	0.874	9.49617e-30	9.35715e-52	-0.24386	0.528	0.827	3.42481e-47	0.0101806	0.215832	0.137	0.094	1	1.75503e-20	-0.23706	0.277	0.359	6.42359e-16	3.32275e-05	0.0475047	0.348	0.508	1
MBD5	1.75341e-15	-0.270662	0.683	0.832	6.41765e-11	2.53752e-35	-0.23949	0.858	0.989	9.28759e-31	1.47942e-81	-0.373966	0.818	0.984	5.41482e-77	0.184161	-0.162997	0.531	0.559	1	1.03367e-11	-0.146599	0.493	0.566	3.78332e-07	1.99784e-17	-0.374334	0.69	0.896	7.31228e-13
SCP2	1.80122e-15	-0.268552	0.226	0.368	6.59266e-11	2.34474e-11	0.0347656	0.364	0.56	8.58199e-07	4.23598e-26	-0.0100989	0.293	0.519	1.55041e-21	0.725739	0.0922209	0.137	0.146	1	0.000286486	-0.00810295	0.08	0.098	1	3.76115e-06	-0.065007	0.166	0.276	0.137662
ARHGAP21	1.83857e-15	0.553369	0.64	0.632	6.72934e-11	1.39838e-08	0.0989574	0.642	0.872	0.00051182	0.000128431	0.22117	0.587	0.81	1	0.196162	0.0755348	0.584	0.572	1	3.26285e-14	-0.152501	0.703	0.773	1.19423e-09	0.0124439	-0.00581064	0.583	0.757	1
GPR149	1.86312e-15	0.360293	0.064	0.009	6.81921e-11	1.19736e-46	-0.376586	0.713	0.93	4.38246e-42	6.54394e-48	-0.297273	0.708	0.932	2.39515e-43	0.0259597	0.0957652	0.035	0.015	1	5.94238e-10	0.165679	0.018	0.006	2.17497e-05	0.00565795	0.185739	0.033	0.012	1
WRN	1.94828e-15	-0.374778	0.341	0.486	7.13091e-11	4.34308e-33	-0.0941942	0.364	0.65	1.58961e-28	3.72242e-38	-0.0603462	0.316	0.592	1.36244e-33	0.672845	0.13603	0.175	0.17	1	2.2209e-05	-0.0790754	0.152	0.181	0.812872	2.46714e-06	-0.053242	0.199	0.317	0.0902997
RALYL	1.94943e-15	0.692351	0.279	0.162	7.13512e-11	1.20591e-130	-0.543132	0.969	0.999	4.41376e-126	3.90793e-178	-0.641238	0.956	0.998	1.43034e-173	3.22856e-07	0.801288	0.137	0.052	0.0118169	0.000243205	0.0344004	0.101	0.122	1	2.42072e-19	-0.563286	0.602	0.799	8.86007e-15
ENDOD1	2.03419e-15	0.41086	0.221	0.114	7.44534e-11	0.590844	0.237948	0.231	0.255	1	0.885453	0.220017	0.193	0.22	1	0.000429853	0.275959	0.138	0.077	1	0.0453269	0.0261025	0.251	0.276	1	0.187446	0.161639	0.132	0.115	1
SOX21-AS1	2.22718e-15	-0.272477	0.128	0.25	8.15172e-11	0.0867608	0.012536	0.01	0.016	1	0.27722	0.0474318	0.014	0.01	1	0.0562827	0.0521333	0.016	0.004	1	0.140324	0.00451687	0.021	0.024	1	2.11828e-08	-0.103143	0.062	0.148	0.000775312
SH3BP5	2.25879e-15	0.343646	0.127	0.044	8.26741e-11	1.08464e-06	0.0818844	0.332	0.486	0.0396989	6.73541e-18	0.0213518	0.244	0.418	2.46523e-13	0.00130667	0.215097	0.076	0.033	1	1.10782e-10	0.223836	0.14	0.106	4.05474e-06	0.777041	0.143308	0.086	0.093	1
CASC2	2.32846e-15	-0.35665	0.21	0.35	8.52239e-11	5.24568e-27	-0.157758	0.307	0.524	1.91997e-22	2.06978e-44	-0.103928	0.235	0.479	7.57561e-40	0.0240421	0.116377	0.041	0.019	1	0.290939	0.00367062	0.036	0.04	1	0.0597799	-0.0376413	0.043	0.064	1
PTK2	2.32863e-15	0.405587	0.77	0.814	8.52301e-11	2.0391e-16	-0.0482574	0.797	0.956	7.46331e-12	2.24697e-23	-0.0707967	0.75	0.943	8.22415e-19	0.000317486	0.315347	0.513	0.445	1	0.0564475	-0.00671241	0.807	0.842	1	0.816329	0.074071	0.675	0.773	1
SNX30	2.43118e-15	0.390263	0.221	0.111	8.89835e-11	1.28421e-07	0.105777	0.131	0.21	0.00470034	3.49568e-08	0.127429	0.117	0.189	0.00127946	0.0461469	-0.236094	0.213	0.256	1	3.50295e-12	-0.129479	0.25	0.312	1.28212e-07	7.97753e-06	-0.0920385	0.131	0.221	0.291986
TENM2	2.48459e-15	-0.465722	0.554	0.697	9.09386e-11	3.02593e-135	-0.648695	0.928	0.996	1.10752e-130	6.05437e-151	-0.654428	0.909	0.996	2.21596e-146	0.000122812	0.384531	0.103	0.046	1	1.87296e-09	0.417176	0.048	0.029	6.85522e-05	0.000843687	0.386494	0.074	0.037	1
AL445426.1	2.54386e-15	-0.366931	0.116	0.232	9.31077e-11	8.94683e-05	-0.00886816	0.004	0.015	1	0.326794	0.00585302	0.006	0.008	1	0.97281	-0.0811158	0.006	0.006	1	0.458339	0.00674656	0.002	0.001	1	0.162287	-0.0236142	0.004	0.01	1
ATG4C	2.69229e-15	0.536541	0.428	0.317	9.85405e-11	0.404784	0.392955	0.337	0.397	1	1.29081e-05	0.310655	0.245	0.363	0.47245	0.571756	-0.0390073	0.361	0.38	1	6.2141e-09	-0.113401	0.516	0.585	0.000227442	0.0668015	0.180331	0.26	0.34	1
ITGA9-AS1	2.73902e-15	-0.246706	0.161	0.292	1.00251e-10	1.55267e-33	-0.143102	0.35	0.617	5.68292e-29	1.3799e-38	-0.115342	0.307	0.568	5.05059e-34	0.0184728	-0.104316	0.047	0.077	1	0.18443	0.0136447	0.011	0.009	1	0.0569853	0.08957	0.169	0.221	1
RHOG	2.90515e-15	0.237214	0.131	0.046	1.06331e-10	0.000443726	0.10054	0.047	0.025	1	0.00105132	0.0975342	0.039	0.022	1	0.958601	0.0945539	0.131	0.133	1	0.902663	0.108661	0.186	0.191	1	0.170731	0.149643	0.074	0.059	1
LAMA1	2.98372e-15	-0.191566	0.26	0.415	1.09207e-10	0.397622	0.0137693	0.011	0.015	1	0.146761	0.027958	0.014	0.02	1	0.267301	0.0255282	0.006	0.002	1	0.87386	-0.00994381	0.005	0.005	1	0.397558	0.000166435	0.008	0.012	1
CALM2	3.06153e-15	0.511008	0.673	0.617	1.12055e-10	2.25497e-150	1.10297	0.904	0.923	8.25343e-146	1.43109e-203	1.18703	0.9	0.879	5.23795e-199	1.44876e-09	0.629676	0.538	0.42	5.30261e-05	5.42718e-13	0.2493	0.587	0.572	1.9864e-08	1.25719e-06	0.651703	0.54	0.549	0.0460143
PEBP1	3.21877e-15	0.623361	0.486	0.38	1.1781e-10	4.78574e-85	1.01981	0.757	0.709	1.75163e-80	9.06143e-103	1.07475	0.737	0.661	3.31657e-98	3.54359e-09	0.494068	0.307	0.17	0.000129699	5.60773e-15	0.3159	0.441	0.409	2.05248e-10	0.0010692	0.553375	0.325	0.292	1
PRKCQ-AS1	3.30308e-15	0.197724	0.091	0.023	1.20896e-10	0.000110506	0.0917722	0.032	0.012	1	0.127008	0.0816739	0.028	0.021	1	0.293818	0.107696	0.067	0.054	1	0.163571	0.0676823	0.148	0.161	1	0.483117	0.0627404	0.045	0.053	1
CLCA4	3.49342e-15	0.203373	0.063	0.009	1.27863e-10	0.0351657	0.0341629	0.021	0.012	1	0.00896623	0.0467478	0.017	0.008	1	0.0612537	0.0967378	0.055	0.033	1	1.2661e-14	-0.113568	0.107	0.153	4.63405e-10	0.000397998	0.0658841	0.02	0.001	1
LYPD6	3.62745e-15	-0.323117	0.117	0.234	1.32768e-10	8.5684e-05	-0.00820342	0.011	0.029	1	0.0455758	0.0269845	0.005	0.001	1	0.138002	0.0577737	0.005	0	1	0.0426649	0.0129262	0.004	0.002	1	6.8788e-09	-0.184911	0.056	0.139	0.000251771
TMTC4	3.6578e-15	0.409013	0.245	0.133	1.33879e-10	0.104549	0.179771	0.084	0.072	1	0.0076863	0.214622	0.084	0.065	1	0.00615779	0.227717	0.162	0.11	1	0.00435933	0.106277	0.34	0.335	1	0.269667	0.240046	0.11	0.097	1
P4HA1	3.7627e-15	-0.21486	0.246	0.39	1.37719e-10	1.57383e-21	0.0107427	0.253	0.455	5.76039e-17	3.67845e-18	0.0691553	0.239	0.411	1.34635e-13	8.70283e-09	-0.530764	0.164	0.293	0.000318532	4.27945e-06	-0.0265531	0.058	0.078	0.156632	1.50866e-12	-0.207982	0.166	0.328	5.52183e-08
PRKN	3.77898e-15	-0.313265	0.733	0.873	1.38314e-10	4.25857e-53	-0.33738	0.855	0.989	1.55868e-48	2.74734e-102	-0.479966	0.815	0.98	1.00555e-97	0.0200971	-0.277359	0.507	0.561	1	5.95413e-06	-0.160192	0.469	0.512	0.217927	0.00132755	-0.101138	0.659	0.822	1
ATP2B1	3.82282e-15	0.830663	0.385	0.281	1.39919e-10	0.686745	-0.00813257	0.962	0.998	1	1.90315e-07	-0.080882	0.951	0.994	0.00696571	0.522647	0.115446	0.384	0.38	1	2.7237e-20	0.552997	0.276	0.225	9.969e-16	0.2521	0.305321	0.426	0.538	1
THSD1	3.83904e-15	-0.245725	0.119	0.24	1.40513e-10	1.10757e-08	0.0146936	0.039	0.085	0.000405383	3.1692e-09	0.00373913	0.04	0.083	0.000115996	0.330587	0.0279617	0.022	0.015	1	0.359865	0.0382773	0.016	0.014	1	0.085618	0.0346048	0.026	0.041	1
RALGAPA2	4.28948e-15	-0.242582	0.511	0.667	1.56999e-10	4.36209e-36	-0.0923515	0.373	0.661	1.59657e-31	3.71006e-37	-0.0501695	0.332	0.604	1.35792e-32	1.18353e-11	-0.612819	0.282	0.443	4.33186e-07	2.79946e-20	-0.217614	0.197	0.267	1.02463e-15	1.73193e-08	-0.0961853	0.297	0.474	0.000633904
NID1	4.48953e-15	-0.240261	0.143	0.27	1.64321e-10	0.664309	0.0304837	0.026	0.029	1	0.461604	0.0390137	0.022	0.026	1	0.812481	-0.0289595	0.003	0.002	1	0.238257	0.0121205	0.002	0.001	1	0.227035	-0.00450505	0.028	0.038	1
RIPOR2	4.78021e-15	-0.319509	0.198	0.329	1.7496e-10	3.65399e-20	-0.0712581	0.556	0.809	1.3374e-15	1.17128e-26	-0.0906245	0.473	0.753	4.28699e-22	0.843654	-0.117119	0.037	0.04	1	0.00850969	0.0947486	0.013	0.008	1	0.015783	-0.0133138	0.024	0.045	1
IP6K3	4.83799e-15	0.163231	0.056	0.006	1.77075e-10	0.0100464	0.0344709	0.014	0.005	1	0.0485548	0.0331001	0.012	0.006	1	0.0251676	0.0736118	0.032	0.012	1	0.00522098	-0.012331	0.068	0.081	1	0.053842	0.0695929	0.017	0.007	1
DUSP16	5.01367e-15	0.562994	0.317	0.206	1.83505e-10	0.00444404	0.19203	0.242	0.323	1	0.00296769	0.232374	0.207	0.277	1	0.103751	0.028779	0.25	0.212	1	5.17337e-11	0.31178	0.383	0.358	1.89351e-06	0.00153872	0.0799897	0.238	0.339	1
SORCS2	5.4764e-15	-0.209139	0.382	0.554	2.00442e-10	3.876e-57	-0.203355	0.265	0.576	1.41866e-52	5.81638e-74	-0.312951	0.358	0.706	2.12885e-69	0.225745	0.0338575	0.047	0.033	1	9.55675e-07	0.123214	0.103	0.079	0.0349786	0.252575	-0.0109886	0.047	0.06	1
SRGAP2C	5.50193e-15	0.373906	0.123	0.043	2.01376e-10	4.42736e-10	0.0784909	0.335	0.505	1.62046e-05	2.88691e-09	0.130626	0.273	0.414	0.000105664	2.31006e-06	-0.295863	0.539	0.669	0.0845504	0.412402	0.125923	0.094	0.092	1	4.15248e-06	0.00576819	0.15	0.254	0.151985
INSIG1	5.51204e-15	0.293948	0.122	0.041	2.01746e-10	0.000408587	0.118881	0.093	0.063	1	1.37682e-08	0.145892	0.095	0.05	0.000503928	1.69136e-05	0.342104	0.098	0.035	0.619056	3.1949e-13	0.299758	0.153	0.115	1.16936e-08	0.0331339	0.149111	0.062	0.04	1
ERBIN	5.51213e-15	0.441343	0.754	0.759	2.0175e-10	6.53431e-05	0.765077	0.499	0.573	1	0.0370005	0.758197	0.438	0.539	1	0.000251355	0.350665	0.57	0.532	1	6.12018e-38	-0.222172	0.792	0.854	2.24005e-33	0.229466	0.438275	0.45	0.529	1
ZNF704	5.65104e-15	0.487372	0.384	0.268	2.06834e-10	2.79019e-32	-0.1418	0.507	0.779	1.02124e-27	5.68799e-52	-0.166255	0.465	0.789	2.08186e-47	8.68544e-07	0.428444	0.23	0.127	0.0317896	7.81794e-22	-0.257357	0.464	0.56	2.86144e-17	8.74315e-07	-0.18734	0.515	0.719	0.0320008
ANKIB1	6.60585e-15	0.583072	0.533	0.469	2.41781e-10	1.16175e-05	0.0856857	0.677	0.872	0.425214	1.7125e-05	0.147853	0.61	0.829	0.626791	0.0113751	0.249146	0.375	0.326	1	0.660646	0.00723363	0.631	0.665	1	0.645905	0.258919	0.478	0.586	1
PROX1-AS1	6.81009e-15	0.172297	0.06	0.008	2.49256e-10	0.363128	0.0445327	0.03	0.036	1	0.416393	0.0844172	0.037	0.033	1	0.15447	0.0297784	0.042	0.027	1	0.00343705	-0.0630568	0.081	0.096	1	0.706471	0.0164298	0.072	0.077	1
CTIF	6.85507e-15	-0.266123	0.399	0.559	2.50903e-10	1.10806e-53	-0.240442	0.475	0.805	4.05562e-49	1.2927e-51	-0.232226	0.45	0.773	4.73143e-47	0.509949	-0.154103	0.15	0.162	1	0.00426872	-0.0173457	0.187	0.213	1	1.27252e-05	-0.0788751	0.289	0.429	0.465756
TTN-AS1	6.85862e-15	-0.292826	0.299	0.45	2.51032e-10	1.87362e-30	-0.248406	0.487	0.717	6.85765e-26	3.50268e-46	-0.279359	0.413	0.67	1.28202e-41	0.184689	-0.201918	0.126	0.15	1	8.39524e-19	-0.169816	0.121	0.176	3.07274e-14	3.0481e-13	-0.276969	0.24	0.432	1.11564e-08
AC082651.1	6.98405e-15	0.160909	0.057	0.007	2.55623e-10	0.00863317	0.0337104	0.013	0.004	1	0.000259878	0.0595409	0.018	0.005	1	0.666658	0.021378	0.042	0.037	1	4.19485e-09	-0.0584008	0.089	0.121	0.000153536	0.150514	0.0337059	0.021	0.012	1
LRIG1	7.16425e-15	-0.270712	0.532	0.694	2.62219e-10	0.996083	0.139092	0.058	0.061	1	1.70185e-05	0.235753	0.071	0.042	0.622893	0.790351	0.125379	0.188	0.185	1	0.00642	0.00586636	0.199	0.224	1	0.135549	0.116238	0.133	0.167	1
PICALM	7.28984e-15	0.542063	0.664	0.654	2.66815e-10	0.309781	0.259727	0.671	0.852	1	0.0320531	0.249128	0.617	0.819	1	0.000786435	-0.183217	0.747	0.788	1	0.21286	0.0550348	0.694	0.72	1	0.0222956	0.0450277	0.505	0.668	1
MTMR3	7.47884e-15	-0.261737	0.363	0.515	2.73733e-10	1.12982e-36	-0.0778174	0.282	0.541	4.13524e-32	2.89787e-42	-0.0705903	0.257	0.515	1.06065e-37	0.0163735	-0.0593089	0.247	0.312	1	3.80283e-13	-0.106721	0.137	0.186	1.39187e-08	4.22467e-13	-0.169626	0.256	0.47	1.54627e-08
LRP4	7.93522e-15	-0.259123	0.396	0.558	2.90437e-10	0.0037972	0.130233	0.051	0.032	1	1.43546e-06	0.163068	0.053	0.024	0.0525391	0.0071228	0.23056	0.098	0.058	1	1.01638e-05	-0.0505461	0.235	0.275	0.372005	0.672467	0.257965	0.436	0.537	1
GAREM1	7.97428e-15	-0.314975	0.527	0.689	2.91867e-10	1.93222e-16	-0.000731268	0.361	0.551	7.07213e-12	1.26511e-11	0.0784354	0.278	0.418	4.63044e-07	2.02328e-05	-0.407432	0.343	0.451	0.740542	4.06564e-14	-0.159757	0.319	0.391	1.48807e-09	0.897395	0.264565	0.204	0.217	1
PAQR4	8.00569e-15	0.320909	0.128	0.046	2.93016e-10	3.4264e-07	0.120763	0.081	0.04	0.0125409	1.65379e-06	0.114309	0.059	0.029	0.0605304	0.0116483	0.136779	0.067	0.035	1	1.07202e-16	0.334879	0.175	0.13	3.9237e-12	0.00533246	0.148982	0.061	0.033	1
ZKSCAN7-AS1	8.14687e-15	-0.294046	0.156	0.282	2.98183e-10	2.24505e-21	-0.0134424	0.159	0.314	8.21712e-17	3.65212e-29	-0.0343964	0.144	0.302	1.33671e-24	0.405199	0.165369	0.076	0.064	1	1.15005e-06	-0.0347818	0.071	0.095	0.0420931	0.000253436	-0.0203246	0.15	0.234	1
HIVEP1	8.31268e-15	-0.319925	0.258	0.397	3.04252e-10	4.4504e-06	0.0390933	0.06	0.105	0.162889	2.73205e-05	0.0440784	0.059	0.095	0.999957	0.867595	0.00714879	0.087	0.089	1	6.38075e-06	-0.146218	0.096	0.12	0.233542	7.27784e-07	-0.0402436	0.175	0.294	0.0266376
RPL15	8.33909e-15	0.505521	0.334	0.212	3.05219e-10	5.84452e-119	1.01372	0.726	0.465	2.13915e-114	1.13867e-126	1.07113	0.678	0.447	4.16766e-122	0.0768011	0.304529	0.314	0.283	1	2.42028e-11	0.323099	0.292	0.258	8.85846e-07	0.0314188	0.48889	0.308	0.296	1
SLC6A12	8.41877e-15	0.210263	0.065	0.011	3.08135e-10	0.629533	0.0338666	0.022	0.02	1	0.0105477	0.0487408	0.023	0.012	1	0.00355924	0.115477	0.044	0.015	1	1.40711e-29	0.337537	0.109	0.058	5.15017e-25	0.145658	0.136096	0.043	0.03	1
LINC00391	8.53544e-15	-0.248033	0.065	0.162	3.12406e-10	0.186062	0.0156157	0.003	0.001	1	0.428312	0.00717306	0.002	0.001	1	0.252793	0.013365	0.008	0.015	1	0.288926	3.56343e-05	0.012	0.015	1	0.480249	0.0055146	0.019	0.025	1
AC093305.1	9.18542e-15	-0.227704	0.036	0.117	3.36195e-10	0.641324	0.00125547	0.003	0.003	1	0.434093	0.00390382	0.001	0.002	1	0.251013	0.0134477	0.003	0	1	0.755083	0.0078639	0.001	0.001	1	0.000790012	-0.035294	0.006	0.026	1
AP002370.2	9.82483e-15	0.385639	0.134	0.051	3.59599e-10	0.137059	0.200256	0.272	0.335	1	8.60236e-06	0.162469	0.218	0.311	0.314855	0.015964	0.202345	0.083	0.05	1	0.0262278	0.0691275	0.164	0.184	1	0.944093	0.123952	0.087	0.09	1
AOPEP	9.9522e-15	0.529975	0.616	0.577	3.6426e-10	0.0116062	0.176688	0.639	0.847	1	0.000566998	0.218194	0.587	0.805	1	0.0310721	0.194096	0.368	0.318	1	0.0966009	-0.0322955	0.67	0.714	1	0.496022	0.243416	0.492	0.575	1
SHISA9	1.02898e-14	0.478963	0.112	0.037	3.76619e-10	1.23603e-172	-0.867424	0.8	0.983	4.52399e-168	5.72358e-202	-0.847069	0.782	0.984	2.09489e-197	0.00102059	0.220939	0.046	0.012	1	3.54984e-10	0.232493	0.026	0.011	1.29928e-05	0.000859843	-0.0192101	0.591	0.776	1
PTN	1.11635e-14	-0.310348	0.485	0.641	4.08595e-10	0.559383	0.282127	0.366	0.448	1	0.0658884	0.30131	0.343	0.449	1	6.70772e-09	0.562467	0.196	0.081	0.000245509	6.18515e-40	0.418579	0.396	0.307	2.26383e-35	0.0264037	0.0291582	0.64	0.802	1
RPS8	1.14336e-14	0.579648	0.383	0.261	4.18481e-10	3.74067e-164	1.57252	0.802	0.553	1.36912e-159	1.12457e-222	1.70515	0.791	0.496	4.11605e-218	9.21712e-06	0.587798	0.448	0.36	0.337356	1.27545e-55	0.616527	0.392	0.296	4.66827e-51	1.01609e-05	0.804378	0.372	0.331	0.3719
SLC7A10	1.17709e-14	-0.262328	0.124	0.241	4.30826e-10	0.224868	0.0139991	0.004	0.006	1	0.89405	0.0100633	0.004	0.004	1	0.34976	0.0228724	0.005	0.002	1	0.284825	0.00537112	0.003	0.002	1	0.0252239	0.10268	0.071	0.105	1
RBMS3-AS3	1.22931e-14	-0.267589	0.055	0.147	4.49942e-10	0.00172062	0.0171257	0.043	0.068	1	0.000136202	0.0335679	0.034	0.059	1	0.587519	0.0207941	0.006	0.004	1	0.430541	0.0103596	0.002	0.002	1	5.3944e-05	-0.0387615	0.041	0.09	1
ZNF638	1.24382e-14	0.467173	0.675	0.697	4.5525e-10	8.04542e-05	0.0544459	0.793	0.95	1	9.31555e-07	0.0686264	0.737	0.922	0.0340958	0.00813998	0.178036	0.588	0.553	1	0.196411	0.0285113	0.735	0.769	1	0.69636	0.0764519	0.661	0.791	1
PTPRM	1.25091e-14	-0.264192	0.489	0.658	4.57845e-10	4.07294e-46	-0.339516	0.731	0.939	1.49074e-41	6.90469e-211	-0.733232	0.835	0.995	2.52719e-206	0.00134604	0.334254	0.365	0.293	1	5.88747e-39	-0.525128	0.159	0.245	2.15487e-34	1.45563e-09	-0.183495	0.449	0.665	5.32776e-05
ZEB1-AS1	1.34949e-14	-0.364571	0.107	0.217	4.93928e-10	1.72239e-32	-0.110139	0.082	0.226	6.30411e-28	8.1853e-35	-0.100719	0.076	0.204	2.9959e-30	0.440614	-0.144012	0.026	0.033	1	0.0320939	0.0381082	0.004	0.002	1	2.1268e-14	-0.408464	0.212	0.407	7.7843e-10
ABI3BP	1.3864e-14	-0.344637	0.266	0.413	5.07435e-10	2.97739e-08	0.0126306	0.051	0.1	0.00108975	1.79016e-08	0.0137028	0.051	0.097	0.000655217	0.000317194	0.128368	0.026	0	1	0.145273	0.0135163	0.011	0.014	1	0.461663	-0.0712667	0.013	0.018	1
KREMEN1	1.39041e-14	-0.215852	0.172	0.303	5.08903e-10	5.46279e-36	-0.13166	0.254	0.496	1.99943e-31	8.04566e-40	-0.122678	0.229	0.455	2.94479e-35	0.765871	0.00988855	0.015	0.017	1	0.0553352	0.0498439	0.017	0.013	1	0.581079	-0.00446192	0.047	0.053	1
PLIN5	1.3937e-14	-0.275855	0.195	0.331	5.10107e-10	0.430254	0.0123871	0.012	0.015	1	0.660471	0.0138768	0.008	0.01	1	0.072475	0.0466565	0.011	0.002	1	0.624769	-0.0183271	0.004	0.005	1	0.993806	0.0613535	0.026	0.026	1
MAP1A	1.41671e-14	0.406737	0.186	0.088	5.1853e-10	0.129153	0.279556	0.504	0.618	1	0.119544	0.276664	0.464	0.567	1	3.46274e-06	0.473673	0.131	0.054	0.12674	0.0739656	0.095934	0.184	0.178	1	0.978645	0.188789	0.124	0.13	1
ELF2	1.42413e-14	0.577639	0.46	0.363	5.21244e-10	6.57281e-14	0.0333632	0.506	0.752	2.40572e-09	4.2607e-14	0.041655	0.456	0.685	1.55946e-09	0.755037	-0.00391321	0.409	0.424	1	0.00211375	-0.0351601	0.461	0.514	1	0.193071	0.138518	0.362	0.456	1
CALY	1.45012e-14	0.431908	0.129	0.048	5.30758e-10	2.53888e-74	0.986321	0.736	0.702	9.29254e-70	2.13489e-64	0.909962	0.669	0.626	7.8139e-60	5.35578e-07	0.584557	0.115	0.037	0.0196027	5.62759e-62	0.543855	0.11	0.037	2.05975e-57	1.11928e-08	0.635148	0.113	0.04	0.000409666
AKAP7	1.45129e-14	-0.2827	0.342	0.492	5.31187e-10	4.47675e-17	0.0252923	0.34	0.557	1.63854e-12	7.09398e-14	0.121825	0.305	0.493	2.59647e-09	0.24575	0.0489812	0.209	0.185	1	0.0358656	0.0178452	0.152	0.168	1	0.000169504	0.061334	0.263	0.381	1
CDC42EP1	1.48669e-14	0.237606	0.107	0.033	5.44144e-10	9.04846e-05	0.0600057	0.032	0.012	1	0.0101791	0.0564524	0.024	0.013	1	0.0135356	0.112957	0.063	0.033	1	0.385071	0.0866933	0.163	0.162	1	0.185902	0.0894696	0.067	0.052	1
SLC14A1	1.50645e-14	-0.462117	0.402	0.535	5.51377e-10	0.882246	0.0487667	0.023	0.024	1	0.245776	0.0483162	0.021	0.027	1	0.0900886	0.0864318	0.014	0.004	1	0.00103949	0.0430755	0.008	0.003	1	0.883624	0.0387818	0.01	0.01	1
MIR2052HG	1.58181e-14	-0.362324	0.163	0.292	5.78959e-10	4.85704e-45	-0.223275	0.229	0.48	1.77772e-40	3.99663e-92	-0.356825	0.169	0.465	1.46281e-87	0.583051	0.0217898	0.037	0.031	1	0.408328	-0.0153991	0.033	0.036	1	0.00026607	-0.130921	0.098	0.16	1
NDUFA13	1.61767e-14	0.694839	0.417	0.297	5.92083e-10	3.16149e-115	1.2123	0.698	0.47	1.15714e-110	1.61759e-144	1.32047	0.675	0.433	5.92055e-140	0.00528275	0.340735	0.237	0.181	1	3.13057e-11	0.320974	0.277	0.242	1.14582e-06	0.124642	0.443264	0.286	0.29	1
KALRN	1.68628e-14	-0.262813	0.479	0.648	6.17195e-10	2.54818e-122	-0.598216	0.814	0.988	9.3266e-118	1.81917e-152	-0.653332	0.765	0.979	6.65834e-148	0.000230641	0.35042	0.068	0.023	1	0.000125576	0.247081	0.065	0.051	1	0.0011553	0.040076	0.297	0.413	1
COL5A2	1.69668e-14	-0.331494	0.093	0.199	6.21001e-10	0.0369902	0.0547604	0.064	0.085	1	0.00452897	0.0644307	0.051	0.074	1	0.900212	0.0565593	0.014	0.015	1	0.00339269	-0.0332669	0.012	0.018	1	0.0426996	-0.0139506	0.021	0.038	1
AGMO	1.72322e-14	0.291427	0.137	0.052	6.30715e-10	0.636059	0.0359518	0.026	0.029	1	0.222971	0.0330602	0.026	0.032	1	0.00058876	0.177732	0.068	0.025	1	3.54499e-11	0.191432	0.148	0.111	1.2975e-06	0.0208973	0.307527	0.217	0.182	1
DGKH	1.7278e-14	0.563597	0.164	0.074	6.32394e-10	4.89213e-49	-0.30811	0.884	0.994	1.79057e-44	1.49309e-77	-0.373723	0.834	0.984	5.46487e-73	4.27836e-06	0.408704	0.111	0.04	0.156592	0.615242	0.179457	0.079	0.078	1	0.00131025	0.0650234	0.228	0.328	1
MET	1.74991e-14	0.18788	0.075	0.016	6.40485e-10	0.313435	0.0291594	0.016	0.012	1	0.0107737	0.040169	0.017	0.008	1	0.750021	0.0452937	0.047	0.044	1	0.0949905	0.0598245	0.114	0.106	1	0.762835	0.0186794	0.015	0.014	1
LAMA4	1.7741e-14	-0.301517	0.087	0.191	6.49338e-10	0.00248154	0.0048614	0.012	0.025	1	0.193948	0.051139	0.017	0.012	1	0.372445	0.0128477	0.008	0.004	1	0.686428	0.000533452	0.005	0.005	1	1.65327e-14	-0.299102	0.315	0.536	6.05112e-10
RAB3IP	1.83207e-14	0.405782	0.173	0.08	6.70557e-10	5.79118e-06	0.140994	0.261	0.378	0.211963	3.02181e-06	0.149174	0.226	0.328	0.110601	0.154763	0.0427333	0.109	0.085	1	6.5614e-08	-0.137295	0.233	0.278	0.00240154	1.07003e-17	-0.332499	0.402	0.675	3.91641e-13
ARHGAP26	1.84298e-14	-0.288495	0.469	0.645	6.7455e-10	6.19449e-43	-0.285822	0.757	0.953	2.26725e-38	1.89655e-55	-0.293166	0.702	0.939	6.94156e-51	1.87079e-33	-1.02953	0.602	0.809	6.84729e-29	2.91313e-07	0.21147	0.039	0.024	0.0106623	0.395453	0.166502	0.111	0.13	1
RAMP1	1.89333e-14	-0.189605	0.233	0.382	6.92976e-10	1.10245e-07	0.0708698	0.422	0.62	0.00403506	8.16542e-10	0.0766272	0.38	0.567	2.98862e-05	0.0262144	0.196263	0.083	0.052	1	3.59779e-12	0.172046	0.065	0.039	1.31683e-07	1.0611e-05	-0.0872887	0.377	0.529	0.388372
HSD11B1	1.90502e-14	0.197022	0.064	0.011	6.97258e-10	0.00873086	0.0705111	0.043	0.027	1	0.0670883	0.0509137	0.033	0.024	1	0.00120855	0.197213	0.058	0.021	1	1.37157e-08	0.191225	0.118	0.09	0.000502008	0.0269019	0.0630621	0.032	0.015	1
BCL11B	1.9947e-14	0.408022	0.09	0.024	7.30082e-10	4.46764e-12	-0.112661	0.795	0.964	1.6352e-07	9.22075e-15	-0.12174	0.779	0.952	3.37489e-10	0.000161765	0.30347	0.057	0.015	1	2.38068e-23	0.307261	0.042	0.014	8.71353e-19	0.60369	0.27679	0.137	0.157	1
ELAVL3	2.00869e-14	0.500076	0.357	0.238	7.35201e-10	1.81344e-15	-0.0237115	0.519	0.78	6.63735e-11	2.20467e-21	-0.0606717	0.463	0.723	8.06931e-17	2.22511e-07	0.497174	0.2	0.098	0.00814414	1.28488e-06	0.146502	0.39	0.373	0.0470278	0.392768	0.112965	0.278	0.333	1
PTPN13	2.06013e-14	-0.265455	0.474	0.643	7.54028e-10	4.75282e-16	0.0261694	0.323	0.512	1.73958e-11	5.58566e-47	-0.0874404	0.302	0.584	2.04441e-42	0.00047739	0.333111	0.185	0.116	1	5.24447e-28	-0.288161	0.335	0.433	1.91953e-23	0.082688	0.164487	0.242	0.307	1
PPP1R21	2.11009e-14	0.510614	0.369	0.259	7.72313e-10	3.40982e-18	0.0109522	0.434	0.689	1.24803e-13	8.47395e-18	0.0707217	0.379	0.612	3.10155e-13	0.0473088	0.177878	0.279	0.237	1	0.00892969	0.0206974	0.38	0.428	1	0.736635	0.27494	0.256	0.277	1
ENOSF1	2.12665e-14	0.599435	0.398	0.292	7.78375e-10	0.0250146	0.187153	0.262	0.337	1	0.0465099	0.241946	0.253	0.328	1	9.23973e-06	0.418986	0.282	0.185	0.338184	3.11838e-10	0.205484	0.462	0.444	1.14136e-05	0.631123	0.272456	0.285	0.306	1
CC2D2A	2.13809e-14	-0.276126	0.223	0.357	7.82564e-10	1.78459e-16	0.0142334	0.177	0.316	6.53179e-12	2.47859e-25	0.0268644	0.155	0.308	9.0719e-21	0.279938	0.0432182	0.083	0.067	1	3.00008e-09	-0.0870282	0.075	0.105	0.000109806	1.44797e-09	-0.180077	0.183	0.331	5.2997e-05
SAT1	2.14278e-14	-0.354189	0.391	0.538	7.8428e-10	1.49785e-07	0.417805	0.358	0.33	0.00548228	6.33259e-10	0.546879	0.358	0.338	2.31779e-05	0.76028	0.151287	0.569	0.607	1	0.0523019	0.174823	0.087	0.08	1	0.343743	0.209667	0.285	0.347	1
MTMR1	2.17707e-14	-0.318105	0.22	0.352	7.9683e-10	7.62374e-31	-0.111517	0.325	0.582	2.79037e-26	2.31217e-34	-0.0459654	0.252	0.487	8.46276e-30	0.000343979	-0.302677	0.079	0.135	1	0.00319311	-0.0218436	0.058	0.071	1	3.1884e-07	-0.0638579	0.189	0.314	0.0116698
LINC00498	2.41357e-14	-0.216985	0.011	0.072	8.8339e-10	0.00123473	0.0161408	0.013	0.003	1	0.00088112	0.0223345	0.009	0.001	1	0.348951	0.00183956	0.002	0	1	0.378878	-0.005853	0.001	0.001	1	0.127048	-0.0260958	0.006	0.001	1
DPY19L3	2.44189e-14	-0.254053	0.257	0.399	8.93755e-10	1.11913e-19	-0.0798829	0.493	0.742	4.09614e-15	9.39832e-25	-0.0651412	0.498	0.78	3.43988e-20	0.358605	-0.0130499	0.111	0.129	1	0.000154133	-0.0116283	0.077	0.097	1	4.70457e-05	0.00724176	0.316	0.466	1
ZNF334	2.50617e-14	-0.229261	0.093	0.199	9.17283e-10	6.29599e-13	-0.00450977	0.13	0.235	2.30439e-08	2.90787e-18	-0.0023723	0.1	0.203	1.06431e-13	0.28591	0.0723956	0.02	0.012	1	0.327682	0.0374824	0.024	0.027	1	4.4115e-06	-0.019367	0.072	0.145	0.161465
COCH	2.53708e-14	0.377972	0.089	0.024	9.28598e-10	0.000663364	0.210462	0.768	0.905	1	0.145917	0.175536	0.728	0.88	1	0.00905308	0.324442	0.062	0.031	1	3.62068e-20	0.292791	0.046	0.019	1.32521e-15	0.0170669	0.283165	0.064	0.04	1
EPB41L5	2.67359e-14	-0.306031	0.238	0.375	9.78561e-10	1.13897e-09	0.0671613	0.235	0.366	4.16876e-05	2.2484e-28	-0.0109474	0.176	0.351	8.22938e-24	0.568314	0.0229234	0.1	0.091	1	0.000511508	-0.0606393	0.074	0.091	1	1.71866e-13	-0.219244	0.246	0.454	6.29046e-09
FAM102A	2.7716e-14	0.607743	0.337	0.227	1.01443e-09	0.765404	0.20681	0.355	0.427	1	0.0564333	0.299055	0.335	0.375	1	8.26673e-05	0.304028	0.173	0.1	1	2.57774e-13	0.311058	0.387	0.359	9.43478e-09	0.130541	0.411921	0.207	0.198	1
FAM131B	2.88773e-14	0.176441	0.057	0.007	1.05694e-09	0.652605	0.0727746	0.13	0.143	1	0.124791	0.0716343	0.12	0.143	1	0.182956	0.0458191	0.036	0.023	1	0.410686	0.0541623	0.079	0.076	1	0.555632	0.101568	0.064	0.074	1
PLD5	2.9022e-14	0.461924	0.231	0.124	1.06223e-09	2.24312e-81	-0.358184	0.169	0.483	8.21003e-77	2.87979e-20	0.0047217	0.085	0.184	1.05403e-15	0.00110423	0.21726	0.105	0.054	1	0.000239805	0.104224	0.255	0.232	1	0.000428861	-0.0417616	0.339	0.46	1
AL391807.1	2.98773e-14	-0.181289	0.244	0.388	1.09354e-09	0.0520576	0.188481	0.284	0.291	1	0.246093	0.245206	0.233	0.253	1	0.00377706	0.263921	0.064	0.029	1	0.0586271	0.116665	0.109	0.101	1	0.00295331	0.156199	0.22	0.313	1
HBB	3.00014e-14	0.258697	0.055	0.007	1.09808e-09	1.79357e-11	0.139131	0.079	0.027	6.56463e-07	9.24389e-19	0.171278	0.077	0.015	3.38336e-14	3.88896e-05	0.34885	0.047	0.006	1	4.84204e-50	0.276657	0.049	0.006	1.77223e-45	3.02532e-07	0.263326	0.061	0.012	0.011073
GPC4	3.00788e-14	-0.278002	0.073	0.171	1.10091e-09	0.470922	0.00374255	0.012	0.015	1	0.448429	0.0219868	0.019	0.016	1	0.916314	-2.20252e-05	0.002	0.002	1	0.132582	-0.00751177	0.002	0.003	1	0.770486	-0.00695411	0.002	0.003	1
CCDC191	3.05636e-14	-0.258923	0.127	0.244	1.11866e-09	6.34492e-16	-0.00267165	0.29	0.479	2.3223e-11	1.50238e-23	0.00889049	0.236	0.429	5.49887e-19	0.287519	0.122569	0.057	0.044	1	0.018323	-0.0194074	0.054	0.064	1	0.00194636	-0.0458198	0.07	0.115	1
LYPLAL1	3.0725e-14	-0.303766	0.33	0.471	1.12457e-09	0.00663448	0.20949	0.349	0.481	1	1.04771e-05	0.195209	0.277	0.405	0.383472	0.100323	-0.143606	0.237	0.277	1	3.62521e-06	-0.0652282	0.249	0.291	0.132686	1.88665e-08	-0.100314	0.257	0.422	0.000690533
HSDL2	3.10144e-14	-0.221585	0.21	0.347	1.13516e-09	0.000874307	0.0654452	0.089	0.13	1	2.8721e-10	0.024911	0.073	0.134	1.05122e-05	0.117335	-0.172967	0.06	0.081	1	0.66329	0.0140947	0.052	0.054	1	0.761353	0.136298	0.069	0.075	1
SPRED1	3.2458e-14	-0.289916	0.537	0.675	1.188e-09	2.39379e-10	0.0321709	0.595	0.797	8.76151e-06	4.99593e-15	0.014994	0.542	0.788	1.82856e-10	3.16195e-06	-0.419211	0.54	0.647	0.115731	3.84462e-13	0.309875	0.324	0.284	1.40717e-08	3.04965e-14	-0.334441	0.511	0.745	1.1162e-09
CES4A	3.33024e-14	0.188805	0.065	0.011	1.2189e-09	0.57574	0.161072	0.263	0.311	1	0.0362746	0.138099	0.188	0.239	1	0.0259435	0.165448	0.065	0.037	1	1.87768e-05	0.211988	0.105	0.086	0.687249	0.195637	0.170118	0.069	0.055	1
GNA13	3.35905e-14	-0.241031	0.218	0.35	1.22945e-09	1.18653e-20	-0.0182154	0.138	0.278	4.34282e-16	2.7587e-17	0.0564211	0.119	0.228	1.00971e-12	0.0376476	-0.0261939	0.19	0.241	1	2.78918e-09	-0.0625195	0.076	0.106	0.000102087	5.23438e-07	-0.0688052	0.116	0.213	0.0191584
AK3	3.56456e-14	-0.233193	0.258	0.402	1.30467e-09	8.39149e-12	0.0255271	0.181	0.304	3.07137e-07	4.68765e-16	0.0284385	0.146	0.261	1.71573e-11	0.381374	0.235941	0.118	0.106	1	6.56629e-13	-0.146706	0.126	0.171	2.40333e-08	1.90834e-05	0.0648054	0.184	0.298	0.698472
ATL1	3.63004e-14	0.486419	0.278	0.168	1.32863e-09	0.00554335	0.277737	0.655	0.797	1	0.808492	0.183319	0.585	0.77	1	1.29324e-05	0.461813	0.185	0.1	0.473339	9.12099e-08	-0.0971257	0.337	0.395	0.00333837	0.0745236	0.12678	0.28	0.361	1
FAM178B	3.64568e-14	0.183998	0.065	0.011	1.33435e-09	0.577711	0.0761025	0.077	0.085	1	0.000237679	0.0172915	0.052	0.082	1	0.0698586	0.106458	0.041	0.023	1	0.870765	-0.00234102	0.081	0.081	1	0.27553	0.0449473	0.026	0.018	1
CPB2-AS1	3.72133e-14	0.514268	0.293	0.183	1.36204e-09	0.0331062	0.297521	0.139	0.126	1	0.0194514	0.290209	0.12	0.106	1	0.0087314	0.216857	0.182	0.133	1	0.49049	0.000457814	0.376	0.4	1	0.360609	0.152566	0.248	0.299	1
SPRY2	3.73784e-14	-0.296212	0.161	0.282	1.36809e-09	0.169203	0.066252	0.106	0.126	1	0.913684	0.0848796	0.116	0.12	1	0.445017	-0.18357	0.044	0.052	1	0.0526545	0.0146091	0.029	0.024	1	0.139504	0.0767486	0.137	0.172	1
TMCC2	3.99748e-14	0.291988	0.136	0.053	1.46312e-09	3.01422e-07	0.0402972	0.111	0.179	0.0110324	0.10961	0.0819045	0.105	0.126	1	0.002284	0.185196	0.087	0.044	1	0.811074	0.0677413	0.16	0.162	1	0.0620847	0.130146	0.06	0.041	1
HSPA2	4.10799e-14	0.399616	0.199	0.1	1.50357e-09	6.47883e-07	0.180269	0.092	0.05	0.0237132	8.45766e-08	0.208878	0.086	0.046	0.00309559	0.00277853	0.266757	0.146	0.094	1	0.821595	0.119527	0.289	0.302	1	0.00189576	0.284547	0.105	0.066	1
LYVE1	4.11035e-14	-0.271758	0.081	0.181	1.50443e-09	0.0056592	0.0199219	0.007	0.016	1	0.032791	0.0218344	0.01	0.017	1	0.0482204	0.209432	0.109	0.077	1	0.925074	0.0123986	0.003	0.003	1	0.442578	0.0219792	0.005	0.003	1
KLKB1	4.17763e-14	-0.264108	0.193	0.317	1.52905e-09	0.000164832	0.0542599	0.066	0.104	1	1.86386e-08	0.0144705	0.062	0.111	0.00068219	0.131954	0.0948066	0.04	0.025	1	0.0139976	0.0711458	0.029	0.022	1	0.680279	0.0812387	0.044	0.049	1
CDR2L	4.46363e-14	0.124698	0.05	0.005	1.63373e-09	0.531144	0.0302363	0.02	0.023	1	0.3244	0.0338468	0.019	0.024	1	0.943973	0.0540512	0.027	0.027	1	0.494039	0.0616837	0.063	0.061	1	0.408665	0.0380148	0.017	0.023	1
FSTL4	4.49391e-14	0.439553	0.091	0.026	1.64482e-09	6.60603e-78	-0.471432	0.771	0.976	2.41787e-73	2.13715e-91	-0.427587	0.729	0.959	7.82219e-87	4.51199e-05	0.308233	0.043	0.004	1	1.53187e-08	0.196237	0.016	0.006	0.000560679	0.662984	0.13997	0.043	0.04	1
SCMH1	4.60098e-14	-0.291861	0.325	0.481	1.684e-09	2.72847e-49	-0.270137	0.574	0.863	9.98648e-45	2.31663e-64	-0.274362	0.492	0.829	8.47909e-60	0.703823	0.112141	0.187	0.2	1	9.53962e-07	-0.106516	0.11	0.139	0.034916	8.24265e-06	-0.0671837	0.341	0.503	0.301689
CD99	4.75814e-14	-0.251404	0.087	0.191	1.74153e-09	0.824813	0.0664872	0.078	0.079	1	0.0662512	0.0596915	0.054	0.07	1	0.0707654	-0.151289	0.145	0.183	1	0.239949	0.0183506	0.007	0.008	1	0.245192	0.0222185	0.015	0.023	1
MYO5A	4.77108e-14	0.608425	0.408	0.305	1.74626e-09	4.14392e-29	-0.198829	0.817	0.976	1.51672e-24	1.35452e-38	-0.232854	0.774	0.966	4.9577e-34	0.696494	-0.0627582	0.359	0.362	1	2.52595e-06	-0.0805466	0.467	0.527	0.0924522	8.21256e-11	-0.273018	0.553	0.77	3.00588e-06
ZBTB20-AS5	4.91516e-14	-0.206147	0.184	0.319	1.799e-09	0.987435	0.165835	0.093	0.098	1	0.406939	0.142914	0.086	0.098	1	0.463281	0.0816248	0.072	0.062	1	0.000592901	0.00136744	0.089	0.108	1	0.00182609	0.11145	0.148	0.221	1
HTR4	5.03331e-14	0.341134	0.069	0.014	1.84224e-09	3.95963e-79	-0.505675	0.73	0.951	1.44926e-74	1.29183e-112	-0.535565	0.709	0.954	4.72824e-108	0.0023964	0.312021	0.038	0.01	1	0.000109523	0.207318	0.032	0.021	1	0.0198848	0.184403	0.029	0.012	1
F11-AS1	5.0343e-14	-0.300865	0.193	0.329	1.8426e-09	9.93435e-15	-0.0537479	0.024	0.079	3.63607e-10	5.9038e-09	-0.0404608	0.022	0.055	0.000216085	0.881311	-0.000417923	0.004	0.004	1	0.517121	-0.0151372	0.003	0.003	1	0.176513	-0.0834874	0.012	0.02	1
DECR1	5.04452e-14	-0.268025	0.265	0.408	1.84635e-09	8.2002e-15	0.0664665	0.27	0.448	3.00136e-10	4.96366e-33	-0.0214197	0.193	0.395	1.81675e-28	0.434881	0.0407827	0.122	0.137	1	7.25738e-06	-0.0370422	0.094	0.12	0.265627	1.69052e-06	-0.0024702	0.192	0.314	0.0618746
DOCK8	5.05991e-14	0.322142	0.099	0.03	1.85198e-09	0.0381817	0.153307	0.042	0.029	1	0.000546069	0.165486	0.034	0.017	1	1.76366e-21	-0.593972	0.768	0.913	6.45516e-17	8.69572e-08	0.138265	0.014	0.005	0.00318272	0.0792227	0.159221	0.033	0.019	1
TBCK	5.1233e-14	-0.335866	0.464	0.606	1.87518e-09	1.55122e-13	-0.00507956	0.611	0.842	5.67762e-09	2.82697e-31	-0.0943254	0.502	0.782	1.0347e-26	0.000696488	-0.322081	0.325	0.405	1	1.01335e-08	-0.124576	0.267	0.319	0.000370895	2.96486e-06	-0.0900603	0.384	0.568	0.108517
AC063944.1	5.13704e-14	0.319464	0.149	0.063	1.88021e-09	0.0487738	0.183586	0.167	0.209	1	0.000168196	0.164696	0.134	0.19	1	0.394413	0.00421537	0.076	0.064	1	2.02014e-26	-0.275958	0.186	0.264	7.39393e-22	0.016225	0.172199	0.071	0.044	1
SPINT2	5.58054e-14	0.223731	0.081	0.02	2.04253e-09	3.70541e-08	0.291304	0.277	0.229	0.00135622	1.20595e-06	0.275566	0.233	0.197	0.0441391	0.481806	0.0279553	0.094	0.106	1	0.433178	0.0606243	0.111	0.117	1	0.0608631	0.153896	0.078	0.056	1
BMP7	5.94378e-14	-0.151212	0.282	0.439	2.17548e-09	0.0838235	0.062495	0.025	0.017	1	0.123564	0.0396418	0.02	0.014	1	0.279297	0.0558259	0.023	0.015	1	5.37324e-06	-0.0591882	0.033	0.048	0.196666	4.51552e-10	-0.117769	0.276	0.47	1.65273e-05
LRFN5	6.09614e-14	-0.410849	0.175	0.3	2.23125e-09	3.03489e-39	-0.285222	0.613	0.878	1.1108e-34	2.21218e-62	-0.334605	0.517	0.822	8.09678e-58	0.0173009	0.140789	0.024	0.006	1	1.886e-05	0.121746	0.013	0.006	0.690295	1.86493e-09	-0.305295	0.379	0.551	6.82582e-05
RPS6	6.20172e-14	0.566674	0.372	0.255	2.26989e-09	5.33232e-167	1.59937	0.754	0.429	1.95168e-162	3.34297e-206	1.65839	0.736	0.411	1.22356e-201	2.73995e-07	0.651936	0.373	0.256	0.0100285	6.42882e-23	0.404307	0.318	0.264	2.35301e-18	3.98755e-10	0.800677	0.324	0.223	1.45948e-05
ATXN10	6.20792e-14	-0.235773	0.391	0.546	2.27216e-09	7.696e-24	-0.0817762	0.538	0.804	2.81681e-19	8.22956e-53	-0.191298	0.45	0.776	3.0121e-48	0.00271779	-0.218932	0.308	0.391	1	8.47857e-08	-0.113971	0.286	0.337	0.00310324	3.88239e-10	-0.160062	0.386	0.615	1.42099e-05
PPP1R3C	6.44616e-14	-0.374874	0.336	0.483	2.35936e-09	0.753123	0.0625794	0.025	0.026	1	0.259719	0.0555594	0.024	0.02	1	0.424239	0.0363227	0.016	0.01	1	0.428962	0.00888525	0.009	0.01	1	0.941085	-0.000383321	0.011	0.011	1
CFL2	6.471e-14	0.367931	0.164	0.074	2.36845e-09	0.00132887	0.181792	0.125	0.096	1	3.42373e-05	0.185106	0.112	0.079	1	0.114099	0.201209	0.1	0.077	1	2.9107e-07	-0.0537505	0.202	0.245	0.0106534	0.320595	0.153415	0.112	0.1	1
KCTD4	6.65472e-14	0.18517	0.061	0.01	2.43569e-09	0.00658539	0.158694	0.118	0.096	1	0.773708	0.0900112	0.075	0.077	1	0.0602429	0.178117	0.047	0.027	1	0.0201426	0.0142143	0.093	0.107	1	0.115542	1.11254e-05	0.049	0.068	1
THY1	7.02875e-14	0.391125	0.13	0.051	2.57259e-09	8.05458e-41	0.687867	0.718	0.774	2.94806e-36	1.25516e-49	0.65541	0.691	0.703	4.59402e-45	0.000127518	0.505759	0.097	0.042	1	1.0348e-07	0.217054	0.118	0.093	0.00378748	0.0157084	0.149351	0.266	0.357	1
IL7	7.20657e-14	-0.177315	0.073	0.171	2.63768e-09	0.00561162	0.119452	0.164	0.217	1	6.68097e-06	0.0931171	0.136	0.198	0.24453	0.218937	-0.0349851	0.035	0.048	1	0.000125376	-0.0181888	0.026	0.037	1	0.00262765	0.031669	0.076	0.123	1
TGFBR2	7.25724e-14	0.28593	0.061	0.01	2.65622e-09	0.00197089	0.0587149	0.015	0.004	1	0.000417268	0.0851424	0.018	0.005	1	1.52575e-11	-0.607115	0.409	0.593	5.58438e-07	0.444697	0.0546055	0.036	0.034	1	0.020036	0.11567	0.023	0.008	1
ABCC9	7.39658e-14	-0.301631	0.11	0.217	2.70722e-09	0.633868	0.00622784	0.006	0.007	1	0.190757	0.00779654	0.004	0.007	1	0.104062	0.0295274	0.005	0	1	0.884329	0.00435488	0.001	0.001	1	0.895955	0.0174566	0.003	0.003	1
AC008505.1	7.45805e-14	0.160475	0.055	0.007	2.72972e-09	0.000612018	0.0584717	0.02	0.006	1	0.209086	0.0408461	0.015	0.01	1	0.0389441	0.121237	0.038	0.019	1	0.267981	0.0687213	0.075	0.071	1	0.053335	0.0432795	0.015	0.005	1
EZR	7.52147e-14	-0.125985	0.341	0.503	2.75293e-09	0.557126	0.0958002	0.028	0.031	1	0.292434	0.0535096	0.025	0.02	1	0.201893	-0.270043	0.053	0.069	1	0.0011352	0.0697964	0.011	0.006	1	0.4971	0.0499609	0.011	0.015	1
LAPTM4A	7.85985e-14	-0.231658	0.141	0.263	2.87678e-09	3.38292e-15	0.269376	0.192	0.105	1.23818e-10	3.70865e-05	0.201072	0.134	0.101	1	0.856909	0.107807	0.116	0.114	1	0.00365978	0.0230129	0.066	0.08	1	0.0577293	0.068614	0.157	0.201	1
MYEF2	7.95564e-14	-0.223527	0.265	0.413	2.91184e-09	3.67224e-08	0.0578191	0.512	0.728	0.00134408	2.09208e-07	0.0907433	0.464	0.662	0.00765722	0.00215563	0.350061	0.125	0.075	1	0.836963	0.0841216	0.116	0.12	1	2.05193e-09	-0.124288	0.294	0.481	7.51028e-05
AC120193.1	8.07639e-14	0.246727	0.065	0.012	2.95604e-09	1.87777e-05	0.0343274	0.457	0.604	0.687282	1.31572e-16	-0.0649016	0.372	0.552	4.81568e-12	0.771033	0.0386555	0.318	0.337	1	1.54739e-05	0.0880143	0.018	0.009	0.566359	0.00770642	0.128957	0.03	0.011	1
NCOA2	8.13567e-14	-0.262388	0.529	0.681	2.97773e-09	2.43871e-22	-0.149859	0.698	0.919	8.92593e-18	6.3939e-31	-0.16164	0.657	0.893	2.34023e-26	1.71949e-05	-0.317879	0.464	0.595	0.62935	1.38843e-16	-0.160342	0.315	0.395	5.08181e-12	3.37844e-07	-0.185403	0.501	0.695	0.0123654
ENOX2	8.19844e-14	0.43034	0.226	0.122	3.00071e-09	3.90914e-23	-0.0248308	0.249	0.446	1.43079e-18	1.11141e-32	-0.00981397	0.224	0.44	4.06786e-28	0.123767	-0.149544	0.186	0.218	1	4.74905e-17	-0.221217	0.222	0.287	1.7382e-12	0.959115	0.164624	0.137	0.142	1
HIBCH	8.21228e-14	-0.299152	0.482	0.643	3.00578e-09	3.47128e-21	-0.0194079	0.435	0.7	1.27052e-16	1.33732e-18	0.0268223	0.376	0.608	4.89474e-14	0.262708	-0.170436	0.247	0.27	1	2.54696e-13	-0.167285	0.35	0.426	9.32215e-09	8.28928e-08	-0.128041	0.377	0.566	0.00303396
BAG3	8.47664e-14	-0.240659	0.193	0.32	3.10253e-09	2.39708e-05	0.115072	0.035	0.013	0.877356	4.5539e-11	0.115336	0.041	0.007	1.66677e-06	0.00194844	-0.410607	0.015	0.04	1	0.0751618	-0.0180807	0.006	0.009	1	0.746277	0.0152244	0.014	0.016	1
CENPP	8.59328e-14	0.37941	0.273	0.158	3.14523e-09	1.41099e-15	-0.0742603	0.594	0.824	5.16437e-11	4.81366e-29	-0.106397	0.522	0.786	1.76185e-24	0.712494	-0.232113	0.237	0.237	1	2.7348e-12	0.24492	0.233	0.188	1.00096e-07	0.441034	0.0681207	0.222	0.25	1
ARHGAP15	8.68023e-14	0.287739	0.08	0.02	3.17705e-09	0.925675	0.100437	0.021	0.022	1	0.342288	0.143958	0.029	0.024	1	4.57364e-17	-0.76405	0.581	0.763	1.674e-12	0.000136065	0.136295	0.013	0.006	1	0.165567	0.0713636	0.021	0.033	1
EPS8	8.74158e-14	-0.275188	0.342	0.496	3.1995e-09	7.48269e-07	0.242625	0.102	0.059	0.0273874	8.08764e-11	0.253999	0.097	0.046	2.96016e-06	3.1527e-06	-0.520293	0.359	0.466	0.115392	1.79653e-09	-0.114661	0.14	0.18	6.57547e-05	9.68016e-06	-0.0856624	0.324	0.475	0.354303
ADAMTSL3	9.10718e-14	0.279018	0.13	0.049	3.33332e-09	8.80201e-30	-0.0626998	0.146	0.319	3.22162e-25	2.21813e-49	-0.115835	0.116	0.306	8.11859e-45	0.0523932	0.138627	0.079	0.052	1	1.44969e-05	-0.0786052	0.143	0.172	0.530601	0.0782006	0.1242	0.056	0.038	1
AC079385.1	9.4287e-14	-0.235612	0.172	0.304	3.451e-09	3.12345e-52	-0.536728	0.614	0.854	1.14322e-47	1.67494e-92	-0.65765	0.519	0.833	6.13045e-88	0.00337827	0.190743	0.034	0.008	1	0.000602148	0.110022	0.02	0.013	1	0.0168005	-0.00352482	0.067	0.1	1
FGFBP2	9.48147e-14	0.124155	0.038	0.001	3.47031e-09	0.000380892	0.0309484	0.009	0	1	2.65001e-06	0.0368864	0.013	0	0.0969931	9.41517e-05	0.113265	0.031	0	1	3.00359e-81	0.34484	0.055	0	1.09934e-76	0.00301138	0.0458434	0.015	0.001	1
ATP11A	1.00933e-13	0.422908	0.282	0.171	3.69426e-09	1.07284e-07	0.0465216	0.511	0.722	0.0039267	2.30279e-10	0.109552	0.451	0.686	8.42846e-06	0.0237469	-0.265716	0.272	0.331	1	0.908067	0.0488771	0.306	0.321	1	0.417786	0.173065	0.202	0.199	1
CALM3	1.00936e-13	0.542483	0.254	0.148	3.69437e-09	1.15325e-98	1.01799	0.766	0.684	4.22103e-94	2.65662e-126	1.09455	0.748	0.631	9.72349e-122	7.68513e-07	0.651386	0.188	0.094	0.0281283	9.33364e-38	0.581379	0.194	0.123	3.41621e-33	0.00445929	0.502803	0.246	0.21	1
AKR1C3	1.01434e-13	-0.237499	0.063	0.155	3.71258e-09	4.17656e-05	0.013181	0.034	0.064	1	5.4218e-05	0.00835981	0.026	0.049	1	0.678634	0.00278904	0.008	0.006	1	0.725364	0.0172011	0.003	0.003	1	1.16076e-06	-0.0736075	0.092	0.179	0.0424851
RLBP1	1.01576e-13	-0.241284	0.068	0.163	3.71777e-09	0.742849	0.00189301	0.004	0.004	1	0.13529	0.0157511	0.004	0.007	1	0.1848	0.0106851	0.004	0	1	0.757059	-0.00113541	0.001	0.001	1	0.794536	0.0869764	0.032	0.03	1
GDNF-AS1	1.01921e-13	0.205613	0.066	0.013	3.73041e-09	2.0168e-14	-0.0460492	0.018	0.067	7.38168e-10	0.885693	0.0447339	0.02	0.02	1	0.0738818	0.100295	0.048	0.029	1	1.4127e-06	-0.0914809	0.088	0.113	0.0517061	1.89986e-09	-0.178741	0.175	0.316	6.95367e-05
AC068308.1	1.04318e-13	-0.365568	0.378	0.518	3.81815e-09	0.675533	0.111672	0.06	0.065	1	0.366333	0.099392	0.056	0.064	1	0.0201386	0.156968	0.05	0.025	1	0.000201042	0.135384	0.072	0.057	1	3.96054e-08	-0.136108	0.133	0.249	0.0014496
AC036214.1	1.09459e-13	-0.28337	0.169	0.294	4.00632e-09	0.000119986	0.0228514	0.038	0.067	1	4.10532e-06	0.0123314	0.029	0.057	0.150259	0.162421	0.00826307	0.015	0.006	1	0.556419	0.00590777	0.004	0.004	1	0.00154634	-0.0418543	0.019	0.046	1
TOGARAM2	1.10244e-13	-0.182937	0.244	0.388	4.03503e-09	2.1497e-10	-0.0204633	0.039	0.091	7.8681e-06	1.04352e-07	0.0153968	0.039	0.077	0.00381938	0.158887	-0.0345518	0.008	0.002	1	0.434047	0.00920073	0.003	0.002	1	0.893936	0.0935687	0.057	0.06	1
TCF7L1	1.11603e-13	-0.319647	0.219	0.351	4.0848e-09	4.90054e-37	-0.181083	0.067	0.209	1.79365e-32	2.56033e-58	-0.238273	0.092	0.28	9.37107e-54	0.879784	-0.0689166	0.009	0.008	1	0.0646463	0.0175644	0.004	0.002	1	4.56496e-06	-0.143381	0.137	0.231	0.167082
LRATD2	1.12804e-13	0.203639	0.066	0.013	4.12875e-09	0.00812151	0.0891598	0.072	0.052	1	0.137453	0.0790106	0.059	0.05	1	0.0190612	0.101707	0.033	0.012	1	0.470889	-0.00532301	0.062	0.065	1	0.000371628	-0.00360711	0.066	0.119	1
EYA1	1.1322e-13	-0.338995	0.304	0.454	4.14395e-09	2.29439e-51	-0.374713	0.779	0.951	8.39769e-47	1.57935e-56	-0.36555	0.748	0.945	5.78058e-52	0.00102877	0.153114	0.046	0.012	1	0.00101269	0.146441	0.03	0.021	1	0.00347437	-0.110126	0.067	0.108	1
GPATCH2	1.18605e-13	-0.295224	0.21	0.338	4.34105e-09	1.38159e-40	-0.16442	0.421	0.721	5.05676e-36	1.17591e-52	-0.176261	0.342	0.641	4.30393e-48	0.217706	-0.0730932	0.179	0.208	1	1.46449e-07	-0.0303623	0.085	0.114	0.00536017	0.000217268	-0.0220173	0.177	0.269	1
AL645568.1	1.21985e-13	-0.251094	0.262	0.401	4.46479e-09	7.57163e-10	0.0617024	0.309	0.472	2.77129e-05	1.33385e-28	-0.00271425	0.224	0.426	4.88201e-24	0.948059	-0.0732175	0.116	0.116	1	0.00100035	0.00141016	0.114	0.135	1	0.169721	0.120971	0.127	0.157	1
CFTR	1.28844e-13	0.201964	0.079	0.019	4.71583e-09	2.35667e-06	0.147266	0.345	0.492	0.0862566	2.43741e-12	0.172657	0.291	0.459	8.92115e-08	0.685953	0.0774209	0.069	0.064	1	0.807329	0.121983	0.114	0.115	1	0.218966	0.135114	0.103	0.128	1
ZCCHC24	1.29211e-13	0.440733	0.324	0.211	4.72926e-09	1.85172e-05	0.230817	0.088	0.053	0.677748	5.87192e-14	0.287923	0.091	0.034	2.14918e-09	0.00528789	0.274829	0.215	0.158	1	0.771268	0.0472858	0.382	0.408	1	0.391604	0.222248	0.565	0.645	1
RPL10A	1.29542e-13	0.60432	0.279	0.168	4.74135e-09	7.75466e-134	1.18877	0.687	0.346	2.83828e-129	4.34801e-144	1.17821	0.623	0.302	1.59142e-139	0.000484839	0.50364	0.259	0.189	1	2.98068e-26	0.48158	0.25	0.188	1.09096e-21	0.00344007	0.531201	0.278	0.25	1
FAXDC2	1.29543e-13	0.601328	0.389	0.284	4.74141e-09	0.000457024	0.234169	0.097	0.068	1	1.8484e-06	0.275254	0.092	0.056	0.0676532	1.15212e-06	0.461726	0.195	0.102	0.0421688	2.27846e-05	0.227566	0.419	0.419	0.833939	0.14466	0.167844	0.259	0.324	1
FAR2	1.3149e-13	0.318309	0.096	0.029	4.81265e-09	4.80833e-54	-0.348155	0.669	0.921	1.7599e-49	1.31306e-73	-0.381362	0.579	0.893	4.80592e-69	4.80985e-08	-0.618619	0.235	0.364	0.00176045	0.100216	0.116823	0.064	0.058	1	0.00471948	0.0122984	0.101	0.15	1
GPR62	1.40664e-13	0.121949	0.045	0.003	5.14845e-09	0.000348613	0.039791	0.015	0.003	1	0.00769795	0.0312494	0.013	0.005	1	0.875529	0.0377279	0.029	0.031	1	0.0152226	0.115315	0.076	0.067	1	0.0151951	0.0796479	0.03	0.012	1
TMEM135	1.48113e-13	-0.231814	0.451	0.606	5.42107e-09	1.51415e-26	-0.022051	0.438	0.711	5.54193e-22	3.65221e-44	-0.0798264	0.374	0.67	1.33675e-39	0.0849188	-0.0629919	0.197	0.239	1	5.55089e-15	-0.200047	0.317	0.389	2.03168e-10	3.44245e-12	-0.255221	0.34	0.551	1.25997e-07
PLEKHO1	1.48211e-13	-0.287081	0.115	0.224	5.42466e-09	1.25782e-08	-0.0144455	0.137	0.221	0.000460376	6.11664e-13	0.00226014	0.141	0.239	2.23875e-08	0.00160962	-0.182239	0.176	0.252	1	0.0754765	0.0562884	0.011	0.008	1	0.00861106	-0.000620159	0.034	0.061	1
ALDH7A1	1.48245e-13	-0.232059	0.331	0.477	5.42591e-09	0.0014802	0.0993957	0.197	0.269	1	8.72664e-11	0.0942557	0.158	0.262	3.19404e-06	0.471758	0.103103	0.1	0.089	1	5.23237e-06	-0.0165941	0.102	0.129	0.19151	0.000362316	0.00323839	0.161	0.245	1
TLE4	1.53573e-13	0.56975	0.38	0.276	5.62094e-09	2.55861e-07	-0.0684591	0.838	0.964	0.00936475	2.37207e-19	-0.137265	0.797	0.94	8.682e-15	0.703851	0.0416638	0.39	0.391	1	4.79913e-34	-0.271758	0.397	0.51	1.75653e-29	1.98507e-09	-0.241514	0.44	0.652	7.26556e-05
CST3	1.5415e-13	-0.546231	0.839	0.883	5.64203e-09	0.339736	0.443204	0.402	0.479	1	0.00138368	0.479111	0.435	0.446	1	0.283577	-0.19004	0.509	0.534	1	0.752222	0.0180762	0.271	0.281	1	0.661227	-0.0170957	0.597	0.673	1
HMBOX1	1.65182e-13	-0.278626	0.377	0.521	6.04582e-09	8.21782e-38	-0.130185	0.422	0.718	3.0078e-33	4.72198e-51	-0.126751	0.363	0.68	1.72829e-46	0.000198991	-0.272484	0.281	0.374	1	5.79669e-18	-0.140085	0.215	0.285	2.12165e-13	3.40386e-07	-0.116706	0.344	0.516	0.0124585
SRGAP3	1.68142e-13	-0.229349	0.433	0.597	6.15417e-09	2.85997e-48	-0.176533	0.289	0.574	1.04678e-43	1.72295e-40	-0.0698991	0.26	0.504	6.30616e-36	0.00595121	-0.21249	0.191	0.252	1	0.048746	0.0162083	0.115	0.127	1	2.3358e-06	-0.0303376	0.369	0.551	0.0854925
SETD3	1.68892e-13	-0.288805	0.238	0.369	6.18161e-09	2.78892e-25	-0.017659	0.323	0.562	1.02077e-20	3.34744e-33	-0.0235512	0.285	0.532	1.22519e-28	0.0139486	-0.125338	0.172	0.229	1	1.7114e-09	-0.0525002	0.104	0.139	6.26391e-05	1.27226e-09	-0.132058	0.141	0.275	4.6566e-05
EMID1	1.69804e-13	-0.204399	0.179	0.307	6.21499e-09	0.000136488	-0.00215375	0.009	0.025	1	0.593979	0.0242764	0.01	0.012	1	0.000172488	-0.427886	0.051	0.102	1	0.0059841	0.0332136	0.005	0.002	1	1.4524e-06	-0.0123122	0.211	0.339	0.0531595
ZNF146	1.80131e-13	0.39226	0.249	0.142	6.59297e-09	2.5293e-16	0.0422194	0.223	0.387	9.2575e-12	2.10274e-11	0.117005	0.211	0.341	7.69624e-07	0.0653936	0.190672	0.181	0.146	1	0.201871	0.0445609	0.269	0.291	1	0.390596	0.12275	0.177	0.206	1
SPAG16	1.81426e-13	-0.271585	0.307	0.45	6.64036e-09	1.22274e-17	-0.0900334	0.555	0.779	4.47536e-13	6.00315e-33	-0.163708	0.458	0.712	2.19721e-28	0.972211	-0.112739	0.104	0.106	1	8.74481e-09	-0.0360808	0.118	0.154	0.000320069	1.69484e-05	-0.114782	0.234	0.35	0.620327
AP001825.1	1.82301e-13	-0.192913	0.07	0.166	6.67242e-09	2.13394e-15	0.00446898	0.27	0.439	7.81043e-11	4.56311e-25	-0.00383946	0.243	0.436	1.67014e-20	0.00332193	0.182618	0.03	0.006	1	0.0821625	0.0748878	0.015	0.011	1	1.14456e-05	-0.0141782	0.143	0.236	0.418921
CPEB1	1.8252e-13	0.385691	0.209	0.109	6.68042e-09	1.13835e-06	0.10251	0.274	0.4	0.0416647	2.02829e-16	0.0618945	0.201	0.343	7.42373e-12	0.00398111	0.197251	0.104	0.06	1	0.61922	0.0780513	0.252	0.264	1	0.338845	0.152948	0.098	0.087	1
LINC01299	1.8333e-13	0.154099	0.054	0.007	6.71006e-09	0.173819	0.0340401	0.011	0.007	1	0.0491693	0.0226906	0.012	0.006	1	0.309629	0.0327251	0.035	0.025	1	0.0131218	-0.0083941	0.074	0.087	1	0.0138871	0.0584627	0.021	0.007	1
ITPKB	1.84018e-13	-0.252458	0.482	0.643	6.73524e-09	0.00244748	0.178616	0.065	0.043	1	0.517622	0.13336	0.057	0.054	1	0.307456	0.15674	0.219	0.202	1	2.13017e-05	-0.0792114	0.19	0.223	0.779662	0.0575702	0.241585	0.088	0.066	1
MFGE8	1.86218e-13	-0.211121	0.219	0.355	6.81577e-09	0.0643532	0.035247	0.022	0.014	1	0.133807	0.0385535	0.016	0.01	1	0.0442137	0.0527281	0.016	0.004	1	0.0219461	0.0645934	0.035	0.028	1	0.950157	0.00686737	0.037	0.037	1
NLK	1.95852e-13	0.541742	0.424	0.317	7.16838e-09	3.83378e-20	-0.00340467	0.544	0.789	1.4032e-15	1.46486e-43	-0.111548	0.468	0.785	5.36152e-39	0.754842	-0.0352359	0.358	0.374	1	0.000374443	-0.0593883	0.495	0.544	1	0.295652	0.118931	0.369	0.444	1
IFI16	1.97718e-13	0.21184	0.099	0.031	7.23668e-09	0.000337532	0.073554	0.021	0.006	1	9.8108e-05	0.0800599	0.021	0.006	1	0.000102629	-0.251017	0.398	0.514	1	0.595055	0.041208	0.091	0.095	1	2.38186e-06	-0.0441101	0.101	0.189	0.0871786
AC113370.1	2.05276e-13	0.149511	0.069	0.014	7.5133e-09	0.0533203	0.0340485	0.012	0.006	1	0.00179956	0.0457995	0.016	0.005	1	0.0322724	0.172723	0.097	0.064	1	4.71806e-32	-0.313518	0.105	0.175	1.72686e-27	0.035578	-0.00226405	0.044	0.068	1
FAM13B	2.09053e-13	0.542509	0.426	0.329	7.65155e-09	3.43204e-07	0.064722	0.536	0.762	0.0125616	4.01719e-10	0.113208	0.468	0.695	1.47033e-05	0.577652	0.181365	0.375	0.376	1	5.8316e-23	-0.262423	0.405	0.496	2.13442e-18	0.0817581	0.209262	0.331	0.43	1
SLC39A11	2.13577e-13	-0.28417	0.582	0.755	7.81712e-09	8.06346e-46	-0.113001	0.256	0.523	2.95131e-41	8.06575e-16	0.107238	0.191	0.328	2.95215e-11	0.00808133	-0.24297	0.295	0.36	1	4.9044e-10	-0.204421	0.333	0.391	1.79506e-05	0.277034	0.11224	0.135	0.122	1
SPOP	2.21518e-13	-0.201315	0.315	0.464	8.10777e-09	6.85293e-35	-0.0962257	0.331	0.607	2.50824e-30	4.2097e-42	-0.0909885	0.28	0.542	1.54079e-37	0.603595	-0.101756	0.166	0.175	1	1.45598e-08	-0.0826043	0.126	0.162	0.000532903	8.849e-05	-0.0456043	0.174	0.265	1
ENO1	2.26171e-13	-0.211421	0.425	0.583	8.27809e-09	1.70052e-40	0.715312	0.575	0.486	6.22408e-36	2.07724e-39	0.728238	0.509	0.44	7.60289e-35	0.0470608	0.260139	0.154	0.119	1	0.00402139	0.205941	0.147	0.135	1	8.52962e-05	-0.0318539	0.212	0.317	1
AC022075.1	2.26497e-13	0.206124	0.075	0.018	8.29002e-09	0.0179503	0.061492	0.021	0.011	1	0.000776607	0.0855725	0.021	0.008	1	0.048376	0.102218	0.046	0.025	1	3.71614e-05	-0.108085	0.09	0.111	1	0.0102968	-0.00405168	0.072	0.109	1
ROR1	2.31828e-13	-0.336847	0.251	0.379	8.48513e-09	0.243735	0.0871385	0.038	0.031	1	0.242591	0.0500912	0.027	0.034	1	0.611522	-0.0597524	0.04	0.046	1	6.06916e-27	-0.30953	0.081	0.138	2.22137e-22	0.149094	0.0326957	0.025	0.037	1
LINC02328	2.3511e-13	-0.382419	0.235	0.362	8.60527e-09	0.0707822	0.0418686	0.032	0.044	1	0.372685	0.041704	0.035	0.04	1	0.488923	0.0338007	0.129	0.143	1	0.842649	0.0161203	0.102	0.104	1	1.54169e-09	-0.280137	0.444	0.639	5.64273e-05
PLCE1	2.37511e-13	-0.29545	0.106	0.211	8.69315e-09	0.000135637	0.0208783	0.029	0.054	1	0.0019231	0.0385729	0.029	0.047	1	0.305261	0.0159607	0.012	0.006	1	0.516538	-0.00259022	0.008	0.009	1	5.46969e-12	-0.237894	0.259	0.459	2.00196e-07
USP3	2.39257e-13	-0.299487	0.315	0.448	8.75704e-09	0.00672145	0.139045	0.23	0.302	1	2.28402e-14	0.0826236	0.192	0.326	8.35975e-10	0.00727384	-0.106119	0.247	0.32	1	1.42416e-06	-0.0667046	0.105	0.132	0.0521257	2.22871e-08	-0.217348	0.253	0.404	0.000815732
IPO13	2.40609e-13	0.322762	0.158	0.07	8.80652e-09	0.1027	0.097297	0.141	0.173	1	0.0652952	0.0891482	0.127	0.157	1	0.0103473	0.133641	0.094	0.056	1	0.0491523	0.169052	0.191	0.185	1	0.591804	0.0716726	0.077	0.086	1
THSD7A	2.43449e-13	-0.276113	0.27	0.41	8.91048e-09	1.71456e-54	-0.370017	0.537	0.836	6.27546e-50	5.61283e-74	-0.413913	0.458	0.777	2.05435e-69	0.00132311	0.156629	0.034	0.006	1	0.0121445	0.0813741	0.015	0.01	1	9.70564e-15	-0.33747	0.45	0.689	3.55236e-10
RASGEF1B	2.48108e-13	0.239411	0.121	0.045	9.08099e-09	1.05107e-12	-0.00988637	0.474	0.708	3.847e-08	1.34197e-25	-0.0548699	0.44	0.716	4.91176e-21	0.783274	0.00349352	0.102	0.098	1	3.94801e-20	-0.166902	0.104	0.158	1.44501e-15	2.8057e-10	-0.320284	0.183	0.332	1.02692e-05
CCNH	2.49405e-13	0.468887	0.615	0.567	9.12849e-09	2.37341e-13	-0.0727767	0.733	0.929	8.68692e-09	1.25935e-26	-0.12244	0.647	0.888	4.60934e-22	0.00363987	-0.257599	0.431	0.518	1	2.91419e-26	-0.254318	0.574	0.665	1.06662e-21	6.54525e-05	-0.0936312	0.444	0.615	1
ARHGAP24	2.51035e-13	-0.250796	0.571	0.738	9.18812e-09	1.2717e-08	0.44965	0.086	0.04	0.000465454	7.67187e-10	0.552376	0.091	0.045	2.80798e-05	8.06873e-34	-0.802586	0.867	0.942	2.95324e-29	2.31656e-26	-0.479898	0.083	0.138	8.47884e-22	0.000179528	0.509584	0.083	0.04	1
DOK6	2.7327e-13	0.262555	0.085	0.023	1.00019e-08	4.02537e-46	-0.333488	0.692	0.937	1.47333e-41	2.04485e-62	-0.354784	0.636	0.916	7.48437e-58	0.775084	0.0718674	0.04	0.044	1	0.00178965	0.167657	0.029	0.021	1	1.67957e-11	-0.255638	0.354	0.566	6.1474e-07
CHL1-AS2	2.93128e-13	-0.258278	0.062	0.15	1.07288e-08	0.578048	0.0282495	0.046	0.043	1	0.495422	0.0259368	0.038	0.043	1	0.550856	0.00311137	0.001	0.002	1	0.202182	0.00624864	0.002	0.001	1	0.0170976	0.00534379	0.077	0.113	1
NKAIN1	3.04058e-13	0.149356	0.063	0.012	1.11288e-08	0.671992	0.0339683	0.031	0.034	1	0.698823	0.0391117	0.024	0.023	1	0.000318422	0.178878	0.043	0.008	1	8.87623e-28	0.165095	0.092	0.044	3.24879e-23	0.189852	0.0694995	0.026	0.016	1
AC104596.1	3.12201e-13	-0.327476	0.373	0.519	1.14269e-08	1.43569e-09	0.0291736	0.143	0.231	5.25476e-05	2.90626e-13	0.0164791	0.118	0.206	1.06372e-08	0.323235	0.16699	0.104	0.089	1	3.56758e-10	-0.172883	0.167	0.211	1.30577e-05	0.00225515	-0.0498907	0.173	0.24	1
ZNF516	3.44533e-13	-0.167932	0.313	0.476	1.26103e-08	3.44295e-28	-0.0688637	0.375	0.643	1.26015e-23	6.48447e-29	-0.0415879	0.353	0.619	2.37338e-24	0.00665441	-0.218903	0.121	0.173	1	3.21501e-06	0.0799025	0.01	0.003	0.117672	1.87043e-09	-0.111644	0.173	0.318	6.84597e-05
LHX2	3.49041e-13	-0.233508	0.189	0.311	1.27753e-08	0.756844	0.0098434	0.005	0.006	1	0.166355	0.00139006	0.004	0.007	1	0.909435	0.0127448	0.005	0.004	1	0.982711	-0.00283865	0.004	0.004	1	0.07161	0.0236579	0.035	0.053	1
PTPRC	3.63274e-13	0.329583	0.06	0.011	1.32962e-08	0.000689068	0.0877453	0.019	0.006	1	0.00012213	0.115362	0.022	0.007	1	6.00463e-10	-0.436475	0.546	0.707	2.19776e-05	3.15697e-05	0.0565254	0.007	0.002	1	0.183783	0.0366314	0.015	0.008	1
NOTCH2NLC	3.67696e-13	-0.24477	0.076	0.171	1.34581e-08	0.206674	0.0107118	0.027	0.035	1	0.000478346	0.0118999	0.017	0.034	1	0.0274361	-0.05937	0.034	0.058	1	0.17149	-0.00203302	0.005	0.006	1	2.9725e-05	-0.0358168	0.033	0.079	1
LINC01278	3.71459e-13	-0.213803	0.382	0.539	1.35958e-08	1.02929e-61	-0.340856	0.631	0.902	3.76731e-57	4.77611e-65	-0.308571	0.571	0.871	1.7481e-60	0.266967	-0.156968	0.178	0.204	1	0.00563146	0.0162255	0.152	0.173	1	7.42679e-06	-0.118616	0.321	0.47	0.271828
KDM3A	3.72361e-13	-0.271002	0.174	0.292	1.36288e-08	3.46119e-24	-0.038583	0.194	0.376	1.26683e-19	6.3222e-37	-0.0640614	0.167	0.357	2.31399e-32	0.474802	0.00406664	0.101	0.114	1	4.12907e-05	-0.0442671	0.073	0.093	1	1.27451e-06	-0.121377	0.058	0.127	0.0466484
STXBP4	3.85608e-13	-0.257498	0.164	0.283	1.41136e-08	2.28661e-23	-0.0766955	0.217	0.399	8.36922e-19	1.13639e-34	-0.053682	0.168	0.35	4.15929e-30	0.235017	-0.173009	0.068	0.083	1	1.63889e-06	-0.0555545	0.084	0.109	0.0599852	1.12897e-09	-0.135925	0.197	0.348	4.13213e-05
FGF14	3.86737e-13	1.03266	0.301	0.205	1.4155e-08	3.30639e-122	-0.491384	0.982	1	1.21017e-117	4.432e-251	-0.700466	0.977	0.999	1.62216e-246	3.26782e-12	0.855249	0.153	0.031	1.19605e-07	5.02302e-22	0.745203	0.098	0.057	1.83847e-17	6.39823e-25	-0.428693	0.9	0.971	2.34181e-20
SHANK3	3.88909e-13	0.340964	0.134	0.055	1.42345e-08	2.40707e-28	-0.0403442	0.323	0.577	8.81012e-24	5.12842e-17	0.0463613	0.306	0.507	1.87705e-12	0.000258597	0.261282	0.082	0.033	1	0.384775	0.0974673	0.154	0.152	1	0.0496134	0.0785961	0.147	0.194	1
RPS28	3.99701e-13	0.434122	0.47	0.344	1.46294e-08	9.5622e-159	1.11181	0.845	0.593	3.49986e-154	1.82652e-209	1.2569	0.833	0.542	6.68525e-205	0.493134	0.0925598	0.429	0.426	1	0.167874	0.139574	0.368	0.376	1	0.000310665	0.545339	0.394	0.366	1
NAV2	4.02032e-13	-0.260705	0.597	0.751	1.47148e-08	1.13455e-66	-0.382921	0.825	0.983	4.15255e-62	5.01309e-72	-0.382408	0.796	0.975	1.83484e-67	0.00138958	0.325196	0.54	0.453	1	0.728798	0.0675952	0.107	0.11	1	0.900402	0.138688	0.814	0.883	1
IPCEF1	4.32638e-13	0.284435	0.093	0.028	1.5835e-08	1.66093e-12	0.0341606	0.231	0.374	6.07917e-08	5.16647e-11	0.0701388	0.285	0.437	1.89098e-06	2.47952e-12	-0.559285	0.55	0.709	9.07529e-08	0.000127014	0.143534	0.048	0.035	1	0.596017	0.0955383	0.055	0.063	1
ACSL1	4.4091e-13	0.283245	0.129	0.051	1.61377e-08	3.50319e-05	0.097077	0.228	0.325	1	1.10815e-05	0.098279	0.18	0.258	0.405594	0.147015	-0.00347146	0.152	0.183	1	1.80789e-06	-0.0417038	0.159	0.194	0.0661705	0.888619	0.115089	0.066	0.068	1
MGAT3	4.40988e-13	0.303731	0.139	0.059	1.61406e-08	3.96463e-21	-0.0380619	0.261	0.458	1.45109e-16	5.31357e-25	-0.024763	0.235	0.427	1.94482e-20	0.407142	0.0755177	0.044	0.035	1	1.11045e-09	0.174757	0.134	0.103	4.06437e-05	0.0102674	0.278103	0.133	0.097	1
AC008591.1	4.56349e-13	0.235395	0.06	0.011	1.67028e-08	1.01807e-06	0.0143324	0.527	0.695	0.0372625	1.28143e-17	-0.0412354	0.445	0.659	4.69016e-13	0.303749	-0.185587	0.093	0.11	1	0.0330389	0.0720851	0.03	0.036	1	0.240537	0.143182	0.028	0.019	1
KIAA1958	4.7247e-13	-0.250265	0.505	0.668	1.72929e-08	4.63757e-27	-0.0941413	0.514	0.79	1.6974e-22	1.51968e-25	-0.03441	0.461	0.736	5.56217e-21	0.000536507	0.386155	0.148	0.087	1	0.000700483	-0.0320683	0.327	0.367	1	1.37105e-05	-0.048684	0.355	0.515	0.501819
MPP6	4.78004e-13	-0.257237	0.224	0.351	1.74954e-08	5.47121e-28	-0.164528	0.663	0.901	2.00252e-23	2.70205e-37	-0.189175	0.581	0.871	9.88977e-33	0.0186919	0.108319	0.046	0.021	1	0.000471521	0.150408	0.021	0.013	1	0.000524527	-0.0273678	0.112	0.176	1
FTX	4.94285e-13	-0.250042	0.857	0.941	1.80913e-08	3.63025e-42	-0.227274	0.962	0.999	1.32871e-37	1.17539e-69	-0.271493	0.952	0.995	4.30203e-65	0.127416	-0.129364	0.727	0.751	1	1.51365e-05	-0.0707888	0.671	0.722	0.554009	3.84253e-07	-0.202446	0.808	0.913	0.014064
FER	4.98654e-13	-0.23928	0.556	0.705	1.82512e-08	6.70571e-19	-0.117702	0.665	0.893	2.45436e-14	1.84686e-30	-0.168325	0.618	0.866	6.75969e-26	1.24403e-06	-0.351887	0.525	0.653	0.0455326	0.000180573	-0.0451611	0.332	0.374	1	1.36555e-08	-0.24377	0.546	0.73	0.000499805
LINC01004	5.10093e-13	-0.240927	0.291	0.431	1.86699e-08	3.09497e-25	-0.095449	0.389	0.638	1.13279e-20	6.27898e-37	-0.0845546	0.325	0.597	2.29817e-32	3.94093e-05	-0.234654	0.14	0.225	1	2.89488e-09	-0.0975388	0.148	0.188	0.000105956	3.31711e-06	-0.0272136	0.218	0.344	0.12141
TPCN1	5.20447e-13	-0.142778	0.451	0.628	1.90489e-08	7.76406e-14	0.0234682	0.33	0.526	2.84172e-09	1.06118e-26	-0.00705488	0.273	0.498	3.88403e-22	0.405587	-0.00437324	0.225	0.249	1	0.000375045	-0.0511493	0.147	0.172	1	0.51798	0.210383	0.148	0.145	1
RPL10	5.30891e-13	0.542697	0.446	0.345	1.94311e-08	6.33648e-140	1.09196	0.762	0.478	2.31922e-135	2.24181e-156	1.14714	0.712	0.428	8.20525e-152	0.0012963	0.559287	0.419	0.366	1	4.59404e-43	0.507877	0.467	0.397	1.68146e-38	6.2294e-05	0.613369	0.433	0.418	1
LINC02208	5.48684e-13	-0.37019	0.035	0.108	2.00824e-08	0.952525	0.0268297	0.025	0.024	1	3.27834e-05	-0.00613278	0.015	0.034	1	0.251013	0.0191185	0.003	0	1	0.954392	-0.000668937	0.002	0.002	1	0.26002	-0.0306135	0.011	0.018	1
PAPLN	5.48695e-13	-0.0842537	0.287	0.448	2.00828e-08	0.270717	0.0234709	0.011	0.015	1	0.669929	0.017754	0.01	0.009	1	0.588356	0.0130775	0.014	0.01	1	0.00484142	0.00339242	0.004	0.002	1	0.756236	0.025772	0.005	0.004	1
RHOB	5.5197e-13	-0.369367	0.455	0.596	2.02027e-08	2.02263e-12	0.313177	0.245	0.167	7.40302e-08	2.7138e-14	0.338156	0.213	0.136	9.93277e-10	0.0037427	0.220096	0.148	0.096	1	5.93194e-13	0.299062	0.24	0.202	2.17115e-08	0.980821	0.153378	0.206	0.217	1
AL022323.4	5.73474e-13	-0.18013	0.025	0.092	2.09897e-08	0.0104567	0.00418719	0.011	0.021	1	6.35766e-05	-0.00266073	0.008	0.023	1	1	0	0	0	1	0.514989	0.00178348	0.001	0.001	1	0.239109	-0.00156352	0.002	0.005	1
MAPK8	5.94476e-13	-0.244183	0.434	0.585	2.17584e-08	5.29707e-56	-0.270791	0.464	0.792	1.93878e-51	6.18798e-62	-0.227826	0.404	0.741	2.26486e-57	0.108966	-0.250543	0.222	0.256	1	7.27355e-19	-0.228599	0.23	0.301	2.66219e-14	1.89811e-10	-0.252126	0.422	0.638	6.94727e-06
NETO2	5.99317e-13	0.373952	0.084	0.024	2.19356e-08	1.47314e-18	-0.135312	0.714	0.931	5.39182e-14	5.11068e-22	-0.13799	0.679	0.89	1.87056e-17	0.0228685	0.157647	0.072	0.042	1	5.65753e-06	0.149991	0.023	0.013	0.207071	0.000170055	-0.0182689	0.249	0.359	1
IFITM3	6.08574e-13	-0.312425	0.206	0.331	2.22744e-08	0.0158908	0.00996111	0.021	0.034	1	0.149725	0.0479	0.025	0.033	1	0.00449013	-0.101604	0.038	0.073	1	6.71446e-06	-0.00801717	0.011	0.02	0.245756	0.00734579	-0.0507184	0.027	0.052	1
RGCC	6.22383e-13	0.463519	0.238	0.138	2.27798e-08	1.76453e-08	0.248319	0.127	0.073	0.000645835	1.46135e-07	0.224459	0.109	0.066	0.00534868	0.0013003	0.254898	0.156	0.096	1	2.05153e-23	-0.199448	0.341	0.433	7.50881e-19	0.0692248	0.117189	0.285	0.359	1
PRKACB	6.33068e-13	0.554042	0.557	0.499	2.31709e-08	0.000541925	0.0288901	0.858	0.962	1	0.00754653	0.048837	0.799	0.941	1	0.000524181	0.444619	0.357	0.291	1	2.95864e-11	-0.148638	0.577	0.65	1.08289e-06	0.000161975	-0.117655	0.618	0.791	1
AP001172.1	6.52604e-13	-0.256721	0.07	0.161	2.3886e-08	0.0310586	0.0249386	0.032	0.047	1	0.611662	0.0589349	0.021	0.019	1	0.851657	0.0646541	0.026	0.025	1	1.1338e-07	-0.0360679	0.018	0.032	0.00414984	0.000284304	-0.0662131	0.055	0.104	1
ZSCAN5A	6.66906e-13	-0.355075	0.184	0.3	2.44094e-08	3.28733e-57	-0.284345	0.334	0.65	1.2032e-52	5.68039e-79	-0.279595	0.278	0.621	2.07908e-74	0.0120475	-0.131129	0.078	0.116	1	1.14156e-07	-0.081887	0.059	0.083	0.00417824	0.0866006	0.105654	0.114	0.148	1
STRN	6.84625e-13	0.54395	0.391	0.29	2.5058e-08	1.05783e-08	-0.0778271	0.814	0.974	0.000387177	7.23019e-22	-0.150408	0.745	0.946	2.64632e-17	0.910746	-0.0291075	0.263	0.272	1	0.00701002	-0.0425308	0.39	0.43	1	0.0142714	0.0743973	0.215	0.29	1
FAT1	6.99485e-13	-0.150644	0.194	0.324	2.56019e-08	2.60332e-15	0.0248043	0.08	0.171	9.52842e-11	1.22794e-21	-0.0327394	0.093	0.2	4.49439e-17	0.0706018	0.075014	0.015	0.004	1	0.00484216	0.0492983	0.022	0.016	1	0.000685993	-0.0110677	0.052	0.097	1
MUSK	7.04238e-13	0.233866	0.086	0.025	2.57758e-08	0.000115027	0.105074	0.025	0.008	1	0.00169086	0.0858927	0.021	0.009	1	0.00337186	0.239752	0.081	0.042	1	1.36006e-11	-0.100125	0.097	0.135	4.97794e-07	0.125324	0.0441028	0.02	0.011	1
NCKAP1	7.11375e-13	-0.234442	0.477	0.636	2.6037e-08	0.0610697	0.065957	0.758	0.923	1	0.00116324	0.0712937	0.701	0.893	1	5.26609e-06	0.552033	0.174	0.091	0.192744	2.65179e-20	-0.156224	0.226	0.302	9.7058e-16	9.79264e-13	-0.20733	0.41	0.661	3.58421e-08
MALRD1	7.36093e-13	-0.329123	0.124	0.23	2.69417e-08	8.04821e-10	-0.0322303	0.105	0.18	2.94572e-05	5.37377e-22	-0.158744	0.068	0.159	1.96685e-17	0.481768	0.0632079	0.034	0.027	1	0.0693415	0.0445691	0.011	0.008	1	9.89195e-10	-0.241996	0.133	0.257	3.62055e-05
STXBP5L	7.37328e-13	0.542758	0.165	0.08	2.69869e-08	3.3145e-254	-0.927374	0.914	0.999	1.21314e-249	0	-0.983976	0.898	0.997	0	0.00012608	0.495044	0.079	0.029	1	3.9984e-15	0.468166	0.049	0.024	1.46345e-10	8.53203e-07	-0.21581	0.562	0.757	0.0312281
LINC00886	7.40323e-13	-0.293892	0.104	0.205	2.70966e-08	0.849018	0.0183049	0.014	0.015	1	0.423877	0.0296847	0.015	0.012	1	0.770871	-0.00743644	0.042	0.046	1	1.69787e-05	-0.0679027	0.012	0.021	0.621437	2.17117e-05	-0.0941937	0.074	0.139	0.794668
ZC3H12C	8.03192e-13	-0.239277	0.402	0.548	2.93976e-08	8.98365e-15	-0.0178953	0.575	0.827	3.28811e-10	2.87726e-22	-0.0223743	0.527	0.817	1.05311e-17	0.177726	-0.126126	0.187	0.216	1	0.0278168	0.0524421	0.166	0.186	1	9.46571e-05	-0.0722026	0.203	0.298	1
PACC1	8.21718e-13	0.271709	0.136	0.057	3.00757e-08	0.195806	0.0989058	0.073	0.064	1	0.996485	0.0910294	0.063	0.065	1	0.126543	-0.0978122	0.117	0.143	1	0.472122	0.0635605	0.173	0.183	1	0.0834123	0.145177	0.193	0.247	1
FRAS1	8.22006e-13	0.309081	0.067	0.014	3.00862e-08	2.80509e-06	-0.0483158	0.757	0.912	0.102669	2.29926e-16	-0.0839129	0.67	0.87	8.41553e-12	0.00262027	0.235488	0.035	0.008	1	1.09637e-06	0.157013	0.015	0.006	0.0401282	0.804758	0.0662218	0.044	0.042	1
AKAP13	8.39027e-13	-0.136749	0.301	0.446	3.07092e-08	1.58907e-12	0.0619205	0.404	0.611	5.81617e-08	5.24033e-29	-0.0432146	0.312	0.551	1.91801e-24	1.38721e-13	-0.456474	0.572	0.763	5.07732e-09	0.0041877	0.0770433	0.02	0.014	1	1.7652e-05	-0.0437028	0.298	0.44	0.646082
ADAM19	8.46368e-13	0.199277	0.079	0.021	3.09779e-08	0.244198	0.114965	0.046	0.039	1	0.10953	0.0758589	0.026	0.019	1	0.00572349	0.141918	0.059	0.027	1	0.00118591	-0.0232346	0.123	0.143	1	0.00351795	-0.0679657	0.074	0.117	1
DPH6-DT	8.65015e-13	-0.35837	0.309	0.446	3.16604e-08	9.79239e-33	-0.190008	0.379	0.628	3.58411e-28	2.54367e-57	-0.233818	0.302	0.585	9.31009e-53	0.706402	-0.0948467	0.123	0.131	1	1.25704e-05	-0.0766142	0.158	0.189	0.460089	0.0408662	0.0941186	0.201	0.258	1
TRDMT1	9.1155e-13	-0.288379	0.138	0.243	3.33637e-08	3.4825e-21	-0.0448103	0.248	0.438	1.27463e-16	3.79224e-36	-0.0583756	0.161	0.348	1.388e-31	0.661571	0.0761294	0.037	0.033	1	4.81693e-09	-0.0710458	0.059	0.085	0.000176305	7.13572e-05	-0.0787853	0.085	0.149	1
ASIC2	9.31505e-13	0.439097	0.092	0.029	3.4094e-08	1.0389e-82	-0.567465	0.735	0.96	3.80249e-78	7.05592e-162	-0.715612	0.753	0.979	2.58254e-157	0.00120998	0.294326	0.045	0.012	1	0.000180462	0.170933	0.019	0.011	1	0.000125944	-0.0595091	0.347	0.489	1
LINC00844	9.48029e-13	0.417156	0.265	0.161	3.46988e-08	0.00204937	0.279028	0.115	0.089	1	3.25153e-06	0.350751	0.118	0.08	0.119009	0.003897	0.110594	0.175	0.114	1	2.20878e-36	-0.374006	0.369	0.473	8.08436e-32	6.07159e-08	0.41374	0.153	0.07	0.00222226
TMEM14B	9.81602e-13	-0.277024	0.39	0.539	3.59276e-08	5.79346e-38	-0.192132	0.5	0.799	2.12047e-33	7.50753e-44	-0.169135	0.442	0.754	2.74783e-39	0.855199	0.0302657	0.184	0.183	1	0.281645	-0.00990535	0.207	0.22	1	0.00128897	0.0714349	0.305	0.426	1
CYB5B	9.89362e-13	-0.243693	0.231	0.36	3.62116e-08	1.42962e-12	0.0332746	0.328	0.518	5.23254e-08	2.17668e-12	0.0546402	0.275	0.433	7.96688e-08	0.376428	-0.00497203	0.092	0.106	1	0.861871	0.0348524	0.09	0.092	1	0.840987	0.199291	0.115	0.124	1
WFS1	9.89468e-13	-0.153421	0.198	0.324	3.62155e-08	0.0590198	0.061909	0.105	0.132	1	1.84936e-08	0.0234869	0.086	0.145	0.000676884	0.685047	0.0249624	0.017	0.015	1	0.0181713	0.0540975	0.016	0.012	1	0.108452	-0.00821926	0.026	0.04	1
MDFIC	1.0168e-12	-0.210804	0.063	0.149	3.72157e-08	0.458482	0.00332395	0.002	0.003	1	0.892552	0.00715054	0.004	0.004	1	0.362394	-0.0431332	0.005	0.008	1	0.414776	0.0203509	0.002	0.001	1	0.232246	-0.0339162	0.015	0.023	1
TSPAN18	1.02043e-12	0.131453	0.044	0.004	3.73489e-08	0.715195	0.0139865	0.009	0.008	1	0.668721	0.0126603	0.01	0.009	1	0.0219744	0.0356391	0.023	0.006	1	1.37295e-06	0.113594	0.051	0.034	0.0502514	0.620174	0.0380226	0.023	0.019	1
NRG1	1.0521e-12	0.57255	0.126	0.052	3.8508e-08	7.39649e-59	-0.570892	0.828	0.966	2.70719e-54	8.22224e-95	-0.63554	0.818	0.963	3.00942e-90	0.0190401	0.333346	0.058	0.031	1	6.80301e-07	0.337028	0.033	0.02	0.0248997	0.715953	0.290512	0.055	0.053	1
HECTD2	1.0936e-12	-0.22119	0.156	0.273	4.00267e-08	2.64562e-19	-0.051799	0.468	0.718	9.68325e-15	1.15028e-26	-0.0708512	0.413	0.683	4.21015e-22	1.78841e-11	-0.597592	0.221	0.38	6.54577e-07	0.00193142	0.0476332	0.052	0.065	1	3.77312e-08	-0.0706326	0.188	0.325	0.001381
CPOX	1.10665e-12	0.287477	0.127	0.051	4.05047e-08	0.128099	0.142926	0.173	0.212	1	5.79183e-05	0.135343	0.149	0.216	1	0.205214	0.0952007	0.099	0.079	1	6.52584e-05	-0.0305524	0.163	0.194	1	0.868841	0.0326012	0.072	0.075	1
AC008691.1	1.10894e-12	0.298105	0.078	0.02	4.05884e-08	1.23306e-22	-0.0765627	0.284	0.481	4.51312e-18	1.20857e-26	-0.0941131	0.222	0.399	4.4235e-22	0.297177	0.0694346	0.632	0.609	1	5.89021e-05	0.090132	0.012	0.006	1	0.046504	0.148984	0.028	0.014	1
BHMT2	1.11691e-12	-0.150013	0.059	0.146	4.08799e-08	0.0121119	0.00503095	0.019	0.032	1	0.0213679	0.0175936	0.02	0.031	1	0.26688	0.0339769	0.006	0.002	1	0.102231	0.0112299	0.003	0.001	1	0.110894	-0.0179181	0.006	0.014	1
VWA8	1.12981e-12	-0.244723	0.491	0.634	4.13522e-08	1.22977e-38	-0.243133	0.729	0.944	4.50109e-34	2.86455e-61	-0.303308	0.656	0.921	1.04846e-56	0.812409	0.0475227	0.197	0.193	1	0.000223533	-0.0215055	0.293	0.336	1	2.73984e-12	-0.230068	0.395	0.62	1.00281e-07
CDH6	1.14358e-12	0.295914	0.052	0.007	4.18561e-08	1.98436e-43	-0.280615	0.584	0.87	7.26296e-39	8.36267e-95	-0.482934	0.532	0.874	3.06082e-90	0.0217677	0.11121	0.019	0.004	1	0.0295764	0.080037	0.012	0.008	1	2.58646e-06	-0.0670603	0.14	0.242	0.0946669
RPL8	1.19766e-12	0.595324	0.308	0.207	4.38354e-08	2.21528e-95	0.978891	0.615	0.342	8.10813e-91	9.74668e-109	0.977454	0.563	0.292	3.56738e-104	0.000222926	0.470239	0.27	0.191	1	1.26753e-27	0.47242	0.284	0.219	4.6393e-23	0.0706335	0.478044	0.266	0.261	1
AC061708.1	1.26062e-12	0.242094	0.096	0.032	4.61401e-08	0.747949	0.0949976	0.046	0.045	1	0.00176292	0.0613377	0.03	0.049	1	0.259641	0.133867	0.057	0.044	1	0.152861	0.0465858	0.097	0.091	1	0.150016	0.0717213	0.027	0.016	1
TMEM220	1.32595e-12	-0.254931	0.093	0.191	4.8531e-08	0.0163833	0.0329836	0.061	0.084	1	3.0556e-05	0.0386975	0.036	0.065	1	0.471178	0.0220623	0.07	0.081	1	0.000447013	-0.0281881	0.018	0.026	1	0.109803	0.0579248	0.063	0.086	1
UBE2E2	1.3743e-12	0.506097	0.59	0.525	5.03008e-08	0.000208157	0.041602	0.774	0.927	1	6.61559e-10	0.00272219	0.725	0.909	2.42137e-05	9.00633e-09	-0.420425	0.746	0.823	0.000329641	4.54591e-27	-0.257849	0.585	0.673	1.66385e-22	0.0151061	-0.0910254	0.632	0.772	1
SH3RF2	1.40361e-12	0.252577	0.054	0.009	5.13736e-08	6.80892e-38	-0.315178	0.634	0.89	2.49213e-33	4.91639e-42	-0.294822	0.581	0.864	1.79945e-37	0.0136449	0.149969	0.021	0.004	1	0.000316203	0.11415	0.012	0.006	1	0.0236018	0.172173	0.015	0.004	1
CNTNAP3	1.40427e-12	-0.189494	0.124	0.233	5.13976e-08	2.36871e-42	-0.243547	0.512	0.803	8.66971e-38	5.28118e-37	-0.0883102	0.193	0.398	1.93296e-32	0.440736	0.0330346	0.013	0.008	1	0.856799	0.025114	0.011	0.012	1	0.140987	0.0612724	0.014	0.007	1
FANK1	1.51665e-12	-0.234459	0.081	0.174	5.55108e-08	1.81345e-24	-0.0582462	0.131	0.284	6.63741e-20	9.87422e-40	-0.0763402	0.101	0.263	3.61406e-35	0.0205517	-0.0566115	0.007	0.021	1	0.938819	0.019167	0.005	0.005	1	0.416728	0.0117432	0.007	0.011	1
AC091885.2	1.53467e-12	-0.197104	0.036	0.11	5.61704e-08	0.11832	0.0266788	0.018	0.026	1	0.0261616	0.0437953	0.025	0.037	1	0.1848	0.0321328	0.004	0	1	0.0949464	0.0191198	0.001	0	1	3.89975e-10	-0.121397	0.118	0.245	1.42735e-05
PRDM16-DT	1.67444e-12	-0.169117	0.364	0.52	6.12861e-08	0.0467634	0.00451505	0.004	0.01	1	0.856671	0.0236426	0.013	0.013	1	0.0173807	0.0883844	0.02	0.004	1	0.0896353	-0.00189573	0.006	0.004	1	0.823263	0.00522894	0.016	0.015	1
CDC42EP4	1.68134e-12	-0.286318	0.267	0.399	6.15386e-08	0.117434	0.054591	0.015	0.009	1	0.433691	0.064589	0.018	0.015	1	0.0265414	0.083087	0.022	0.006	1	0.115255	0.0300332	0.028	0.024	1	0.14553	0.00144194	0.046	0.063	1
TMEM220-AS1	1.71416e-12	-0.226345	0.116	0.219	6.27399e-08	0.0124164	-0.00740766	0.009	0.018	1	0.0976249	0.0195449	0.008	0.013	1	0.00819028	-0.180595	0.02	0.044	1	0.00290321	-0.0237704	0.006	0.011	1	0.179716	-0.00938624	0.036	0.049	1
ARL8A	1.75622e-12	0.347074	0.172	0.085	6.42793e-08	0.000302274	0.210848	0.218	0.187	1	0.0291186	0.188822	0.178	0.169	1	0.0987514	0.152609	0.123	0.096	1	0.518077	0.1195	0.2	0.204	1	0.199869	0.243204	0.123	0.108	1
VLDLR	1.7972e-12	0.167032	0.054	0.009	6.57792e-08	0.0262663	0.12937	0.302	0.39	1	3.25808e-06	0.105741	0.254	0.366	0.119249	0.181906	0.110233	0.05	0.035	1	0.0133725	-0.0147944	0.074	0.086	1	0.000225429	-0.0382302	0.068	0.122	1
LINC01445	1.81232e-12	0.173462	0.057	0.01	6.63325e-08	0.550478	0.0424169	0.019	0.017	1	0.912813	0.0398967	0.014	0.014	1	0.45781	0.0754897	0.038	0.031	1	8.7339e-38	-0.36313	0.091	0.162	3.1967e-33	0.00763622	0.0473447	0.026	0.008	1
LSAMP-AS1	1.86614e-12	-0.192684	0.077	0.169	6.83026e-08	0.070962	0.028044	0.062	0.079	1	0.246324	0.0548737	0.042	0.05	1	0.676054	0.0287968	0.01	0.012	1	0.0364555	-0.00223187	0.026	0.032	1	0.00101866	-0.0546918	0.051	0.093	1
PRODH	1.93461e-12	-0.247662	0.057	0.138	7.08086e-08	0.949167	0.00310725	0.001	0.001	1	0.0997946	0.000343331	0.001	0.003	1	0.251013	0.0061845	0.003	0	1	3.462e-07	-0.0302322	0.001	0.006	0.0126713	0.00341468	-0.0584079	0.005	0.02	1
RIC3	2.03623e-12	-0.197143	0.188	0.309	7.4528e-08	0.737407	0.167473	0.509	0.647	1	0.0102721	0.162261	0.408	0.553	1	0.978771	-0.046534	0.036	0.035	1	0.196335	0.10011	0.053	0.049	1	0.259523	0.268345	0.26	0.325	1
RPS20	2.07121e-12	0.481772	0.418	0.305	7.58084e-08	4.06726e-167	1.57303	0.818	0.563	1.48866e-162	1.35642e-242	1.80069	0.825	0.539	4.96464e-238	0.000102067	0.432502	0.416	0.328	1	4.26646e-24	0.495504	0.285	0.227	1.56157e-19	0.00696704	0.553256	0.289	0.27	1
OAF	2.08255e-12	-0.149648	0.407	0.564	7.62232e-08	4.95401e-05	0.0753844	0.021	0.005	1	0.0510976	0.0618143	0.02	0.012	1	0.00390359	0.143483	0.047	0.017	1	0.0386009	0.0811783	0.053	0.046	1	0.201206	0.0750847	0.029	0.019	1
LRRC37B	2.14653e-12	-0.153325	0.136	0.248	7.85652e-08	6.81216e-71	-0.226142	0.26	0.606	2.49332e-66	9.36681e-75	-0.227529	0.229	0.54	3.42835e-70	0.470244	0.0498714	0.076	0.087	1	0.000114801	-0.0341689	0.06	0.077	1	9.73017e-08	-0.0691608	0.161	0.283	0.00356134
ATP2C1	2.17697e-12	-0.205571	0.469	0.613	7.96793e-08	0.00213294	0.139713	0.637	0.837	1	0.000290692	0.140064	0.593	0.82	1	0.120459	-0.179736	0.539	0.588	1	2.17064e-06	-0.0341215	0.225	0.268	0.0794474	1.08235e-07	-0.0300738	0.307	0.485	0.00396152
LEPR	2.20133e-12	-0.291279	0.096	0.19	8.0571e-08	9.30986e-24	-0.0733748	0.179	0.347	3.4075e-19	4.15809e-30	-0.03265	0.136	0.292	1.5219e-25	0.23387	-0.0699413	0.079	0.098	1	0.0887712	-0.0020866	0.025	0.029	1	0.0581294	-0.0767078	0.082	0.111	1
PHYHD1	2.23185e-12	-0.182548	0.149	0.263	8.16878e-08	0.993961	0.010895	0.008	0.008	1	0.0426466	0.0141703	0.01	0.017	1	0.234651	0.034224	0.01	0.004	1	0.678786	0.00778533	0.005	0.004	1	0.00925625	0.0299504	0.009	0	1
TGFA	2.26892e-12	0.176721	0.067	0.015	8.30448e-08	0.627065	0.0901036	0.126	0.14	1	0.28482	0.10226	0.107	0.124	1	0.0445503	-0.271673	0.084	0.114	1	0.00100472	-0.0463395	0.101	0.12	1	0.0186525	0.177406	0.23	0.313	1
PPARGC1A	2.30565e-12	-0.170385	0.293	0.435	8.43889e-08	1.60474e-12	0.000263078	0.389	0.577	5.87351e-08	7.8068e-29	-0.121988	0.353	0.602	2.85737e-24	0.0264459	0.0704456	0.015	0.002	1	0.00913454	0.0576791	0.012	0.008	1	9.52651e-07	-0.013756	0.157	0.269	0.034868
AL354771.1	2.31187e-12	-0.178544	0.033	0.104	8.46169e-08	0.0406704	0.00011227	0.014	0.024	1	0.407333	0.0261369	0.008	0.011	1	0.915051	-0.0427568	0.002	0.002	1	0.186475	0.0254065	0.001	0.001	1	6.75578e-12	-0.244023	0.128	0.269	2.47268e-07
TTLL11	2.51233e-12	0.429331	0.247	0.145	9.19537e-08	2.92567e-50	-0.24268	0.574	0.872	1.07083e-45	7.13396e-59	-0.251362	0.535	0.849	2.6111e-54	0.656082	0.0845505	0.168	0.16	1	1.12716e-17	-0.173932	0.282	0.36	4.12552e-13	0.166479	0.126457	0.217	0.269	1
USP31	2.59345e-12	0.41131	0.182	0.093	9.49227e-08	4.86932e-12	0.0910158	0.193	0.322	1.78222e-07	1.3171e-20	0.0414771	0.162	0.302	4.82071e-16	0.732592	-0.0284879	0.099	0.104	1	2.25389e-05	-0.0424323	0.179	0.213	0.824947	0.416323	0.0852874	0.134	0.153	1
APOC1	2.68529e-12	-0.672505	0.448	0.568	9.82844e-08	0.0445729	0.161738	0.07	0.092	1	0.00658208	0.145993	0.066	0.091	1	1.34272e-05	-0.342539	0.106	0.187	0.491448	0.0664809	-0.000901741	0.036	0.043	1	0.798574	0.177742	0.048	0.046	1
TBC1D12	2.80406e-12	0.49832	0.329	0.226	1.02631e-07	3.86351e-20	0.0276563	0.445	0.695	1.41408e-15	1.06022e-29	-0.0190355	0.409	0.695	3.88051e-25	1.40709e-05	-0.344262	0.411	0.522	0.515008	0.304184	0.0398813	0.334	0.358	1	0.0395593	0.0838339	0.213	0.276	1
AC098679.5	2.81744e-12	0.231471	0.091	0.029	1.03121e-07	0.214267	0.0475468	0.012	0.008	1	0.207725	0.0464319	0.015	0.01	1	0.512873	0.0452783	0.049	0.042	1	2.71923e-94	-0.467187	0.11	0.241	9.95265e-90	0.00808603	0.10133	0.036	0.015	1
ATP10D	2.82763e-12	-0.263617	0.168	0.283	1.03494e-07	3.74875e-16	0.00533234	0.189	0.333	1.37208e-11	2.59508e-26	-0.00895806	0.137	0.283	9.49826e-22	2.32328e-08	-0.450626	0.177	0.304	0.000850344	7.24191e-11	-0.0836219	0.056	0.084	2.65061e-06	5.59474e-08	-0.029356	0.144	0.266	0.00204773
GAP43	2.87588e-12	0.279073	0.07	0.017	1.0526e-07	0.0107229	0.320993	0.608	0.746	1	0.0120531	0.333798	0.543	0.667	1	0.00348845	0.261948	0.053	0.021	1	5.18793e-17	0.222336	0.037	0.014	1.89884e-12	0.00314681	0.155319	0.133	0.197	1
SYT1	2.89734e-12	0.580658	0.238	0.138	1.06045e-07	9.1683e-103	-0.451079	0.954	0.999	3.35569e-98	5.50491e-193	-0.610151	0.954	0.998	2.01485e-188	1.81e-07	0.826822	0.153	0.062	0.00662478	1.86899e-24	0.595891	0.108	0.062	6.84069e-20	2.28102e-06	0.546404	0.122	0.057	0.0834877
TCEAL7	2.92608e-12	0.214676	0.09	0.028	1.07098e-07	2.61175e-15	0.281039	0.218	0.127	9.55928e-11	3.16388e-13	0.29092	0.192	0.123	1.15801e-08	0.131565	0.166181	0.059	0.042	1	0.715897	0.0716949	0.116	0.12	1	0.599305	0.11684	0.09	0.101	1
CX3CR1	2.93176e-12	0.252327	0.06	0.012	1.07305e-07	0.00396014	0.0457348	0.013	0.003	1	4.44999e-05	0.111106	0.021	0.005	1	0.401829	-0.0549003	0.549	0.576	1	4.51934e-05	0.0592077	0.006	0.002	1	0.208448	0.0518734	0.009	0.004	1
SH3BP2	2.98724e-12	-0.237719	0.193	0.31	1.09336e-07	0.266964	0.025797	0.011	0.007	1	0.168335	0.0197871	0.016	0.011	1	0.544162	0.0795467	0.13	0.143	1	0.523408	0.00448293	0.009	0.008	1	0.955102	0.0193199	0.015	0.015	1
NRF1	3.12096e-12	-0.250996	0.424	0.566	1.1423e-07	9.64037e-36	-0.134304	0.435	0.73	3.52847e-31	1.2442e-42	-0.120102	0.384	0.688	4.55389e-38	0.950426	0.0212447	0.293	0.293	1	8.02533e-09	-0.0854879	0.225	0.273	0.000293735	2.511e-08	-0.105389	0.333	0.536	0.00091905
PFKP	3.16432e-12	0.0608325	0.448	0.631	1.15817e-07	0.00212576	0.197329	0.248	0.231	1	0.025435	0.215996	0.216	0.213	1	0.00325261	-0.167988	0.026	0.056	1	3.38987e-07	0.0956643	0.017	0.008	0.0124073	2.22004e-05	-0.0239815	0.064	0.128	0.812558
AC092802.1	3.28099e-12	-0.206449	0.072	0.16	1.20088e-07	0.000309049	0.0137998	0.056	0.09	1	1.43992e-08	0.0179664	0.055	0.104	0.000527025	0.441702	0.0429098	0.02	0.015	1	0.0295943	-0.0314463	0.032	0.039	1	0.827172	0.052949	0.036	0.038	1
AC107021.1	3.33202e-12	-0.187666	0.032	0.101	1.21955e-07	0.63963	0.00544406	0.001	0.001	1	0.254176	0.00676811	0.002	0.001	1	0.251013	0.00465395	0.003	0	1	0.00687129	-0.0198196	0.003	0.006	1	0.0291843	0.032923	0.019	0.037	1
LINC00271	3.3483e-12	-0.310983	0.202	0.321	1.22551e-07	8.65218e-23	-0.067476	0.146	0.295	3.16679e-18	1.34459e-29	-0.0781725	0.117	0.258	4.92135e-25	0.236785	0.0792342	0.034	0.023	1	0.102844	-0.00450398	0.043	0.049	1	0.00374226	-0.0785056	0.078	0.122	1
ARHGAP20	3.38459e-12	0.337482	0.063	0.014	1.23879e-07	9.13323e-26	-0.159492	0.619	0.875	3.34285e-21	1.62096e-50	-0.22335	0.518	0.83	5.93288e-46	0.439817	-0.0191278	0.096	0.108	1	0.0153404	0.0873198	0.014	0.01	1	3.87672e-13	-0.252494	0.204	0.389	1.41892e-08
CXCL14	3.58307e-12	-0.223512	0.229	0.355	1.31144e-07	0.823028	0.0377675	0.018	0.02	1	0.802094	0.031235	0.016	0.017	1	0.920801	-0.0489227	0.011	0.01	1	0.0935363	0.0424631	0.01	0.007	1	0.940651	0.0264121	0.011	0.011	1
PPIA	3.59354e-12	0.52994	0.345	0.238	1.31527e-07	3.0558e-92	1.05464	0.715	0.555	1.11845e-87	4.86867e-123	1.20333	0.7	0.526	1.78198e-118	0.00950576	0.331681	0.285	0.229	1	6.34717e-08	0.296783	0.309	0.287	0.00232313	0.534196	0.435185	0.308	0.343	1
KLHL32	3.61042e-12	0.574736	0.577	0.546	1.32145e-07	0.967085	0.6124	0.354	0.437	1	0.00408018	0.716767	0.325	0.356	1	2.10301e-10	0.652753	0.298	0.148	7.69724e-06	3.926e-22	-0.243826	0.66	0.729	1.43696e-17	0.34607	0.169333	0.484	0.609	1
IDH2	3.62768e-12	-0.247991	0.237	0.358	1.32777e-07	0.513934	0.1641	0.27	0.322	1	0.0159217	0.141605	0.224	0.291	1	0.975261	0.0380552	0.147	0.148	1	0.484997	0.034724	0.09	0.094	1	0.780035	0.183725	0.179	0.199	1
CDH13	3.65935e-12	0.284337	0.097	0.033	1.33936e-07	0.686817	0.0906816	0.055	0.06	1	0.253522	0.126212	0.062	0.056	1	0.132678	0.167525	0.077	0.056	1	7.58003e-07	-0.0338556	0.095	0.122	0.0277437	3.42946e-16	-0.35775	0.508	0.772	1.25522e-11
CLEC16A	3.71875e-12	-0.154687	0.45	0.614	1.3611e-07	6.81174e-63	-0.226677	0.409	0.761	2.49317e-58	6.61673e-60	-0.208541	0.377	0.714	2.42179e-55	0.456459	-0.2152	0.24	0.256	1	0.00153126	-0.0216168	0.18	0.205	1	0.00201384	0.132028	0.254	0.357	1
TMEM26	3.76423e-12	0.149222	0.044	0.005	1.37775e-07	0.00227297	0.0462805	0.012	0.003	1	0.00618526	0.0334392	0.01	0.003	1	0.00212586	0.0969757	0.043	0.012	1	0.381628	0.0457873	0.07	0.074	1	7.61272e-05	0.0894143	0.031	0.004	1
MARCKSL1	3.78285e-12	0.455413	0.295	0.192	1.38456e-07	9.18719e-09	0.300342	0.13	0.075	0.00033626	1.01482e-10	0.317826	0.137	0.079	3.71433e-06	0.000176919	0.311238	0.188	0.114	1	1.62993e-12	0.242079	0.443	0.407	5.96572e-08	2.8234e-06	-0.194213	0.437	0.605	0.103339
ADRA1A	3.94093e-12	-0.278835	0.171	0.287	1.44242e-07	0.943051	0.0269929	0.007	0.008	1	0.292281	0.0306974	0.011	0.008	1	0.0603413	0.0469874	0.007	0	1	0.0367463	0.019825	0.003	0.002	1	1.39887e-06	-0.0530374	0.235	0.37	0.0512001
WWOX	3.96169e-12	-0.265926	0.872	0.936	1.45002e-07	2.7751e-18	-0.117759	0.697	0.913	1.01571e-13	5.86233e-20	-0.0779904	0.646	0.863	2.14567e-15	0.280215	-0.175697	0.602	0.626	1	7.57592e-39	-0.322539	0.68	0.766	2.77286e-34	0.189946	0.101566	0.814	0.898	1
XKR6	4.0966e-12	-0.219516	0.304	0.448	1.4994e-07	8.29476e-117	-0.580468	0.783	0.985	3.03596e-112	1.07204e-138	-0.587405	0.747	0.979	3.92378e-134	0.000837754	-0.292139	0.219	0.299	1	1.4801e-09	-0.060041	0.065	0.093	5.41732e-05	1.32932e-09	-0.230897	0.466	0.671	4.86545e-05
MLLT10	4.09661e-12	-0.184613	0.541	0.689	1.4994e-07	8.04873e-30	-0.163775	0.674	0.914	2.94592e-25	1.4964e-53	-0.225025	0.598	0.897	5.47696e-49	0.532432	-0.0694432	0.404	0.428	1	5.64073e-06	-0.0356261	0.315	0.368	0.206456	1.36173e-08	-0.109723	0.407	0.615	0.000498407
RNF43	4.29966e-12	-0.251096	0.101	0.198	1.57372e-07	0.0515446	0.000694254	0.019	0.029	1	1.52952e-05	0.000615882	0.018	0.038	0.559818	0.1848	0.00498273	0.004	0	1	0.43756	-0.00136547	0.003	0.002	1	7.35382e-06	-0.0869567	0.016	0.056	0.269157
RPL7A	4.36137e-12	0.498962	0.331	0.228	1.5963e-07	2.41455e-151	1.37243	0.761	0.452	8.83748e-147	1.07374e-161	1.34463	0.725	0.465	3.92999e-157	0.0296484	0.418096	0.297	0.254	1	1.64161e-23	0.444803	0.313	0.256	6.00846e-19	0.165282	0.377141	0.34	0.355	1
LINC02340	4.41165e-12	-0.252423	0.139	0.243	1.61471e-07	0.00150538	0.00563408	0.094	0.132	1	0.210183	0.059772	0.084	0.099	1	0.174019	0.0541482	0.041	0.027	1	0.88237	0.0605228	0.047	0.046	1	0.0576907	-0.0417201	0.03	0.048	1
ZDHHC13	4.49725e-12	-0.228824	0.09	0.185	1.64604e-07	1.16926e-14	-0.000881406	0.125	0.235	4.27961e-10	1.23104e-25	-0.00937282	0.098	0.222	4.50573e-21	0.00512627	-0.257632	0.038	0.071	1	0.0428632	-0.00776176	0.025	0.03	1	0.0206794	-0.0111491	0.053	0.082	1
HTRA1	4.51402e-12	-0.119918	0.5	0.663	1.65218e-07	0.184544	0.254145	0.086	0.077	1	1.28806e-06	0.267712	0.097	0.06	0.0471443	0.565388	-0.0215017	0.47	0.495	1	0.0012413	0.0196868	0.309	0.35	1	0.176123	0.0913637	0.578	0.716	1
NORAD	4.62193e-12	0.47863	0.217	0.123	1.69167e-07	1.02819e-43	0.700908	0.619	0.546	3.76326e-39	1.58589e-52	0.719471	0.587	0.479	5.80453e-48	0.00190774	0.419737	0.168	0.112	1	1.03003e-07	0.324284	0.16	0.134	0.00377	0.088653	0.434299	0.169	0.153	1
SOGA1	4.66701e-12	0.424234	0.245	0.146	1.70817e-07	2.04398e-12	0.0448214	0.12	0.219	7.48115e-08	3.09492e-07	0.0966361	0.091	0.148	0.0113277	0.442794	0.0452229	0.213	0.198	1	0.145917	0.117066	0.258	0.261	1	0.0485427	0.0675562	0.251	0.32	1
BRINP1	4.78886e-12	-0.249919	0.321	0.463	1.75277e-07	3.52262e-40	-0.292422	0.619	0.888	1.28931e-35	8.46435e-42	-0.229174	0.583	0.852	3.09804e-37	0.00041102	0.294603	0.038	0.006	1	1.40912e-12	0.163738	0.022	0.007	5.15752e-08	2.80794e-14	-0.307505	0.41	0.653	1.02774e-09
ATP1B3	4.84802e-12	1.36527	0.25	0.155	1.77442e-07	0.00542892	0.130548	0.582	0.798	1	0.105386	0.209258	0.565	0.772	1	0.326127	0.12312	0.101	0.121	1	0.00056418	0.132076	0.088	0.073	1	0.00981089	0.0883216	0.163	0.227	1
[truncated: 9,467 more rows]

## Sheet: S3
Supplementary Table S3. Differentially Accessible Peaks identified by a two-sided Wilcoxon rank sum test at nominal significance (p<0.05) in all major cell types, with Bonferroni adjustment for multiple testing (P adj) .
[truncated: 13,558 more rows]

[truncated: 7 more sheets: S4, S5, S6, S7, S8, S9, S10]
